# Supplementary material for: Improved cytokine–receptor interaction prediction by exploiting the negative sample space
Source: BMC Bioinformatics. 2020 Oct 31;21:493. doi: 10.1186/s12859-020-03835-5 (PMC7603689; doi:10.1186/s12859-020-03835-5)
Supplement: Supplementary file 2 — Additional file 2. 10 times 10-fold CV test/train sets in ARFF format (zip file). [file 12859_2020_3835_MOESM2_ESM.zip]

Archive with 10 entries (10 files):
- K-means_10.arff
- K-means_1.arff
- K-means_2.arff
- K-means_3.arff
- K-means_4.arff
- K-means_5.arff
- K-means_6.arff
- K-means_7.arff
- K-means_8.arff
- K-means_9.arff
