# Supplementary material for: Improved cytokine–receptor interaction prediction by exploiting the negative sample space
Source: BMC Bioinformatics. 2020 Oct 31;21:493. doi: 10.1186/s12859-020-03835-5 (PMC7603689; doi:10.1186/s12859-020-03835-5)
Supplement: Supplementary file 2 — Additional file 2. 10 times 10-fold CV test/train sets in ARFF format (zip file). [file 12859_2020_3835_MOESM2_ESM.zip › K-means_5.arff]

% Title Interaction classification
@Relation Protein
@ATTRIBUTE 1      REAL
@ATTRIBUTE 2      REAL
@ATTRIBUTE 3      REAL
@ATTRIBUTE 4      REAL
@ATTRIBUTE 5      REAL
@ATTRIBUTE 6      REAL
@ATTRIBUTE 7      REAL
@ATTRIBUTE 8      REAL
@ATTRIBUTE 9      REAL
@ATTRIBUTE 10      REAL
@ATTRIBUTE 11      REAL
@ATTRIBUTE 12      REAL
@ATTRIBUTE 13      REAL
@ATTRIBUTE 14      REAL
@ATTRIBUTE 15      REAL
@ATTRIBUTE 16      REAL
@ATTRIBUTE 17      REAL
@ATTRIBUTE 18      REAL
@ATTRIBUTE 19      REAL
@ATTRIBUTE 20      REAL
@ATTRIBUTE 21      REAL
@ATTRIBUTE 22      REAL
@ATTRIBUTE 23      REAL
@ATTRIBUTE 24      REAL
@ATTRIBUTE 25      REAL
@ATTRIBUTE 26      REAL
@ATTRIBUTE 27      REAL
@ATTRIBUTE 28      REAL
@ATTRIBUTE 29      REAL
@ATTRIBUTE 30      REAL
@ATTRIBUTE 31      REAL
@ATTRIBUTE 32      REAL
@ATTRIBUTE 33      REAL
@ATTRIBUTE 34      REAL
@ATTRIBUTE 35      REAL
@ATTRIBUTE 36      REAL
@ATTRIBUTE 37      REAL
@ATTRIBUTE 38      REAL
@ATTRIBUTE 39      REAL
@ATTRIBUTE 40      REAL
@ATTRIBUTE 41      REAL
@ATTRIBUTE 42      REAL
@ATTRIBUTE 43      REAL
@ATTRIBUTE 44      REAL
@ATTRIBUTE 45      REAL
@ATTRIBUTE 46      REAL
@ATTRIBUTE 47      REAL
@ATTRIBUTE 48      REAL
@ATTRIBUTE 49      REAL
@ATTRIBUTE 50      REAL
@ATTRIBUTE 51      REAL
@ATTRIBUTE 52      REAL
@ATTRIBUTE 53      REAL
@ATTRIBUTE 54      REAL
@ATTRIBUTE 55      REAL
@ATTRIBUTE 56      REAL
@ATTRIBUTE 57      REAL
@ATTRIBUTE 58      REAL
@ATTRIBUTE 59      REAL
@ATTRIBUTE 60      REAL
@ATTRIBUTE 61      REAL
@ATTRIBUTE 62      REAL
@ATTRIBUTE 63      REAL
@ATTRIBUTE 64      REAL
@ATTRIBUTE 65      REAL
@ATTRIBUTE 66      REAL
@ATTRIBUTE 67      REAL
@ATTRIBUTE 68      REAL
@ATTRIBUTE 69      REAL
@ATTRIBUTE 70      REAL
@ATTRIBUTE 71      REAL
@ATTRIBUTE 72      REAL
@ATTRIBUTE 73      REAL
@ATTRIBUTE 74      REAL
@ATTRIBUTE 75      REAL
@ATTRIBUTE 76      REAL
@ATTRIBUTE 77      REAL
@ATTRIBUTE 78      REAL
@ATTRIBUTE 79      REAL
@ATTRIBUTE 80      REAL
@ATTRIBUTE 81      REAL
@ATTRIBUTE 82      REAL
@ATTRIBUTE 83      REAL
@ATTRIBUTE 84      REAL
@ATTRIBUTE 85      REAL
@ATTRIBUTE 86      REAL
@ATTRIBUTE 87      REAL
@ATTRIBUTE 88      REAL
@ATTRIBUTE 89      REAL
@ATTRIBUTE 90      REAL
@ATTRIBUTE 91      REAL
@ATTRIBUTE 92      REAL
@ATTRIBUTE 93      REAL
@ATTRIBUTE 94      REAL
@ATTRIBUTE 95      REAL
@ATTRIBUTE 96      REAL
@ATTRIBUTE 97      REAL
@ATTRIBUTE 98      REAL
@ATTRIBUTE 99      REAL
@ATTRIBUTE 100      REAL
@ATTRIBUTE 101      REAL
@ATTRIBUTE 102      REAL
@ATTRIBUTE 103      REAL
@ATTRIBUTE 104      REAL
@ATTRIBUTE 105      REAL
@ATTRIBUTE 106      REAL
@ATTRIBUTE 107      REAL
@ATTRIBUTE 108      REAL
@ATTRIBUTE 109      REAL
@ATTRIBUTE 110      REAL
@ATTRIBUTE 111      REAL
@ATTRIBUTE 112      REAL
@ATTRIBUTE class     {Protein-IP,Protein-NIP}
@DATA
9.000000 21.000000 6.000000 32.000000 0.000000 25.000000 9.000000 7.000000 1.000000 24.000000 5.000000 482.000000 785.000000 139.000000 132.000000 11.000000 -1.010417 -1.208333 -1.843750 -2.739583 -1.843750 -1.260417 -2.302083 -2.572917 -1.531250 -1.333333 -1.260417 -1.052083 -1.020833 -1.708333 -2.031250 -0.802083 -0.802083 -3.010417 -2.354167 -0.968750 0.001979 0.005729 0.001563 0.000833 0.008021 0.002917 0.000729 0.000000 0.001979 0.003750 0.003958 0.008125 0.002708 0.002708 0.004687 0.003958 0.002708 0.002188 0.001146 0.005000 25.000000 71.000000 37.000000 131.000000 11.000000 59.000000 9.000000 4.000000 1.000000 117.000000 13.000000 1906.000000 2932.000000 448.000000 497.000000 24.000000 -1.560563 -3.078873 -2.639437 -4.081690 -1.676056 -3.118310 -3.830986 -3.264789 -2.521127 -0.926761 -0.867606 -3.340845 -0.901408 -0.749296 -3.704225 -1.014085 -0.909859 -2.859155 -1.800000 -0.895775 0.000444 0.001159 0.000895 0.000409 0.001464 0.000153 0.000056 0.000000 0.000964 0.002137 0.001957 0.000562 0.001235 0.002366 0.000382 0.001270 0.000930 0.000916 0.001568 0.001859 Protein-IP
9.000000 21.000000 10.000000 32.000000 1.000000 19.000000 4.000000 3.000000 0.000000 28.000000 6.000000 481.000000 787.000000 129.000000 129.000000 10.000000 -1.020833 -1.135417 -1.916667 -2.906250 -1.906250 -1.187500 -2.281250 -2.677083 -1.416667 -1.156250 -1.177083 -0.989583 -0.760417 -1.885417 -2.416667 -1.010417 -0.802083 -2.572917 -2.458333 -0.875000 0.002023 0.005461 0.001416 0.000506 0.007686 0.003742 0.000000 0.000101 0.002023 0.003843 0.004652 0.007989 0.004450 0.002629 0.002629 0.002933 0.002326 0.002124 0.001011 0.004349 30.000000 75.000000 35.000000 133.000000 6.000000 71.000000 10.000000 6.000000 1.000000 115.000000 13.000000 1946.000000 3044.000000 488.000000 522.000000 27.000000 -1.529412 -3.074866 -2.489305 -3.901070 -1.614973 -3.074866 -3.818182 -3.128342 -2.393048 -0.866310 -0.842246 -3.358289 -0.818182 -0.729947 -3.649733 -0.893048 -0.807487 -2.713904 -1.767380 -0.882353 0.000444 0.001026 0.000950 0.000463 0.001394 0.000158 0.000051 0.000000 0.000969 0.002034 0.001755 0.000482 0.001280 0.002243 0.000317 0.001343 0.000969 0.000938 0.001508 0.001660 Protein-IP
18.000000 43.000000 6.000000 52.000000 4.000000 34.000000 10.000000 8.000000 1.000000 34.000000 4.000000 746.000000 1178.000000 218.000000 199.000000 7.000000 -0.753333 -0.520000 -1.173333 -1.973333 -1.786667 -0.726667 -1.466667 -1.640000 -0.920000 -1.393333 -1.133333 -0.393333 -1.026667 -1.953333 -1.020000 -0.220000 -0.220000 -2.780000 -2.093333 -1.086667 0.001471 0.004853 0.001863 0.000490 0.002941 0.002206 0.000000 0.001520 0.003284 0.001520 0.002304 0.005196 0.001324 0.001225 0.004265 0.003676 0.002794 0.001422 0.000098 0.001765 30.000000 75.000000 31.000000 135.000000 10.000000 66.000000 18.000000 6.000000 4.000000 125.000000 12.000000 1936.000000 3006.000000 464.000000 517.000000 30.000000 -1.455285 -2.905149 -2.523035 -3.902439 -1.636856 -3.000000 -3.707317 -3.067751 -2.428184 -0.978320 -0.753388 -3.227642 -0.934959 -0.775068 -3.517615 -0.913279 -0.772358 -2.764228 -1.742547 -0.867209 0.000439 0.001091 0.000878 0.000425 0.001379 0.000185 0.000027 0.000000 0.000878 0.001962 0.001942 0.000453 0.001180 0.002209 0.000419 0.001352 0.001063 0.000988 0.001571 0.001791 Protein-IP
9.000000 24.000000 4.000000 27.000000 2.000000 19.000000 6.000000 2.000000 1.000000 21.000000 4.000000 463.000000 761.000000 135.000000 131.000000 6.000000 -0.946809 -1.212766 -1.893617 -2.765957 -1.606383 -1.127660 -2.297872 -2.510638 -1.319149 -1.351064 -1.191489 -1.191489 -0.925532 -1.734043 -2.191489 -0.819149 -0.829787 -2.659574 -2.297872 -0.904255 0.002714 0.005102 0.001845 0.000651 0.008033 0.004125 0.000109 0.000000 0.002063 0.003365 0.004559 0.007707 0.003148 0.002388 0.003148 0.003582 0.002063 0.002931 0.001411 0.004885 21.000000 58.000000 28.000000 146.000000 8.000000 55.000000 13.000000 3.000000 1.000000 116.000000 11.000000 1946.000000 2954.000000 444.000000 508.000000 22.000000 -1.530556 -3.097222 -2.591667 -4.061111 -1.563889 -3.052778 -3.877778 -3.250000 -2.519444 -0.916667 -0.852778 -3.394444 -0.883333 -0.805556 -3.730556 -1.041667 -0.925000 -2.847222 -1.872222 -0.836111 0.000476 0.001110 0.000896 0.000489 0.001565 0.000179 0.000055 0.000000 0.000951 0.002095 0.001916 0.000489 0.001186 0.002309 0.000434 0.001199 0.000848 0.000951 0.001544 0.001840 Protein-IP
8.000000 26.000000 12.000000 37.000000 3.000000 15.000000 7.000000 1.000000 1.000000 26.000000 4.000000 478.000000 768.000000 130.000000 129.000000 7.000000 -0.956989 -1.236559 -1.860215 -2.731183 -1.602151 -1.225806 -2.258065 -2.548387 -1.225806 -1.193548 -1.161290 -1.086022 -0.709677 -1.623656 -2.107527 -0.838710 -0.838710 -2.419355 -2.193548 -0.763441 0.002389 0.004236 0.000760 0.000652 0.008146 0.003584 0.000217 0.000000 0.002607 0.003367 0.004127 0.007494 0.003910 0.001521 0.002933 0.003258 0.001629 0.002281 0.001412 0.004779 21.000000 58.000000 28.000000 146.000000 8.000000 55.000000 13.000000 3.000000 1.000000 116.000000 11.000000 1946.000000 2954.000000 444.000000 508.000000 22.000000 -1.530556 -3.097222 -2.591667 -4.061111 -1.563889 -3.052778 -3.877778 -3.250000 -2.519444 -0.916667 -0.852778 -3.394444 -0.883333 -0.805556 -3.730556 -1.041667 -0.925000 -2.847222 -1.872222 -0.836111 0.000476 0.001110 0.000896 0.000489 0.001565 0.000179 0.000055 0.000000 0.000951 0.002095 0.001916 0.000489 0.001186 0.002309 0.000434 0.001199 0.000848 0.000951 0.001544 0.001840 Protein-IP
10.000000 29.000000 10.000000 35.000000 2.000000 20.000000 5.000000 2.000000 1.000000 24.000000 5.000000 490.000000 804.000000 140.000000 134.000000 6.000000 -1.020408 -1.153061 -1.836735 -2.826531 -1.938776 -1.224490 -2.377551 -2.693878 -1.285714 -1.306122 -1.285714 -1.010204 -1.071429 -1.816327 -2.316327 -0.775510 -0.673469 -2.704082 -2.479592 -1.000000 0.002060 0.005495 0.002060 0.000687 0.007457 0.003630 0.000000 0.000000 0.003042 0.004121 0.004121 0.007751 0.001864 0.001668 0.003140 0.004121 0.002649 0.001472 0.000589 0.004415 24.000000 76.000000 41.000000 146.000000 5.000000 59.000000 14.000000 7.000000 2.000000 125.000000 13.000000 1979.000000 3121.000000 487.000000 521.000000 25.000000 -1.529101 -2.912698 -2.513228 -3.931217 -1.576720 -2.949735 -3.724868 -3.116402 -2.439153 -0.888889 -0.775132 -3.214286 -0.902116 -0.738095 -3.534392 -0.949735 -0.804233 -2.714286 -1.730159 -0.841270 0.000418 0.001101 0.000850 0.000412 0.001487 0.000212 0.000058 0.000000 0.000824 0.002021 0.001886 0.000515 0.001197 0.002182 0.000406 0.001300 0.001017 0.000998 0.001519 0.001699 Protein-IP
13.000000 28.000000 7.000000 37.000000 0.000000 36.000000 12.000000 7.000000 0.000000 22.000000 9.000000 636.000000 1067.000000 195.000000 184.000000 8.000000 -0.835821 -0.619403 -1.373134 -2.283582 -1.783582 -0.880597 -1.791045 -1.925373 -1.059701 -1.470149 -1.395522 -0.537313 -1.022388 -1.910448 -1.141791 -0.388060 -0.335821 -2.529851 -2.440299 -1.007463 0.001050 0.004809 0.001437 0.000276 0.004312 0.002764 0.000276 0.001216 0.002211 0.001658 0.001824 0.005749 0.001327 0.000884 0.004865 0.003372 0.002266 0.001161 0.000000 0.002156 24.000000 76.000000 41.000000 146.000000 5.000000 59.000000 14.000000 7.000000 2.000000 125.000000 13.000000 1979.000000 3121.000000 487.000000 521.000000 25.000000 -1.529101 -2.912698 -2.513228 -3.931217 -1.576720 -2.949735 -3.724868 -3.116402 -2.439153 -0.888889 -0.775132 -3.214286 -0.902116 -0.738095 -3.534392 -0.949735 -0.804233 -2.714286 -1.730159 -0.841270 0.000418 0.001101 0.000850 0.000412 0.001487 0.000212 0.000058 0.000000 0.000824 0.002021 0.001886 0.000515 0.001197 0.002182 0.000406 0.001300 0.001017 0.000998 0.001519 0.001699 Protein-IP
10.000000 26.000000 6.000000 29.000000 0.000000 22.000000 6.000000 2.000000 0.000000 24.000000 7.000000 489.000000 804.000000 134.000000 140.000000 7.000000 -0.909091 -1.101010 -1.737374 -2.606061 -1.595960 -1.000000 -2.080808 -2.404040 -1.191919 -1.474747 -1.262626 -0.828283 -0.838384 -1.737374 -1.979798 -0.656566 -0.636364 -2.565657 -2.383838 -1.010101 0.002039 0.004448 0.001297 0.000834 0.007970 0.003243 0.000185 0.000000 0.002039 0.002502 0.003892 0.007877 0.002317 0.001390 0.003243 0.003614 0.002780 0.001390 0.001112 0.004448 24.000000 76.000000 35.000000 155.000000 10.000000 60.000000 14.000000 6.000000 2.000000 107.000000 20.000000 1943.000000 3035.000000 491.000000 500.000000 20.000000 -1.457219 -2.799465 -2.339572 -3.740642 -1.601604 -2.847594 -3.537433 -3.032086 -2.443850 -1.005348 -0.882353 -3.122995 -0.791444 -0.823529 -3.489305 -0.855615 -0.764706 -2.759358 -1.759358 -0.898396 0.000391 0.001172 0.000896 0.000330 0.001300 0.000088 0.000054 0.000000 0.000754 0.001913 0.001765 0.000492 0.001145 0.002115 0.000357 0.001327 0.000943 0.000795 0.001428 0.001643 Protein-IP
10.000000 26.000000 6.000000 29.000000 0.000000 22.000000 6.000000 2.000000 0.000000 24.000000 7.000000 489.000000 804.000000 134.000000 140.000000 7.000000 -0.909091 -1.101010 -1.737374 -2.606061 -1.595960 -1.000000 -2.080808 -2.404040 -1.191919 -1.474747 -1.262626 -0.828283 -0.838384 -1.737374 -1.979798 -0.656566 -0.636364 -2.565657 -2.383838 -1.010101 0.002039 0.004448 0.001297 0.000834 0.007970 0.003243 0.000185 0.000000 0.002039 0.002502 0.003892 0.007877 0.002317 0.001390 0.003243 0.003614 0.002780 0.001390 0.001112 0.004448 46.000000 97.000000 29.000000 166.000000 5.000000 40.000000 4.000000 2.000000 2.000000 99.000000 6.000000 1649.000000 2564.000000 406.000000 445.000000 15.000000 -0.887574 -1.964497 -1.674556 -2.748521 -0.713018 -2.011834 -2.710059 -2.310651 -1.526627 -0.446746 -0.284024 -2.295858 -0.387574 -0.142012 -2.384615 -0.502959 -0.606509 -1.553254 -0.837278 -0.384615 0.000402 0.000796 0.000772 0.000490 0.001857 0.000056 0.000000 0.000048 0.000949 0.001688 0.001994 0.000322 0.001101 0.002412 0.000611 0.001045 0.000490 0.001560 0.001568 0.001511 Protein-IP
12.000000 32.000000 5.000000 30.000000 1.000000 16.000000 2.000000 2.000000 0.000000 27.000000 2.000000 455.000000 708.000000 112.000000 136.000000 9.000000 -1.043478 -1.413043 -1.782609 -2.717391 -1.750000 -1.195652 -2.260870 -2.434783 -1.282609 -1.260870 -1.086957 -1.163043 -0.836957 -1.423913 -2.304348 -0.891304 -0.836957 -2.369565 -2.108696 -0.902174 0.002660 0.004625 0.001735 0.001156 0.008326 0.003932 0.000231 0.000000 0.002660 0.003932 0.005204 0.007054 0.003585 0.002660 0.003122 0.003816 0.002313 0.002081 0.001503 0.004972 23.000000 63.000000 38.000000 143.000000 14.000000 56.000000 12.000000 7.000000 0.000000 112.000000 17.000000 1899.000000 2916.000000 462.000000 479.000000 20.000000 -1.474432 -2.806818 -2.457386 -3.880682 -1.403409 -2.866477 -3.676136 -3.068182 -2.329545 -0.838068 -0.781250 -3.159091 -0.690341 -0.656250 -3.545455 -0.928977 -0.792614 -2.556818 -1.684659 -0.767045 0.000498 0.001219 0.000829 0.000332 0.001673 0.000216 0.000043 0.000000 0.000937 0.002134 0.001932 0.000570 0.001298 0.002372 0.000425 0.001334 0.000894 0.000981 0.001594 0.001824 Protein-IP
16.000000 32.000000 3.000000 27.000000 1.000000 21.000000 2.000000 1.000000 1.000000 25.000000 4.000000 441.000000 690.000000 114.000000 140.000000 8.000000 -1.010870 -1.260870 -2.010870 -2.847826 -1.782609 -1.250000 -2.369565 -2.500000 -1.391304 -1.369565 -1.206522 -1.032609 -0.967391 -1.608696 -2.293478 -0.804348 -0.858696 -2.695652 -2.260870 -0.956522 0.003308 0.005435 0.001063 0.001181 0.008270 0.003663 0.000236 0.000000 0.002363 0.004017 0.005198 0.008270 0.002954 0.002836 0.003544 0.004371 0.002599 0.001772 0.001536 0.004962 23.000000 63.000000 38.000000 143.000000 14.000000 56.000000 12.000000 7.000000 0.000000 112.000000 17.000000 1899.000000 2916.000000 462.000000 479.000000 20.000000 -1.474432 -2.806818 -2.457386 -3.880682 -1.403409 -2.866477 -3.676136 -3.068182 -2.329545 -0.838068 -0.781250 -3.159091 -0.690341 -0.656250 -3.545455 -0.928977 -0.792614 -2.556818 -1.684659 -0.767045 0.000498 0.001219 0.000829 0.000332 0.001673 0.000216 0.000043 0.000000 0.000937 0.002134 0.001932 0.000570 0.001298 0.002372 0.000425 0.001334 0.000894 0.000981 0.001594 0.001824 Protein-IP
16.000000 32.000000 3.000000 27.000000 1.000000 21.000000 2.000000 1.000000 1.000000 25.000000 4.000000 441.000000 690.000000 114.000000 140.000000 8.000000 -1.010870 -1.260870 -2.010870 -2.847826 -1.782609 -1.250000 -2.369565 -2.500000 -1.391304 -1.369565 -1.206522 -1.032609 -0.967391 -1.608696 -2.293478 -0.804348 -0.858696 -2.695652 -2.260870 -0.956522 0.003308 0.005435 0.001063 0.001181 0.008270 0.003663 0.000236 0.000000 0.002363 0.004017 0.005198 0.008270 0.002954 0.002836 0.003544 0.004371 0.002599 0.001772 0.001536 0.004962 21.000000 61.000000 38.000000 138.000000 10.000000 59.000000 22.000000 8.000000 2.000000 112.000000 11.000000 1942.000000 2980.000000 468.000000 492.000000 13.000000 -1.509859 -2.943662 -2.552113 -4.028169 -1.442254 -2.988732 -3.805634 -3.118310 -2.507042 -0.943662 -0.802817 -3.332394 -0.842254 -0.752113 -3.664789 -0.985915 -0.892958 -2.712676 -1.791549 -0.822535 0.000429 0.001158 0.000836 0.000286 0.001623 0.000129 0.000021 0.000000 0.000915 0.002066 0.001959 0.000472 0.001187 0.002295 0.000379 0.001280 0.000922 0.000987 0.001487 0.001816 Protein-IP
10.000000 22.000000 6.000000 26.000000 0.000000 20.000000 6.000000 3.000000 0.000000 23.000000 6.000000 492.000000 811.000000 135.000000 132.000000 8.000000 -0.908163 -1.214286 -1.683673 -2.704082 -1.642857 -1.112245 -2.091837 -2.428571 -1.336735 -1.316327 -1.275510 -0.897959 -0.846939 -1.663265 -2.030612 -0.663265 -0.693878 -2.602041 -2.173469 -0.979592 0.002695 0.004910 0.001637 0.000963 0.007220 0.003754 0.000096 0.000000 0.002214 0.003273 0.003851 0.008086 0.002792 0.001733 0.003658 0.003947 0.002888 0.001733 0.001155 0.004332 18.000000 63.000000 36.000000 140.000000 14.000000 53.000000 19.000000 9.000000 4.000000 122.000000 9.000000 1929.000000 2965.000000 463.000000 485.000000 20.000000 -1.594366 -3.050704 -2.650704 -4.112676 -1.521127 -3.104225 -3.898592 -3.228169 -2.529577 -0.887324 -0.819718 -3.380282 -0.847887 -0.780282 -3.729577 -1.067606 -0.895775 -2.830986 -1.760563 -0.808451 0.000465 0.001141 0.000852 0.000366 0.001535 0.000141 0.000042 0.000000 0.000845 0.002148 0.002028 0.000493 0.001239 0.002338 0.000430 0.001246 0.001042 0.000972 0.001577 0.001887 Protein-IP
10.000000 22.000000 6.000000 26.000000 0.000000 20.000000 6.000000 3.000000 0.000000 23.000000 6.000000 492.000000 811.000000 135.000000 132.000000 8.000000 -0.908163 -1.214286 -1.683673 -2.704082 -1.642857 -1.112245 -2.091837 -2.428571 -1.336735 -1.316327 -1.275510 -0.897959 -0.846939 -1.663265 -2.030612 -0.663265 -0.693878 -2.602041 -2.173469 -0.979592 0.002695 0.004910 0.001637 0.000963 0.007220 0.003754 0.000096 0.000000 0.002214 0.003273 0.003851 0.008086 0.002792 0.001733 0.003658 0.003947 0.002888 0.001733 0.001155 0.004332 24.000000 76.000000 35.000000 155.000000 10.000000 60.000000 14.000000 6.000000 2.000000 107.000000 20.000000 1943.000000 3035.000000 491.000000 500.000000 20.000000 -1.457219 -2.799465 -2.339572 -3.740642 -1.601604 -2.847594 -3.537433 -3.032086 -2.443850 -1.005348 -0.882353 -3.122995 -0.791444 -0.823529 -3.489305 -0.855615 -0.764706 -2.759358 -1.759358 -0.898396 0.000391 0.001172 0.000896 0.000330 0.001300 0.000088 0.000054 0.000000 0.000754 0.001913 0.001765 0.000492 0.001145 0.002115 0.000357 0.001327 0.000943 0.000795 0.001428 0.001643 Protein-IP
10.000000 22.000000 6.000000 26.000000 0.000000 20.000000 6.000000 3.000000 0.000000 23.000000 6.000000 492.000000 811.000000 135.000000 132.000000 8.000000 -0.908163 -1.214286 -1.683673 -2.704082 -1.642857 -1.112245 -2.091837 -2.428571 -1.336735 -1.316327 -1.275510 -0.897959 -0.846939 -1.663265 -2.030612 -0.663265 -0.693878 -2.602041 -2.173469 -0.979592 0.002695 0.004910 0.001637 0.000963 0.007220 0.003754 0.000096 0.000000 0.002214 0.003273 0.003851 0.008086 0.002792 0.001733 0.003658 0.003947 0.002888 0.001733 0.001155 0.004332 31.000000 75.000000 27.000000 149.000000 15.000000 52.000000 14.000000 5.000000 4.000000 123.000000 16.000000 2023.000000 3076.000000 500.000000 527.000000 19.000000 -1.458333 -2.773438 -2.398438 -3.820313 -1.583333 -2.856771 -3.554688 -3.023438 -2.343750 -1.098958 -0.872396 -3.098958 -0.895833 -0.940104 -3.408854 -0.807292 -0.716146 -2.921875 -1.846354 -0.937500 0.000529 0.001158 0.000937 0.000515 0.001466 0.000295 0.000208 0.000000 0.001011 0.001874 0.001874 0.000576 0.001245 0.002109 0.000475 0.001419 0.001085 0.000910 0.001500 0.001680 Protein-IP
15.000000 25.000000 4.000000 26.000000 0.000000 29.000000 8.000000 4.000000 0.000000 21.000000 9.000000 497.000000 813.000000 139.000000 140.000000 7.000000 -0.959596 -1.111111 -1.737374 -2.777778 -1.757576 -1.151515 -2.161616 -2.474747 -1.242424 -1.363636 -1.181818 -0.868687 -0.797980 -1.656566 -2.010101 -0.848485 -0.737374 -2.696970 -2.272727 -0.979798 0.002192 0.004955 0.001429 0.000667 0.007338 0.003431 0.000286 0.000000 0.002001 0.003335 0.004383 0.007909 0.003049 0.002001 0.003716 0.003335 0.002573 0.001334 0.001048 0.004193 31.000000 75.000000 27.000000 149.000000 15.000000 52.000000 14.000000 5.000000 4.000000 123.000000 16.000000 2023.000000 3076.000000 500.000000 527.000000 19.000000 -1.458333 -2.773438 -2.398438 -3.820313 -1.583333 -2.856771 -3.554688 -3.023438 -2.343750 -1.098958 -0.872396 -3.098958 -0.895833 -0.940104 -3.408854 -0.807292 -0.716146 -2.921875 -1.846354 -0.937500 0.000529 0.001158 0.000937 0.000515 0.001466 0.000295 0.000208 0.000000 0.001011 0.001874 0.001874 0.000576 0.001245 0.002109 0.000475 0.001419 0.001085 0.000910 0.001500 0.001680 Protein-IP
15.000000 25.000000 4.000000 26.000000 0.000000 29.000000 8.000000 4.000000 0.000000 21.000000 9.000000 497.000000 813.000000 139.000000 140.000000 7.000000 -0.959596 -1.111111 -1.737374 -2.777778 -1.757576 -1.151515 -2.161616 -2.474747 -1.242424 -1.363636 -1.181818 -0.868687 -0.797980 -1.656566 -2.010101 -0.848485 -0.737374 -2.696970 -2.272727 -0.979798 0.002192 0.004955 0.001429 0.000667 0.007338 0.003431 0.000286 0.000000 0.002001 0.003335 0.004383 0.007909 0.003049 0.002001 0.003716 0.003335 0.002573 0.001334 0.001048 0.004193 24.000000 76.000000 35.000000 155.000000 10.000000 60.000000 14.000000 6.000000 2.000000 107.000000 20.000000 1943.000000 3035.000000 491.000000 500.000000 20.000000 -1.457219 -2.799465 -2.339572 -3.740642 -1.601604 -2.847594 -3.537433 -3.032086 -2.443850 -1.005348 -0.882353 -3.122995 -0.791444 -0.823529 -3.489305 -0.855615 -0.764706 -2.759358 -1.759358 -0.898396 0.000391 0.001172 0.000896 0.000330 0.001300 0.000088 0.000054 0.000000 0.000754 0.001913 0.001765 0.000492 0.001145 0.002115 0.000357 0.001327 0.000943 0.000795 0.001428 0.001643 Protein-IP
15.000000 25.000000 4.000000 26.000000 0.000000 29.000000 8.000000 4.000000 0.000000 21.000000 9.000000 497.000000 813.000000 139.000000 140.000000 7.000000 -0.959596 -1.111111 -1.737374 -2.777778 -1.757576 -1.151515 -2.161616 -2.474747 -1.242424 -1.363636 -1.181818 -0.868687 -0.797980 -1.656566 -2.010101 -0.848485 -0.737374 -2.696970 -2.272727 -0.979798 0.002192 0.004955 0.001429 0.000667 0.007338 0.003431 0.000286 0.000000 0.002001 0.003335 0.004383 0.007909 0.003049 0.002001 0.003716 0.003335 0.002573 0.001334 0.001048 0.004193 18.000000 63.000000 36.000000 140.000000 14.000000 53.000000 19.000000 9.000000 4.000000 122.000000 9.000000 1929.000000 2965.000000 463.000000 485.000000 20.000000 -1.594366 -3.050704 -2.650704 -4.112676 -1.521127 -3.104225 -3.898592 -3.228169 -2.529577 -0.887324 -0.819718 -3.380282 -0.847887 -0.780282 -3.729577 -1.067606 -0.895775 -2.830986 -1.760563 -0.808451 0.000465 0.001141 0.000852 0.000366 0.001535 0.000141 0.000042 0.000000 0.000845 0.002148 0.002028 0.000493 0.001239 0.002338 0.000430 0.001246 0.001042 0.000972 0.001577 0.001887 Protein-IP
15.000000 25.000000 4.000000 26.000000 0.000000 29.000000 8.000000 4.000000 0.000000 21.000000 9.000000 497.000000 813.000000 139.000000 140.000000 7.000000 -0.959596 -1.111111 -1.737374 -2.777778 -1.757576 -1.151515 -2.161616 -2.474747 -1.242424 -1.363636 -1.181818 -0.868687 -0.797980 -1.656566 -2.010101 -0.848485 -0.737374 -2.696970 -2.272727 -0.979798 0.002192 0.004955 0.001429 0.000667 0.007338 0.003431 0.000286 0.000000 0.002001 0.003335 0.004383 0.007909 0.003049 0.002001 0.003716 0.003335 0.002573 0.001334 0.001048 0.004193 21.000000 61.000000 38.000000 138.000000 10.000000 59.000000 22.000000 8.000000 2.000000 112.000000 11.000000 1942.000000 2980.000000 468.000000 492.000000 13.000000 -1.509859 -2.943662 -2.552113 -4.028169 -1.442254 -2.988732 -3.805634 -3.118310 -2.507042 -0.943662 -0.802817 -3.332394 -0.842254 -0.752113 -3.664789 -0.985915 -0.892958 -2.712676 -1.791549 -0.822535 0.000429 0.001158 0.000836 0.000286 0.001623 0.000129 0.000021 0.000000 0.000915 0.002066 0.001959 0.000472 0.001187 0.002295 0.000379 0.001280 0.000922 0.000987 0.001487 0.001816 Protein-IP
16.000000 35.000000 4.000000 35.000000 2.000000 16.000000 5.000000 2.000000 0.000000 28.000000 4.000000 446.000000 706.000000 120.000000 126.000000 7.000000 -1.109890 -1.384615 -1.989011 -2.857143 -1.868132 -1.307692 -2.318681 -2.483516 -1.252747 -1.351648 -1.164835 -1.274725 -0.934066 -1.615385 -2.208791 -0.978022 -0.857143 -2.703297 -2.351648 -0.989011 0.003087 0.005433 0.001358 0.001235 0.008396 0.004075 0.000741 0.000000 0.002963 0.004322 0.005186 0.008273 0.003210 0.003704 0.003828 0.004815 0.003334 0.002469 0.001358 0.005062 23.000000 63.000000 38.000000 143.000000 14.000000 56.000000 12.000000 7.000000 0.000000 112.000000 17.000000 1899.000000 2916.000000 462.000000 479.000000 20.000000 -1.474432 -2.806818 -2.457386 -3.880682 -1.403409 -2.866477 -3.676136 -3.068182 -2.329545 -0.838068 -0.781250 -3.159091 -0.690341 -0.656250 -3.545455 -0.928977 -0.792614 -2.556818 -1.684659 -0.767045 0.000498 0.001219 0.000829 0.000332 0.001673 0.000216 0.000043 0.000000 0.000937 0.002134 0.001932 0.000570 0.001298 0.002372 0.000425 0.001334 0.000894 0.000981 0.001594 0.001824 Protein-IP
16.000000 35.000000 4.000000 35.000000 2.000000 16.000000 5.000000 2.000000 0.000000 28.000000 4.000000 446.000000 706.000000 120.000000 126.000000 7.000000 -1.109890 -1.384615 -1.989011 -2.857143 -1.868132 -1.307692 -2.318681 -2.483516 -1.252747 -1.351648 -1.164835 -1.274725 -0.934066 -1.615385 -2.208791 -0.978022 -0.857143 -2.703297 -2.351648 -0.989011 0.003087 0.005433 0.001358 0.001235 0.008396 0.004075 0.000741 0.000000 0.002963 0.004322 0.005186 0.008273 0.003210 0.003704 0.003828 0.004815 0.003334 0.002469 0.001358 0.005062 21.000000 61.000000 38.000000 138.000000 10.000000 59.000000 22.000000 8.000000 2.000000 112.000000 11.000000 1942.000000 2980.000000 468.000000 492.000000 13.000000 -1.509859 -2.943662 -2.552113 -4.028169 -1.442254 -2.988732 -3.805634 -3.118310 -2.507042 -0.943662 -0.802817 -3.332394 -0.842254 -0.752113 -3.664789 -0.985915 -0.892958 -2.712676 -1.791549 -0.822535 0.000429 0.001158 0.000836 0.000286 0.001623 0.000129 0.000021 0.000000 0.000915 0.002066 0.001959 0.000472 0.001187 0.002295 0.000379 0.001280 0.000922 0.000987 0.001487 0.001816 Protein-IP
16.000000 35.000000 4.000000 35.000000 2.000000 16.000000 5.000000 2.000000 0.000000 28.000000 4.000000 446.000000 706.000000 120.000000 126.000000 7.000000 -1.109890 -1.384615 -1.989011 -2.857143 -1.868132 -1.307692 -2.318681 -2.483516 -1.252747 -1.351648 -1.164835 -1.274725 -0.934066 -1.615385 -2.208791 -0.978022 -0.857143 -2.703297 -2.351648 -0.989011 0.003087 0.005433 0.001358 0.001235 0.008396 0.004075 0.000741 0.000000 0.002963 0.004322 0.005186 0.008273 0.003210 0.003704 0.003828 0.004815 0.003334 0.002469 0.001358 0.005062 31.000000 75.000000 27.000000 149.000000 15.000000 52.000000 14.000000 5.000000 4.000000 123.000000 16.000000 2023.000000 3076.000000 500.000000 527.000000 19.000000 -1.458333 -2.773438 -2.398438 -3.820313 -1.583333 -2.856771 -3.554688 -3.023438 -2.343750 -1.098958 -0.872396 -3.098958 -0.895833 -0.940104 -3.408854 -0.807292 -0.716146 -2.921875 -1.846354 -0.937500 0.000529 0.001158 0.000937 0.000515 0.001466 0.000295 0.000208 0.000000 0.001011 0.001874 0.001874 0.000576 0.001245 0.002109 0.000475 0.001419 0.001085 0.000910 0.001500 0.001680 Protein-IP
16.000000 35.000000 4.000000 35.000000 2.000000 16.000000 5.000000 2.000000 0.000000 28.000000 4.000000 446.000000 706.000000 120.000000 126.000000 7.000000 -1.109890 -1.384615 -1.989011 -2.857143 -1.868132 -1.307692 -2.318681 -2.483516 -1.252747 -1.351648 -1.164835 -1.274725 -0.934066 -1.615385 -2.208791 -0.978022 -0.857143 -2.703297 -2.351648 -0.989011 0.003087 0.005433 0.001358 0.001235 0.008396 0.004075 0.000741 0.000000 0.002963 0.004322 0.005186 0.008273 0.003210 0.003704 0.003828 0.004815 0.003334 0.002469 0.001358 0.005062 18.000000 63.000000 36.000000 140.000000 14.000000 53.000000 19.000000 9.000000 4.000000 122.000000 9.000000 1929.000000 2965.000000 463.000000 485.000000 20.000000 -1.594366 -3.050704 -2.650704 -4.112676 -1.521127 -3.104225 -3.898592 -3.228169 -2.529577 -0.887324 -0.819718 -3.380282 -0.847887 -0.780282 -3.729577 -1.067606 -0.895775 -2.830986 -1.760563 -0.808451 0.000465 0.001141 0.000852 0.000366 0.001535 0.000141 0.000042 0.000000 0.000845 0.002148 0.002028 0.000493 0.001239 0.002338 0.000430 0.001246 0.001042 0.000972 0.001577 0.001887 Protein-IP
16.000000 35.000000 4.000000 35.000000 2.000000 16.000000 5.000000 2.000000 0.000000 28.000000 4.000000 446.000000 706.000000 120.000000 126.000000 7.000000 -1.109890 -1.384615 -1.989011 -2.857143 -1.868132 -1.307692 -2.318681 -2.483516 -1.252747 -1.351648 -1.164835 -1.274725 -0.934066 -1.615385 -2.208791 -0.978022 -0.857143 -2.703297 -2.351648 -0.989011 0.003087 0.005433 0.001358 0.001235 0.008396 0.004075 0.000741 0.000000 0.002963 0.004322 0.005186 0.008273 0.003210 0.003704 0.003828 0.004815 0.003334 0.002469 0.001358 0.005062 46.000000 97.000000 29.000000 166.000000 5.000000 40.000000 4.000000 2.000000 2.000000 99.000000 6.000000 1649.000000 2564.000000 406.000000 445.000000 15.000000 -0.887574 -1.964497 -1.674556 -2.748521 -0.713018 -2.011834 -2.710059 -2.310651 -1.526627 -0.446746 -0.284024 -2.295858 -0.387574 -0.142012 -2.384615 -0.502959 -0.606509 -1.553254 -0.837278 -0.384615 0.000402 0.000796 0.000772 0.000490 0.001857 0.000056 0.000000 0.000048 0.000949 0.001688 0.001994 0.000322 0.001101 0.002412 0.000611 0.001045 0.000490 0.001560 0.001568 0.001511 Protein-IP
8.000000 21.000000 3.000000 26.000000 3.000000 26.000000 4.000000 1.000000 0.000000 19.000000 5.000000 477.000000 742.000000 124.000000 140.000000 7.000000 -1.010753 -1.279570 -1.827957 -2.677419 -1.645161 -1.193548 -2.225806 -2.516129 -1.279570 -1.311828 -1.215054 -1.064516 -0.860215 -1.623656 -2.172043 -0.806452 -0.817204 -2.655914 -2.247312 -0.978495 0.002688 0.004731 0.001828 0.001075 0.008495 0.003656 0.000215 0.000000 0.002796 0.003656 0.004409 0.007849 0.003441 0.002688 0.003118 0.003548 0.002473 0.002151 0.001505 0.004624 31.000000 75.000000 27.000000 149.000000 15.000000 52.000000 14.000000 5.000000 4.000000 123.000000 16.000000 2023.000000 3076.000000 500.000000 527.000000 19.000000 -1.458333 -2.773438 -2.398438 -3.820313 -1.583333 -2.856771 -3.554688 -3.023438 -2.343750 -1.098958 -0.872396 -3.098958 -0.895833 -0.940104 -3.408854 -0.807292 -0.716146 -2.921875 -1.846354 -0.937500 0.000529 0.001158 0.000937 0.000515 0.001466 0.000295 0.000208 0.000000 0.001011 0.001874 0.001874 0.000576 0.001245 0.002109 0.000475 0.001419 0.001085 0.000910 0.001500 0.001680 Protein-IP
8.000000 21.000000 3.000000 26.000000 3.000000 26.000000 4.000000 1.000000 0.000000 19.000000 5.000000 477.000000 742.000000 124.000000 140.000000 7.000000 -1.010753 -1.279570 -1.827957 -2.677419 -1.645161 -1.193548 -2.225806 -2.516129 -1.279570 -1.311828 -1.215054 -1.064516 -0.860215 -1.623656 -2.172043 -0.806452 -0.817204 -2.655914 -2.247312 -0.978495 0.002688 0.004731 0.001828 0.001075 0.008495 0.003656 0.000215 0.000000 0.002796 0.003656 0.004409 0.007849 0.003441 0.002688 0.003118 0.003548 0.002473 0.002151 0.001505 0.004624 21.000000 61.000000 38.000000 138.000000 10.000000 59.000000 22.000000 8.000000 2.000000 112.000000 11.000000 1942.000000 2980.000000 468.000000 492.000000 13.000000 -1.509859 -2.943662 -2.552113 -4.028169 -1.442254 -2.988732 -3.805634 -3.118310 -2.507042 -0.943662 -0.802817 -3.332394 -0.842254 -0.752113 -3.664789 -0.985915 -0.892958 -2.712676 -1.791549 -0.822535 0.000429 0.001158 0.000836 0.000286 0.001623 0.000129 0.000021 0.000000 0.000915 0.002066 0.001959 0.000472 0.001187 0.002295 0.000379 0.001280 0.000922 0.000987 0.001487 0.001816 Protein-IP
10.000000 33.000000 14.000000 36.000000 1.000000 26.000000 7.000000 3.000000 1.000000 27.000000 6.000000 611.000000 1004.000000 168.000000 171.000000 5.000000 -0.716667 -0.916667 -1.558333 -2.441667 -1.741667 -0.950000 -1.916667 -2.266667 -1.025000 -1.366667 -1.241667 -0.625000 -0.916667 -1.650000 -1.316667 -0.516667 -0.425000 -2.550000 -2.208333 -0.941667 0.001965 0.003455 0.001152 0.000271 0.005149 0.002575 0.000271 0.000000 0.002033 0.002168 0.003117 0.006369 0.001965 0.001016 0.004675 0.003388 0.002507 0.000407 0.000136 0.003184 21.000000 61.000000 38.000000 138.000000 10.000000 59.000000 22.000000 8.000000 2.000000 112.000000 11.000000 1942.000000 2980.000000 468.000000 492.000000 13.000000 -1.509859 -2.943662 -2.552113 -4.028169 -1.442254 -2.988732 -3.805634 -3.118310 -2.507042 -0.943662 -0.802817 -3.332394 -0.842254 -0.752113 -3.664789 -0.985915 -0.892958 -2.712676 -1.791549 -0.822535 0.000429 0.001158 0.000836 0.000286 0.001623 0.000129 0.000021 0.000000 0.000915 0.002066 0.001959 0.000472 0.001187 0.002295 0.000379 0.001280 0.000922 0.000987 0.001487 0.001816 Protein-IP
11.000000 34.000000 5.000000 27.000000 2.000000 28.000000 6.000000 3.000000 0.000000 24.000000 6.000000 583.000000 965.000000 163.000000 173.000000 12.000000 -0.633333 -0.766667 -1.433333 -2.133333 -1.941667 -0.700000 -1.625000 -2.116667 -1.158333 -1.300000 -1.150000 -0.575000 -1.008333 -1.625000 -1.425000 -0.633333 -0.483333 -2.325000 -1.908333 -0.950000 0.002827 0.004539 0.000893 0.000818 0.004762 0.003869 0.000521 0.000000 0.001711 0.002009 0.002753 0.006473 0.001339 0.001488 0.004315 0.003423 0.002827 0.001488 0.000893 0.002827 21.000000 61.000000 38.000000 138.000000 10.000000 59.000000 22.000000 8.000000 2.000000 112.000000 11.000000 1942.000000 2980.000000 468.000000 492.000000 13.000000 -1.509859 -2.943662 -2.552113 -4.028169 -1.442254 -2.988732 -3.805634 -3.118310 -2.507042 -0.943662 -0.802817 -3.332394 -0.842254 -0.752113 -3.664789 -0.985915 -0.892958 -2.712676 -1.791549 -0.822535 0.000429 0.001158 0.000836 0.000286 0.001623 0.000129 0.000021 0.000000 0.000915 0.002066 0.001959 0.000472 0.001187 0.002295 0.000379 0.001280 0.000922 0.000987 0.001487 0.001816 Protein-IP
13.000000 35.000000 5.000000 33.000000 3.000000 21.000000 2.000000 2.000000 0.000000 27.000000 5.000000 540.000000 874.000000 136.000000 160.000000 13.000000 -0.787611 -1.097345 -1.557522 -2.203540 -1.619469 -0.911504 -1.707965 -2.141593 -1.292035 -1.053097 -1.079646 -0.955752 -0.973451 -1.584071 -1.654867 -0.672566 -0.681416 -2.345133 -1.920354 -0.707965 0.002646 0.003923 0.000639 0.000730 0.006478 0.003741 0.000547 0.000000 0.002555 0.003741 0.003558 0.005200 0.002098 0.001642 0.003649 0.003832 0.002372 0.001642 0.000912 0.004835 21.000000 61.000000 38.000000 138.000000 10.000000 59.000000 22.000000 8.000000 2.000000 112.000000 11.000000 1942.000000 2980.000000 468.000000 492.000000 13.000000 -1.509859 -2.943662 -2.552113 -4.028169 -1.442254 -2.988732 -3.805634 -3.118310 -2.507042 -0.943662 -0.802817 -3.332394 -0.842254 -0.752113 -3.664789 -0.985915 -0.892958 -2.712676 -1.791549 -0.822535 0.000429 0.001158 0.000836 0.000286 0.001623 0.000129 0.000021 0.000000 0.000915 0.002066 0.001959 0.000472 0.001187 0.002295 0.000379 0.001280 0.000922 0.000987 0.001487 0.001816 Protein-IP
13.000000 35.000000 5.000000 33.000000 3.000000 21.000000 2.000000 2.000000 0.000000 27.000000 5.000000 540.000000 874.000000 136.000000 160.000000 13.000000 -0.787611 -1.097345 -1.557522 -2.203540 -1.619469 -0.911504 -1.707965 -2.141593 -1.292035 -1.053097 -1.079646 -0.955752 -0.973451 -1.584071 -1.654867 -0.672566 -0.681416 -2.345133 -1.920354 -0.707965 0.002646 0.003923 0.000639 0.000730 0.006478 0.003741 0.000547 0.000000 0.002555 0.003741 0.003558 0.005200 0.002098 0.001642 0.003649 0.003832 0.002372 0.001642 0.000912 0.004835 18.000000 63.000000 36.000000 140.000000 14.000000 53.000000 19.000000 9.000000 4.000000 122.000000 9.000000 1929.000000 2965.000000 463.000000 485.000000 20.000000 -1.594366 -3.050704 -2.650704 -4.112676 -1.521127 -3.104225 -3.898592 -3.228169 -2.529577 -0.887324 -0.819718 -3.380282 -0.847887 -0.780282 -3.729577 -1.067606 -0.895775 -2.830986 -1.760563 -0.808451 0.000465 0.001141 0.000852 0.000366 0.001535 0.000141 0.000042 0.000000 0.000845 0.002148 0.002028 0.000493 0.001239 0.002338 0.000430 0.001246 0.001042 0.000972 0.001577 0.001887 Protein-IP
7.000000 21.000000 5.000000 25.000000 0.000000 19.000000 8.000000 3.000000 0.000000 21.000000 5.000000 500.000000 823.000000 139.000000 138.000000 8.000000 -0.949495 -1.292929 -1.878788 -2.777778 -1.787879 -1.191919 -2.191919 -2.575758 -1.454545 -1.444444 -1.363636 -0.939394 -0.898990 -1.767677 -2.101010 -0.868687 -0.808081 -2.979798 -2.404040 -1.121212 0.002360 0.004815 0.001510 0.001038 0.007458 0.003587 0.000378 0.000000 0.002360 0.003021 0.004059 0.008024 0.002832 0.001982 0.004154 0.003776 0.002832 0.001605 0.001322 0.004531 31.000000 75.000000 27.000000 149.000000 15.000000 52.000000 14.000000 5.000000 4.000000 123.000000 16.000000 2023.000000 3076.000000 500.000000 527.000000 19.000000 -1.458333 -2.773438 -2.398438 -3.820313 -1.583333 -2.856771 -3.554688 -3.023438 -2.343750 -1.098958 -0.872396 -3.098958 -0.895833 -0.940104 -3.408854 -0.807292 -0.716146 -2.921875 -1.846354 -0.937500 0.000529 0.001158 0.000937 0.000515 0.001466 0.000295 0.000208 0.000000 0.001011 0.001874 0.001874 0.000576 0.001245 0.002109 0.000475 0.001419 0.001085 0.000910 0.001500 0.001680 Protein-IP
7.000000 21.000000 5.000000 25.000000 0.000000 19.000000 8.000000 3.000000 0.000000 21.000000 5.000000 500.000000 823.000000 139.000000 138.000000 8.000000 -0.949495 -1.292929 -1.878788 -2.777778 -1.787879 -1.191919 -2.191919 -2.575758 -1.454545 -1.444444 -1.363636 -0.939394 -0.898990 -1.767677 -2.101010 -0.868687 -0.808081 -2.979798 -2.404040 -1.121212 0.002360 0.004815 0.001510 0.001038 0.007458 0.003587 0.000378 0.000000 0.002360 0.003021 0.004059 0.008024 0.002832 0.001982 0.004154 0.003776 0.002832 0.001605 0.001322 0.004531 18.000000 63.000000 36.000000 140.000000 14.000000 53.000000 19.000000 9.000000 4.000000 122.000000 9.000000 1929.000000 2965.000000 463.000000 485.000000 20.000000 -1.594366 -3.050704 -2.650704 -4.112676 -1.521127 -3.104225 -3.898592 -3.228169 -2.529577 -0.887324 -0.819718 -3.380282 -0.847887 -0.780282 -3.729577 -1.067606 -0.895775 -2.830986 -1.760563 -0.808451 0.000465 0.001141 0.000852 0.000366 0.001535 0.000141 0.000042 0.000000 0.000845 0.002148 0.002028 0.000493 0.001239 0.002338 0.000430 0.001246 0.001042 0.000972 0.001577 0.001887 Protein-IP
12.000000 28.000000 5.000000 32.000000 0.000000 18.000000 5.000000 4.000000 0.000000 24.000000 7.000000 486.000000 797.000000 131.000000 129.000000 6.000000 -0.979381 -1.144330 -1.773196 -2.783505 -1.835052 -1.257732 -2.206186 -2.453608 -1.298969 -1.422680 -1.350515 -0.958763 -0.804124 -1.742268 -1.865979 -0.773196 -0.701031 -2.793814 -2.216495 -1.061856 0.002302 0.005005 0.001401 0.000701 0.007507 0.002903 0.000100 0.000000 0.002202 0.003403 0.004004 0.008107 0.002702 0.002202 0.004504 0.003603 0.003303 0.001702 0.001101 0.004504 18.000000 63.000000 36.000000 140.000000 14.000000 53.000000 19.000000 9.000000 4.000000 122.000000 9.000000 1929.000000 2965.000000 463.000000 485.000000 20.000000 -1.594366 -3.050704 -2.650704 -4.112676 -1.521127 -3.104225 -3.898592 -3.228169 -2.529577 -0.887324 -0.819718 -3.380282 -0.847887 -0.780282 -3.729577 -1.067606 -0.895775 -2.830986 -1.760563 -0.808451 0.000465 0.001141 0.000852 0.000366 0.001535 0.000141 0.000042 0.000000 0.000845 0.002148 0.002028 0.000493 0.001239 0.002338 0.000430 0.001246 0.001042 0.000972 0.001577 0.001887 Protein-IP
12.000000 28.000000 5.000000 32.000000 0.000000 18.000000 5.000000 4.000000 0.000000 24.000000 7.000000 486.000000 797.000000 131.000000 129.000000 6.000000 -0.979381 -1.144330 -1.773196 -2.783505 -1.835052 -1.257732 -2.206186 -2.453608 -1.298969 -1.422680 -1.350515 -0.958763 -0.804124 -1.742268 -1.865979 -0.773196 -0.701031 -2.793814 -2.216495 -1.061856 0.002302 0.005005 0.001401 0.000701 0.007507 0.002903 0.000100 0.000000 0.002202 0.003403 0.004004 0.008107 0.002702 0.002202 0.004504 0.003603 0.003303 0.001702 0.001101 0.004504 31.000000 75.000000 27.000000 149.000000 15.000000 52.000000 14.000000 5.000000 4.000000 123.000000 16.000000 2023.000000 3076.000000 500.000000 527.000000 19.000000 -1.458333 -2.773438 -2.398438 -3.820313 -1.583333 -2.856771 -3.554688 -3.023438 -2.343750 -1.098958 -0.872396 -3.098958 -0.895833 -0.940104 -3.408854 -0.807292 -0.716146 -2.921875 -1.846354 -0.937500 0.000529 0.001158 0.000937 0.000515 0.001466 0.000295 0.000208 0.000000 0.001011 0.001874 0.001874 0.000576 0.001245 0.002109 0.000475 0.001419 0.001085 0.000910 0.001500 0.001680 Protein-IP
15.000000 39.000000 7.000000 36.000000 2.000000 25.000000 4.000000 4.000000 0.000000 26.000000 10.000000 582.000000 946.000000 166.000000 159.000000 10.000000 -0.714286 -0.747899 -1.336134 -2.487395 -1.563025 -0.865546 -1.941176 -2.159664 -1.151261 -1.470588 -1.218487 -0.663866 -0.882353 -1.857143 -1.411765 -0.394958 -0.327731 -2.647059 -2.361345 -1.050420 0.001580 0.004812 0.002227 0.000144 0.006392 0.003448 0.000000 0.000575 0.002442 0.002011 0.003017 0.006536 0.002514 0.001077 0.004525 0.003878 0.003735 0.001365 0.000790 0.002801 18.000000 63.000000 36.000000 140.000000 14.000000 53.000000 19.000000 9.000000 4.000000 122.000000 9.000000 1929.000000 2965.000000 463.000000 485.000000 20.000000 -1.594366 -3.050704 -2.650704 -4.112676 -1.521127 -3.104225 -3.898592 -3.228169 -2.529577 -0.887324 -0.819718 -3.380282 -0.847887 -0.780282 -3.729577 -1.067606 -0.895775 -2.830986 -1.760563 -0.808451 0.000465 0.001141 0.000852 0.000366 0.001535 0.000141 0.000042 0.000000 0.000845 0.002148 0.002028 0.000493 0.001239 0.002338 0.000430 0.001246 0.001042 0.000972 0.001577 0.001887 Protein-IP
14.000000 21.000000 5.000000 21.000000 0.000000 22.000000 5.000000 5.000000 0.000000 17.000000 4.000000 480.000000 773.000000 133.000000 128.000000 6.000000 -0.957447 -1.244681 -1.904255 -2.808511 -1.648936 -1.138298 -2.329787 -2.627660 -1.553191 -1.297872 -1.202128 -1.031915 -0.808511 -1.648936 -2.255319 -0.936170 -0.925532 -2.755319 -2.297872 -0.840426 0.002553 0.005213 0.001915 0.001064 0.008511 0.004362 0.000638 0.000000 0.002872 0.004574 0.005106 0.008085 0.003936 0.002660 0.003511 0.003404 0.002447 0.001809 0.001489 0.005638 18.000000 63.000000 36.000000 140.000000 14.000000 53.000000 19.000000 9.000000 4.000000 122.000000 9.000000 1929.000000 2965.000000 463.000000 485.000000 20.000000 -1.594366 -3.050704 -2.650704 -4.112676 -1.521127 -3.104225 -3.898592 -3.228169 -2.529577 -0.887324 -0.819718 -3.380282 -0.847887 -0.780282 -3.729577 -1.067606 -0.895775 -2.830986 -1.760563 -0.808451 0.000465 0.001141 0.000852 0.000366 0.001535 0.000141 0.000042 0.000000 0.000845 0.002148 0.002028 0.000493 0.001239 0.002338 0.000430 0.001246 0.001042 0.000972 0.001577 0.001887 Protein-IP
10.000000 32.000000 5.000000 30.000000 2.000000 36.000000 16.000000 14.000000 0.000000 27.000000 5.000000 609.000000 1009.000000 211.000000 167.000000 10.000000 -0.590551 -0.322835 -0.944882 -1.677165 -1.724409 -0.440945 -1.181102 -1.543307 -0.629921 -1.220472 -1.133858 -0.062992 -0.818898 -1.834646 -1.377953 -0.559055 -0.527559 -2.307087 -1.582677 -0.960630 0.000614 0.005249 0.001396 0.000279 0.002960 0.002513 0.000223 0.000503 0.004970 0.001899 0.002178 0.005919 0.001340 0.000335 0.001899 0.000391 0.000614 0.001675 0.000000 0.002066 49.000000 103.000000 27.000000 151.000000 2.000000 46.000000 18.000000 9.000000 3.000000 103.000000 8.000000 1718.000000 2781.000000 497.000000 477.000000 12.000000 -1.392265 -2.596685 -2.146409 -3.519337 -1.350829 -2.643646 -3.383978 -2.839779 -2.041436 -0.872928 -0.787293 -3.033149 -0.751381 -0.571823 -3.248619 -0.776243 -0.685083 -2.149171 -1.386740 -0.812155 0.000445 0.001159 0.000991 0.000496 0.001640 0.000146 0.000073 0.000000 0.000962 0.001961 0.001910 0.000459 0.001363 0.002260 0.000466 0.001327 0.001020 0.001290 0.001727 0.001757 Protein-IP
10.000000 32.000000 5.000000 30.000000 2.000000 36.000000 16.000000 14.000000 0.000000 27.000000 5.000000 609.000000 1009.000000 211.000000 167.000000 10.000000 -0.590551 -0.322835 -0.944882 -1.677165 -1.724409 -0.440945 -1.181102 -1.543307 -0.629921 -1.220472 -1.133858 -0.062992 -0.818898 -1.834646 -1.377953 -0.559055 -0.527559 -2.307087 -1.582677 -0.960630 0.000614 0.005249 0.001396 0.000279 0.002960 0.002513 0.000223 0.000503 0.004970 0.001899 0.002178 0.005919 0.001340 0.000335 0.001899 0.000391 0.000614 0.001675 0.000000 0.002066 18.000000 63.000000 36.000000 140.000000 14.000000 53.000000 19.000000 9.000000 4.000000 122.000000 9.000000 1929.000000 2965.000000 463.000000 485.000000 20.000000 -1.594366 -3.050704 -2.650704 -4.112676 -1.521127 -3.104225 -3.898592 -3.228169 -2.529577 -0.887324 -0.819718 -3.380282 -0.847887 -0.780282 -3.729577 -1.067606 -0.895775 -2.830986 -1.760563 -0.808451 0.000465 0.001141 0.000852 0.000366 0.001535 0.000141 0.000042 0.000000 0.000845 0.002148 0.002028 0.000493 0.001239 0.002338 0.000430 0.001246 0.001042 0.000972 0.001577 0.001887 Protein-IP
9.000000 25.000000 9.000000 29.000000 1.000000 17.000000 7.000000 4.000000 0.000000 23.000000 4.000000 568.000000 913.000000 155.000000 153.000000 8.000000 -0.526786 -0.464286 -1.035714 -1.491071 -1.419643 -0.669643 -1.116071 -1.455357 -0.910714 -1.044643 -0.803571 -0.428571 -0.607143 -1.535714 -1.178571 -0.375000 -0.544643 -2.232143 -1.616071 -0.875000 0.002500 0.007500 0.002679 0.001429 0.005357 0.003750 0.001518 0.003036 0.005714 0.004375 0.005804 0.006429 0.003393 0.002500 0.005893 0.002679 0.001607 0.002054 0.000000 0.003750 49.000000 103.000000 27.000000 151.000000 2.000000 46.000000 18.000000 9.000000 3.000000 103.000000 8.000000 1718.000000 2781.000000 497.000000 477.000000 12.000000 -1.392265 -2.596685 -2.146409 -3.519337 -1.350829 -2.643646 -3.383978 -2.839779 -2.041436 -0.872928 -0.787293 -3.033149 -0.751381 -0.571823 -3.248619 -0.776243 -0.685083 -2.149171 -1.386740 -0.812155 0.000445 0.001159 0.000991 0.000496 0.001640 0.000146 0.000073 0.000000 0.000962 0.001961 0.001910 0.000459 0.001363 0.002260 0.000466 0.001327 0.001020 0.001290 0.001727 0.001757 Protein-IP
60.000000 144.000000 16.000000 111.000000 2.000000 82.000000 16.000000 5.000000 4.000000 57.000000 18.000000 1839.000000 2917.000000 527.000000 576.000000 18.000000 -0.010076 -1.178841 -1.198992 -1.392947 -2.198992 -0.614610 -0.534005 -1.161209 -1.511335 -1.599496 -1.556675 -0.896725 -1.282116 -2.277078 1.148615 0.584383 1.005038 -2.926952 -2.173804 -0.879093 0.000460 0.000223 0.000072 0.000043 0.000184 0.000299 0.000394 0.000253 0.000131 0.000115 0.000158 0.000200 0.000135 0.000069 0.002338 0.001113 0.001596 0.000095 0.000000 0.000194 20.000000 71.000000 34.000000 144.000000 13.000000 61.000000 12.000000 6.000000 1.000000 121.000000 17.000000 1892.000000 2879.000000 449.000000 496.000000 17.000000 -1.507042 -2.949296 -2.574648 -3.957746 -1.442254 -2.969014 -3.749296 -3.078873 -2.487324 -0.856338 -0.822535 -3.312676 -0.856338 -0.794366 -3.583099 -0.929577 -0.892958 -2.757746 -1.808451 -0.805634 0.000462 0.001195 0.000811 0.000413 0.001636 0.000185 0.000085 0.000000 0.000918 0.002120 0.002049 0.000484 0.001216 0.002333 0.000377 0.001337 0.000839 0.001031 0.001494 0.001821 Protein-IP
14.000000 35.000000 10.000000 33.000000 0.000000 18.000000 5.000000 3.000000 0.000000 26.000000 5.000000 490.000000 848.000000 152.000000 140.000000 6.000000 -0.803738 -0.719626 -1.373832 -2.429907 -1.747664 -0.897196 -1.598131 -2.158879 -1.532710 -0.915888 -0.869159 -0.672897 -0.644860 -1.859813 -1.467290 -0.560748 -0.551402 -3.205607 -2.196262 -0.766355 0.004063 0.006400 0.004774 0.000914 0.007924 0.005181 0.003149 0.001930 0.002743 0.007517 0.008127 0.008228 0.005892 0.002336 0.007009 0.004571 0.002946 0.001219 0.000000 0.006197 22.000000 67.000000 44.000000 145.000000 3.000000 61.000000 16.000000 6.000000 4.000000 118.000000 13.000000 1890.000000 2969.000000 469.000000 495.000000 18.000000 -1.588889 -3.177778 -2.597222 -4.125000 -1.527778 -3.147222 -4.022222 -3.241667 -2.600000 -0.975000 -0.847222 -3.505556 -0.944444 -0.686111 -3.877778 -0.986111 -0.902778 -2.797222 -1.747222 -0.894444 0.000471 0.001123 0.000975 0.000585 0.001533 0.000121 0.000061 0.000000 0.000834 0.001984 0.001877 0.000451 0.001251 0.002327 0.000370 0.001285 0.000935 0.000975 0.001574 0.001735 Protein-IP
13.000000 30.000000 9.000000 30.000000 0.000000 17.000000 3.000000 2.000000 0.000000 24.000000 6.000000 497.000000 865.000000 151.000000 138.000000 7.000000 -0.728972 -0.747664 -1.252336 -2.411215 -1.813084 -0.962617 -1.644860 -2.158879 -1.542056 -0.943925 -0.934579 -0.560748 -0.719626 -1.906542 -1.532710 -0.523364 -0.616822 -3.177570 -2.299065 -0.719626 0.004283 0.006523 0.005062 0.000974 0.008080 0.004478 0.002823 0.001752 0.003213 0.007399 0.007593 0.008470 0.005452 0.002044 0.006717 0.004868 0.002629 0.000779 0.000000 0.006328 22.000000 67.000000 44.000000 145.000000 3.000000 61.000000 16.000000 6.000000 4.000000 118.000000 13.000000 1890.000000 2969.000000 469.000000 495.000000 18.000000 -1.588889 -3.177778 -2.597222 -4.125000 -1.527778 -3.147222 -4.022222 -3.241667 -2.600000 -0.975000 -0.847222 -3.505556 -0.944444 -0.686111 -3.877778 -0.986111 -0.902778 -2.797222 -1.747222 -0.894444 0.000471 0.001123 0.000975 0.000585 0.001533 0.000121 0.000061 0.000000 0.000834 0.001984 0.001877 0.000451 0.001251 0.002327 0.000370 0.001285 0.000935 0.000975 0.001574 0.001735 Protein-IP
15.000000 35.000000 11.000000 29.000000 0.000000 17.000000 3.000000 2.000000 0.000000 24.000000 6.000000 493.000000 851.000000 151.000000 141.000000 6.000000 -0.738318 -0.841121 -1.299065 -2.448598 -1.813084 -1.084112 -1.728972 -2.158879 -1.588785 -0.943925 -0.943925 -0.710280 -0.626168 -1.915888 -1.439252 -0.607477 -0.588785 -3.224299 -2.271028 -0.813084 0.004470 0.006197 0.005181 0.000610 0.008025 0.004267 0.002438 0.001524 0.003454 0.007517 0.007314 0.007619 0.005790 0.002032 0.007314 0.004267 0.002641 0.000406 0.000000 0.006197 22.000000 67.000000 44.000000 145.000000 3.000000 61.000000 16.000000 6.000000 4.000000 118.000000 13.000000 1890.000000 2969.000000 469.000000 495.000000 18.000000 -1.588889 -3.177778 -2.597222 -4.125000 -1.527778 -3.147222 -4.022222 -3.241667 -2.600000 -0.975000 -0.847222 -3.505556 -0.944444 -0.686111 -3.877778 -0.986111 -0.902778 -2.797222 -1.747222 -0.894444 0.000471 0.001123 0.000975 0.000585 0.001533 0.000121 0.000061 0.000000 0.000834 0.001984 0.001877 0.000451 0.001251 0.002327 0.000370 0.001285 0.000935 0.000975 0.001574 0.001735 Protein-IP
14.000000 35.000000 12.000000 45.000000 0.000000 18.000000 4.000000 1.000000 0.000000 31.000000 7.000000 530.000000 898.000000 146.000000 152.000000 7.000000 -0.780702 -0.649123 -1.245614 -2.342105 -1.921053 -0.771930 -1.491228 -1.982456 -1.517544 -1.035088 -0.815789 -0.640351 -0.675439 -1.991228 -1.298246 -0.508772 -0.736842 -3.061404 -2.219298 -0.815789 0.003346 0.006330 0.005336 0.000904 0.006873 0.005245 0.003075 0.003346 0.003436 0.006873 0.008048 0.008139 0.005788 0.001809 0.007506 0.005155 0.002170 0.001447 0.000000 0.005878 22.000000 67.000000 44.000000 145.000000 3.000000 61.000000 16.000000 6.000000 4.000000 118.000000 13.000000 1890.000000 2969.000000 469.000000 495.000000 18.000000 -1.588889 -3.177778 -2.597222 -4.125000 -1.527778 -3.147222 -4.022222 -3.241667 -2.600000 -0.975000 -0.847222 -3.505556 -0.944444 -0.686111 -3.877778 -0.986111 -0.902778 -2.797222 -1.747222 -0.894444 0.000471 0.001123 0.000975 0.000585 0.001533 0.000121 0.000061 0.000000 0.000834 0.001984 0.001877 0.000451 0.001251 0.002327 0.000370 0.001285 0.000935 0.000975 0.001574 0.001735 Protein-IP
14.000000 29.000000 9.000000 25.000000 0.000000 29.000000 8.000000 4.000000 2.000000 22.000000 9.000000 600.000000 1026.000000 174.000000 187.000000 7.000000 -0.625000 -0.578125 -1.054688 -2.046875 -1.890625 -0.726563 -1.281250 -1.843750 -1.210938 -1.007813 -0.726563 -0.500000 -0.671875 -1.921875 -1.070313 -0.312500 -0.492188 -2.984375 -1.945313 -0.828125 0.003199 0.005655 0.004018 0.001042 0.005432 0.004092 0.002604 0.002232 0.003497 0.004985 0.006920 0.006473 0.004464 0.001265 0.005952 0.005208 0.002902 0.000446 0.000000 0.004539 22.000000 67.000000 44.000000 145.000000 3.000000 61.000000 16.000000 6.000000 4.000000 118.000000 13.000000 1890.000000 2969.000000 469.000000 495.000000 18.000000 -1.588889 -3.177778 -2.597222 -4.125000 -1.527778 -3.147222 -4.022222 -3.241667 -2.600000 -0.975000 -0.847222 -3.505556 -0.944444 -0.686111 -3.877778 -0.986111 -0.902778 -2.797222 -1.747222 -0.894444 0.000471 0.001123 0.000975 0.000585 0.001533 0.000121 0.000061 0.000000 0.000834 0.001984 0.001877 0.000451 0.001251 0.002327 0.000370 0.001285 0.000935 0.000975 0.001574 0.001735 Protein-IP
14.000000 29.000000 9.000000 25.000000 0.000000 29.000000 8.000000 4.000000 2.000000 22.000000 9.000000 600.000000 1026.000000 174.000000 187.000000 7.000000 -0.625000 -0.578125 -1.054688 -2.046875 -1.890625 -0.726563 -1.281250 -1.843750 -1.210938 -1.007813 -0.726563 -0.500000 -0.671875 -1.921875 -1.070313 -0.312500 -0.492188 -2.984375 -1.945313 -0.828125 0.003199 0.005655 0.004018 0.001042 0.005432 0.004092 0.002604 0.002232 0.003497 0.004985 0.006920 0.006473 0.004464 0.001265 0.005952 0.005208 0.002902 0.000446 0.000000 0.004539 46.000000 97.000000 29.000000 166.000000 5.000000 40.000000 4.000000 2.000000 2.000000 99.000000 6.000000 1649.000000 2564.000000 406.000000 445.000000 15.000000 -0.887574 -1.964497 -1.674556 -2.748521 -0.713018 -2.011834 -2.710059 -2.310651 -1.526627 -0.446746 -0.284024 -2.295858 -0.387574 -0.142012 -2.384615 -0.502959 -0.606509 -1.553254 -0.837278 -0.384615 0.000402 0.000796 0.000772 0.000490 0.001857 0.000056 0.000000 0.000048 0.000949 0.001688 0.001994 0.000322 0.001101 0.002412 0.000611 0.001045 0.000490 0.001560 0.001568 0.001511 Protein-IP
8.000000 19.000000 7.000000 30.000000 1.000000 19.000000 6.000000 1.000000 0.000000 26.000000 6.000000 496.000000 815.000000 137.000000 138.000000 6.000000 -0.727273 -0.848485 -1.323232 -2.444444 -1.808081 -0.939394 -1.767677 -2.232323 -1.525253 -0.919192 -0.969697 -0.767677 -0.606061 -1.868687 -1.555556 -0.646465 -0.525253 -3.111111 -2.171717 -0.727273 0.003099 0.005739 0.004362 0.000344 0.008150 0.004936 0.002296 0.000689 0.001837 0.007805 0.006772 0.007920 0.006084 0.002181 0.005510 0.002870 0.002870 0.000344 0.000000 0.006657 46.000000 97.000000 29.000000 166.000000 5.000000 40.000000 4.000000 2.000000 2.000000 99.000000 6.000000 1649.000000 2564.000000 406.000000 445.000000 15.000000 -0.887574 -1.964497 -1.674556 -2.748521 -0.713018 -2.011834 -2.710059 -2.310651 -1.526627 -0.446746 -0.284024 -2.295858 -0.387574 -0.142012 -2.384615 -0.502959 -0.606509 -1.553254 -0.837278 -0.384615 0.000402 0.000796 0.000772 0.000490 0.001857 0.000056 0.000000 0.000048 0.000949 0.001688 0.001994 0.000322 0.001101 0.002412 0.000611 0.001045 0.000490 0.001560 0.001568 0.001511 Protein-IP
8.000000 19.000000 7.000000 30.000000 1.000000 19.000000 6.000000 1.000000 0.000000 26.000000 6.000000 496.000000 815.000000 137.000000 138.000000 6.000000 -0.727273 -0.848485 -1.323232 -2.444444 -1.808081 -0.939394 -1.767677 -2.232323 -1.525253 -0.919192 -0.969697 -0.767677 -0.606061 -1.868687 -1.555556 -0.646465 -0.525253 -3.111111 -2.171717 -0.727273 0.003099 0.005739 0.004362 0.000344 0.008150 0.004936 0.002296 0.000689 0.001837 0.007805 0.006772 0.007920 0.006084 0.002181 0.005510 0.002870 0.002870 0.000344 0.000000 0.006657 22.000000 67.000000 44.000000 145.000000 3.000000 61.000000 16.000000 6.000000 4.000000 118.000000 13.000000 1890.000000 2969.000000 469.000000 495.000000 18.000000 -1.588889 -3.177778 -2.597222 -4.125000 -1.527778 -3.147222 -4.022222 -3.241667 -2.600000 -0.975000 -0.847222 -3.505556 -0.944444 -0.686111 -3.877778 -0.986111 -0.902778 -2.797222 -1.747222 -0.894444 0.000471 0.001123 0.000975 0.000585 0.001533 0.000121 0.000061 0.000000 0.000834 0.001984 0.001877 0.000451 0.001251 0.002327 0.000370 0.001285 0.000935 0.000975 0.001574 0.001735 Protein-IP
8.000000 19.000000 7.000000 30.000000 1.000000 19.000000 6.000000 1.000000 0.000000 26.000000 6.000000 496.000000 815.000000 137.000000 138.000000 6.000000 -0.727273 -0.848485 -1.323232 -2.444444 -1.808081 -0.939394 -1.767677 -2.232323 -1.525253 -0.919192 -0.969697 -0.767677 -0.606061 -1.868687 -1.555556 -0.646465 -0.525253 -3.111111 -2.171717 -0.727273 0.003099 0.005739 0.004362 0.000344 0.008150 0.004936 0.002296 0.000689 0.001837 0.007805 0.006772 0.007920 0.006084 0.002181 0.005510 0.002870 0.002870 0.000344 0.000000 0.006657 18.000000 68.000000 36.000000 137.000000 3.000000 56.000000 15.000000 8.000000 3.000000 114.000000 13.000000 1840.000000 2868.000000 466.000000 473.000000 22.000000 -1.642857 -3.205714 -2.725714 -4.365714 -1.597143 -3.268571 -4.180000 -3.394286 -2.700000 -0.874286 -0.871429 -3.557143 -0.928571 -0.751429 -4.002857 -1.051429 -0.928571 -2.868571 -1.845714 -0.820000 0.000527 0.001304 0.001033 0.000447 0.001722 0.000234 0.000081 0.000000 0.000974 0.002330 0.002125 0.000571 0.001333 0.002410 0.000425 0.001348 0.001011 0.001128 0.001722 0.001956 Protein-IP
15.000000 41.000000 9.000000 41.000000 0.000000 13.000000 2.000000 2.000000 0.000000 23.000000 7.000000 530.000000 905.000000 147.000000 148.000000 6.000000 -0.745614 -0.631579 -1.210526 -2.385965 -1.859649 -0.780702 -1.517544 -2.096491 -1.447368 -0.956140 -0.824561 -0.561404 -0.798246 -2.008772 -1.359649 -0.500000 -0.710526 -3.140351 -2.140351 -0.780702 0.003509 0.005789 0.004474 0.000175 0.006579 0.004211 0.002456 0.002193 0.003333 0.006316 0.007018 0.007632 0.004649 0.001579 0.006754 0.004561 0.001491 0.000351 0.000000 0.005877 18.000000 68.000000 36.000000 137.000000 3.000000 56.000000 15.000000 8.000000 3.000000 114.000000 13.000000 1840.000000 2868.000000 466.000000 473.000000 22.000000 -1.642857 -3.205714 -2.725714 -4.365714 -1.597143 -3.268571 -4.180000 -3.394286 -2.700000 -0.874286 -0.871429 -3.557143 -0.928571 -0.751429 -4.002857 -1.051429 -0.928571 -2.868571 -1.845714 -0.820000 0.000527 0.001304 0.001033 0.000447 0.001722 0.000234 0.000081 0.000000 0.000974 0.002330 0.002125 0.000571 0.001333 0.002410 0.000425 0.001348 0.001011 0.001128 0.001722 0.001956 Protein-IP
15.000000 41.000000 9.000000 41.000000 0.000000 13.000000 2.000000 2.000000 0.000000 23.000000 7.000000 530.000000 905.000000 147.000000 148.000000 6.000000 -0.745614 -0.631579 -1.210526 -2.385965 -1.859649 -0.780702 -1.517544 -2.096491 -1.447368 -0.956140 -0.824561 -0.561404 -0.798246 -2.008772 -1.359649 -0.500000 -0.710526 -3.140351 -2.140351 -0.780702 0.003509 0.005789 0.004474 0.000175 0.006579 0.004211 0.002456 0.002193 0.003333 0.006316 0.007018 0.007632 0.004649 0.001579 0.006754 0.004561 0.001491 0.000351 0.000000 0.005877 22.000000 67.000000 44.000000 145.000000 3.000000 61.000000 16.000000 6.000000 4.000000 118.000000 13.000000 1890.000000 2969.000000 469.000000 495.000000 18.000000 -1.588889 -3.177778 -2.597222 -4.125000 -1.527778 -3.147222 -4.022222 -3.241667 -2.600000 -0.975000 -0.847222 -3.505556 -0.944444 -0.686111 -3.877778 -0.986111 -0.902778 -2.797222 -1.747222 -0.894444 0.000471 0.001123 0.000975 0.000585 0.001533 0.000121 0.000061 0.000000 0.000834 0.001984 0.001877 0.000451 0.001251 0.002327 0.000370 0.001285 0.000935 0.000975 0.001574 0.001735 Protein-IP
11.000000 30.000000 12.000000 26.000000 0.000000 41.000000 15.000000 11.000000 0.000000 18.000000 22.000000 620.000000 1074.000000 184.000000 172.000000 5.000000 -0.864000 -0.400000 -1.112000 -2.296000 -1.864000 -0.544000 -1.392000 -2.008000 -1.264000 -1.032000 -1.168000 -0.152000 -0.824000 -2.128000 -1.104000 -0.528000 -0.440000 -3.232000 -2.216000 -0.968000 0.001359 0.005333 0.002824 0.000157 0.004131 0.004392 0.001778 0.001307 0.002614 0.004549 0.003242 0.007425 0.002667 0.001150 0.004288 0.002614 0.002196 0.000889 0.000000 0.003242 38.000000 99.000000 39.000000 158.000000 3.000000 58.000000 15.000000 5.000000 1.000000 122.000000 7.000000 1844.000000 2896.000000 494.000000 500.000000 21.000000 -1.480978 -3.021739 -2.559783 -4.019022 -1.595109 -3.040761 -3.861413 -3.179348 -2.472826 -0.929348 -0.750000 -3.364130 -0.885870 -0.774457 -3.733696 -0.915761 -0.815217 -2.750000 -1.807065 -0.888587 0.000462 0.001145 0.000903 0.000435 0.001524 0.000179 0.000076 0.000000 0.000972 0.002083 0.002062 0.000462 0.001310 0.002221 0.000317 0.001366 0.000993 0.001028 0.001504 0.001786 Protein-IP
7.000000 20.000000 6.000000 26.000000 0.000000 23.000000 8.000000 4.000000 0.000000 18.000000 8.000000 475.000000 820.000000 138.000000 135.000000 8.000000 -1.030612 -1.112245 -1.428571 -2.704082 -2.265306 -0.989796 -1.928571 -2.459184 -1.918367 -0.938776 -1.071429 -0.714286 -0.867347 -2.163265 -1.795918 -0.897959 -0.795918 -3.357143 -2.551020 -0.846939 0.003170 0.006340 0.005746 0.000892 0.007034 0.005944 0.003269 0.002080 0.002774 0.008718 0.006836 0.009709 0.005548 0.002279 0.006142 0.003566 0.003566 0.001288 0.000000 0.006737 38.000000 99.000000 39.000000 158.000000 3.000000 58.000000 15.000000 5.000000 1.000000 122.000000 7.000000 1844.000000 2896.000000 494.000000 500.000000 21.000000 -1.480978 -3.021739 -2.559783 -4.019022 -1.595109 -3.040761 -3.861413 -3.179348 -2.472826 -0.929348 -0.750000 -3.364130 -0.885870 -0.774457 -3.733696 -0.915761 -0.815217 -2.750000 -1.807065 -0.888587 0.000462 0.001145 0.000903 0.000435 0.001524 0.000179 0.000076 0.000000 0.000972 0.002083 0.002062 0.000462 0.001310 0.002221 0.000317 0.001366 0.000993 0.001028 0.001504 0.001786 Protein-IP
3.000000 19.000000 7.000000 27.000000 0.000000 16.000000 7.000000 3.000000 0.000000 24.000000 9.000000 459.000000 784.000000 130.000000 122.000000 9.000000 -1.095745 -1.297872 -1.595745 -2.702128 -2.085106 -1.212766 -2.010638 -2.425532 -1.914894 -0.755319 -1.031915 -0.914894 -0.712766 -2.180851 -2.031915 -1.127660 -0.829787 -3.212766 -2.531915 -0.734043 0.003056 0.006338 0.004866 0.000792 0.007696 0.005432 0.003395 0.002716 0.002829 0.009733 0.007469 0.009620 0.006564 0.003056 0.005659 0.002603 0.003508 0.001471 0.000000 0.007922 38.000000 99.000000 39.000000 158.000000 3.000000 58.000000 15.000000 5.000000 1.000000 122.000000 7.000000 1844.000000 2896.000000 494.000000 500.000000 21.000000 -1.480978 -3.021739 -2.559783 -4.019022 -1.595109 -3.040761 -3.861413 -3.179348 -2.472826 -0.929348 -0.750000 -3.364130 -0.885870 -0.774457 -3.733696 -0.915761 -0.815217 -2.750000 -1.807065 -0.888587 0.000462 0.001145 0.000903 0.000435 0.001524 0.000179 0.000076 0.000000 0.000972 0.002083 0.002062 0.000462 0.001310 0.002221 0.000317 0.001366 0.000993 0.001028 0.001504 0.001786 Protein-IP
2.000000 24.000000 10.000000 26.000000 1.000000 14.000000 3.000000 2.000000 0.000000 23.000000 6.000000 479.000000 795.000000 137.000000 123.000000 7.000000 -0.612903 -0.731183 -0.935484 -1.795699 -1.053763 -0.655914 -1.075269 -2.010753 -1.279570 -0.709677 -0.623656 -0.559140 -0.516129 -1.419355 -1.376344 -0.548387 -0.462366 -2.354839 -1.301075 -0.688172 0.001854 0.006798 0.005809 0.000000 0.008528 0.003955 0.002966 0.000000 0.002348 0.006303 0.007045 0.007168 0.004079 0.002472 0.004573 0.002472 0.001730 0.001112 0.000865 0.005315 23.000000 77.000000 35.000000 134.000000 9.000000 65.000000 16.000000 6.000000 3.000000 107.000000 15.000000 1844.000000 2845.000000 453.000000 494.000000 15.000000 -1.528409 -3.130682 -2.647727 -4.096591 -1.596591 -3.110795 -3.917614 -3.215909 -2.548295 -0.985795 -0.877841 -3.423295 -0.923295 -0.761364 -3.764205 -0.965909 -0.838068 -2.928977 -1.846591 -0.914773 0.000453 0.001144 0.000942 0.000388 0.001482 0.000144 0.000014 0.000000 0.000899 0.002129 0.001949 0.000503 0.001215 0.002330 0.000316 0.001388 0.000993 0.000971 0.001561 0.001805 Protein-IP
9.000000 25.000000 10.000000 33.000000 1.000000 24.000000 9.000000 7.000000 0.000000 25.000000 5.000000 571.000000 947.000000 159.000000 148.000000 8.000000 -0.871560 -1.018349 -1.587156 -2.486239 -2.110092 -1.027523 -1.834862 -2.339450 -1.798165 -0.972477 -1.055046 -0.577982 -0.981651 -2.027523 -1.706422 -0.770642 -0.605505 -3.275229 -2.440367 -0.761468 0.002862 0.005134 0.003367 0.000337 0.005303 0.003956 0.002188 0.000926 0.002273 0.006986 0.005976 0.008248 0.003872 0.002525 0.006649 0.003451 0.003367 0.000673 0.000000 0.006060 29.000000 81.000000 31.000000 145.000000 8.000000 65.000000 14.000000 10.000000 1.000000 112.000000 12.000000 1926.000000 3002.000000 504.000000 504.000000 21.000000 -1.607527 -3.145161 -2.559140 -4.067204 -1.580645 -3.077957 -3.895161 -3.236559 -2.569892 -0.930108 -0.846774 -3.443548 -0.795699 -0.741935 -3.733871 -1.010753 -0.857527 -2.819892 -1.750000 -0.876344 0.000479 0.001128 0.000964 0.000466 0.001580 0.000197 0.000079 0.000000 0.000918 0.002039 0.001974 0.000466 0.001429 0.002275 0.000485 0.001311 0.001016 0.001121 0.001678 0.001790 Protein-IP
35.000000 82.000000 19.000000 76.000000 3.000000 58.000000 14.000000 8.000000 0.000000 49.000000 15.000000 1210.000000 1949.000000 349.000000 363.000000 12.000000 -0.468504 -0.783465 -1.118110 -1.381890 -1.751969 -0.437008 -0.913386 -1.354331 -0.964567 -1.362205 -0.984252 -0.740157 -1.051181 -1.692913 -0.437008 -0.232283 -0.212598 -2.295276 -1.405512 -0.984252 0.000322 0.000981 0.000000 0.000210 0.000644 0.001247 0.000448 0.000729 0.001037 0.000196 0.001023 0.000602 0.000014 0.000252 0.002914 0.000995 0.001009 0.000042 0.000224 0.000476 23.000000 58.000000 34.000000 128.000000 12.000000 60.000000 18.000000 5.000000 4.000000 106.000000 14.000000 1839.000000 2802.000000 434.000000 474.000000 22.000000 -1.684211 -3.260234 -2.728070 -4.359649 -1.497076 -3.289474 -4.119883 -3.476608 -2.690058 -0.929825 -0.909357 -3.593567 -0.929825 -0.821637 -3.979532 -1.131579 -0.903509 -2.956140 -1.926901 -0.847953 0.000570 0.001235 0.000958 0.000373 0.001776 0.000205 0.000088 0.000000 0.001023 0.002303 0.002083 0.000563 0.001345 0.002493 0.000431 0.001360 0.001053 0.001118 0.001637 0.001988 Protein-IP
13.000000 35.000000 7.000000 27.000000 0.000000 31.000000 6.000000 3.000000 0.000000 21.000000 3.000000 541.000000 922.000000 160.000000 166.000000 6.000000 -0.894737 -1.035088 -1.587719 -2.526316 -1.903509 -0.964912 -1.991228 -2.412281 -1.447368 -1.333333 -1.263158 -0.798246 -1.008772 -1.877193 -1.482456 -0.508772 -0.307018 -2.912281 -2.447368 -1.122807 0.001958 0.004699 0.001331 0.000470 0.005561 0.003446 0.000000 0.000392 0.001566 0.002820 0.003368 0.006736 0.001566 0.001801 0.005482 0.003759 0.004699 0.001018 0.000392 0.003133 22.000000 60.000000 31.000000 134.000000 13.000000 49.000000 7.000000 7.000000 0.000000 112.000000 4.000000 1815.000000 2754.000000 436.000000 455.000000 17.000000 -1.537538 -3.144144 -2.711712 -4.228228 -1.369369 -3.093093 -3.966967 -3.261261 -2.579580 -0.834835 -0.825826 -3.411411 -0.849850 -0.657658 -3.711712 -1.108108 -1.036036 -2.816817 -1.813814 -0.813814 0.000561 0.001198 0.000880 0.000364 0.001850 0.000212 0.000000 0.000068 0.001039 0.002343 0.002040 0.000592 0.001350 0.002563 0.000501 0.001327 0.000827 0.001130 0.001714 0.002010 Protein-IP
13.000000 34.000000 7.000000 27.000000 0.000000 31.000000 6.000000 4.000000 0.000000 21.000000 2.000000 543.000000 924.000000 164.000000 164.000000 6.000000 -0.885965 -1.000000 -1.535088 -2.587719 -1.877193 -1.000000 -2.026316 -2.359649 -1.535088 -1.342105 -1.289474 -0.859649 -1.017544 -1.903509 -1.543860 -0.570175 -0.342105 -3.008772 -2.447368 -1.070175 0.001739 0.004900 0.001739 0.000553 0.005295 0.003951 0.000000 0.000553 0.001502 0.002608 0.003398 0.006638 0.001502 0.001976 0.005295 0.003240 0.004584 0.001027 0.000395 0.003240 31.000000 75.000000 27.000000 149.000000 15.000000 52.000000 14.000000 5.000000 4.000000 123.000000 16.000000 2023.000000 3076.000000 500.000000 527.000000 19.000000 -1.458333 -2.773438 -2.398438 -3.820313 -1.583333 -2.856771 -3.554688 -3.023438 -2.343750 -1.098958 -0.872396 -3.098958 -0.895833 -0.940104 -3.408854 -0.807292 -0.716146 -2.921875 -1.846354 -0.937500 0.000529 0.001158 0.000937 0.000515 0.001466 0.000295 0.000208 0.000000 0.001011 0.001874 0.001874 0.000576 0.001245 0.002109 0.000475 0.001419 0.001085 0.000910 0.001500 0.001680 Protein-IP
13.000000 34.000000 7.000000 27.000000 0.000000 31.000000 6.000000 4.000000 0.000000 21.000000 2.000000 543.000000 924.000000 164.000000 164.000000 6.000000 -0.885965 -1.000000 -1.535088 -2.587719 -1.877193 -1.000000 -2.026316 -2.359649 -1.535088 -1.342105 -1.289474 -0.859649 -1.017544 -1.903509 -1.543860 -0.570175 -0.342105 -3.008772 -2.447368 -1.070175 0.001739 0.004900 0.001739 0.000553 0.005295 0.003951 0.000000 0.000553 0.001502 0.002608 0.003398 0.006638 0.001502 0.001976 0.005295 0.003240 0.004584 0.001027 0.000395 0.003240 22.000000 60.000000 31.000000 134.000000 13.000000 49.000000 7.000000 7.000000 0.000000 112.000000 4.000000 1815.000000 2754.000000 436.000000 455.000000 17.000000 -1.537538 -3.144144 -2.711712 -4.228228 -1.369369 -3.093093 -3.966967 -3.261261 -2.579580 -0.834835 -0.825826 -3.411411 -0.849850 -0.657658 -3.711712 -1.108108 -1.036036 -2.816817 -1.813814 -0.813814 0.000561 0.001198 0.000880 0.000364 0.001850 0.000212 0.000000 0.000068 0.001039 0.002343 0.002040 0.000592 0.001350 0.002563 0.000501 0.001327 0.000827 0.001130 0.001714 0.002010 Protein-IP
21.000000 49.000000 13.000000 56.000000 0.000000 59.000000 14.000000 3.000000 3.000000 37.000000 23.000000 1049.000000 1685.000000 283.000000 321.000000 10.000000 -0.580189 -0.948113 -1.051887 -1.240566 -2.169811 -0.485849 -0.627358 -1.674528 -1.070755 -0.981132 -0.429245 -0.792453 -0.537736 -1.334906 -1.278302 -0.363208 -0.311321 -2.386792 -1.339623 -0.806604 0.000527 0.000777 0.000860 0.000943 0.000111 0.002275 0.002026 0.000000 0.001609 0.000610 0.002913 0.001249 0.002053 0.001665 0.001776 0.001304 0.000971 0.000305 0.000222 0.000250 49.000000 161.000000 25.000000 129.000000 6.000000 98.000000 23.000000 8.000000 6.000000 75.000000 24.000000 2287.000000 3563.000000 647.000000 676.000000 19.000000 -0.886752 -0.897436 -0.876068 -1.305556 -1.376068 -0.670940 -0.829060 -1.529915 -0.600427 -0.918803 -1.006410 -1.096154 -0.886752 -1.341880 -0.448718 0.044872 -0.117521 -1.098291 -1.119658 -0.557692 0.000000 0.000481 0.000467 0.000337 0.000756 0.000472 0.000399 0.000241 0.000881 0.000395 0.000476 0.000091 0.000231 0.000332 0.001651 0.001073 0.000881 0.001550 0.000582 0.000630 Protein-IP
17.000000 62.000000 16.000000 76.000000 0.000000 24.000000 7.000000 3.000000 0.000000 39.000000 1.000000 962.000000 1588.000000 280.000000 262.000000 5.000000 -0.407035 -0.457286 -1.020101 -1.185930 -1.768844 -0.316583 -0.693467 -1.386935 -0.608040 -0.904523 -0.231156 -0.663317 -0.482412 -1.180905 -0.532663 -0.170854 -0.376884 -1.914573 -1.145729 -0.733668 0.000482 0.002081 0.000381 0.000584 0.000152 0.001066 0.000711 0.000051 0.002360 0.000609 0.002868 0.000584 0.001041 0.000431 0.003655 0.001142 0.000533 0.000634 0.000000 0.000431 54.000000 155.000000 18.000000 141.000000 3.000000 54.000000 17.000000 7.000000 2.000000 55.000000 8.000000 2022.000000 3149.000000 569.000000 590.000000 11.000000 -0.976303 -0.843602 -0.962085 -1.419431 -1.345972 -0.663507 -0.902844 -1.578199 -0.590047 -1.004739 -1.047393 -1.080569 -0.959716 -1.417062 -0.763033 -0.075829 -0.177725 -1.156398 -1.142180 -0.514218 0.000000 0.000435 0.000527 0.000251 0.001016 0.000459 0.000380 0.000349 0.001029 0.000478 0.000520 0.000092 0.000171 0.000245 0.001653 0.000998 0.000974 0.001757 0.000661 0.000869 Protein-IP
16.000000 50.000000 12.000000 57.000000 1.000000 60.000000 19.000000 10.000000 2.000000 36.000000 11.000000 1237.000000 2041.000000 393.000000 353.000000 13.000000 -0.496032 -0.051587 -0.972222 -1.365079 -1.777778 -0.194444 -0.757937 -1.246032 -0.892857 -1.365079 -0.591270 -0.531746 -0.579365 -1.531746 -0.579365 -0.297619 -0.424603 -1.813492 -1.432540 -1.019841 0.000538 0.003043 0.000420 0.000336 0.000555 0.002220 0.000673 0.000925 0.001261 0.000219 0.002085 0.000908 0.001059 0.000673 0.002909 0.000841 0.000757 0.001059 0.000000 0.000034 88.000000 311.000000 59.000000 255.000000 15.000000 262.000000 60.000000 13.000000 22.000000 164.000000 87.000000 5514.000000 8577.000000 1467.000000 1684.000000 43.000000 -1.113947 -1.025524 -0.523245 -1.226071 -1.802188 -0.618961 -0.709207 -1.558797 -0.738377 -0.813127 -1.225160 -0.982680 -1.177758 -1.484047 -0.621696 0.191431 0.150410 -1.628988 -0.857794 -0.491340 0.000000 0.000158 0.000461 0.000235 0.000295 0.000275 0.000300 0.000138 0.000311 0.000397 0.000167 0.000140 0.000064 0.000135 0.000742 0.000669 0.000651 0.000560 0.000414 0.000428 Protein-IP
16.000000 50.000000 12.000000 57.000000 1.000000 60.000000 19.000000 10.000000 2.000000 36.000000 11.000000 1237.000000 2041.000000 393.000000 353.000000 13.000000 -0.496032 -0.051587 -0.972222 -1.365079 -1.777778 -0.194444 -0.757937 -1.246032 -0.892857 -1.365079 -0.591270 -0.531746 -0.579365 -1.531746 -0.579365 -0.297619 -0.424603 -1.813492 -1.432540 -1.019841 0.000538 0.003043 0.000420 0.000336 0.000555 0.002220 0.000673 0.000925 0.001261 0.000219 0.002085 0.000908 0.001059 0.000673 0.002909 0.000841 0.000757 0.001059 0.000000 0.000034 76.000000 258.000000 46.000000 220.000000 14.000000 210.000000 39.000000 8.000000 9.000000 160.000000 61.000000 4969.000000 7617.000000 1279.000000 1487.000000 45.000000 -1.170582 -1.113381 -0.727273 -1.358529 -1.802860 -0.742594 -0.818182 -1.702758 -0.825332 -0.869254 -1.184883 -1.078652 -1.157303 -1.470889 -0.718080 0.089888 0.005107 -1.752809 -1.024515 -0.587334 0.000000 0.000164 0.000441 0.000232 0.000286 0.000291 0.000341 0.000151 0.000382 0.000393 0.000232 0.000124 0.000071 0.000176 0.000808 0.000665 0.000641 0.000523 0.000382 0.000442 Protein-IP
10.000000 33.000000 8.000000 42.000000 4.000000 50.000000 13.000000 6.000000 2.000000 32.000000 16.000000 1023.000000 1607.000000 289.000000 299.000000 6.000000 -0.355000 -0.655000 -1.145000 -1.200000 -2.035000 -0.230000 -0.610000 -1.230000 -0.925000 -1.440000 -0.545000 -0.785000 -0.865000 -1.570000 -0.985000 -0.250000 -0.530000 -2.265000 -1.460000 -1.160000 0.001522 0.002329 0.000311 0.001118 0.000435 0.002857 0.001708 0.000901 0.002453 0.000000 0.003261 0.000932 0.000839 0.000745 0.003106 0.002174 0.000342 0.000870 0.000839 0.000248 54.000000 138.000000 17.000000 113.000000 5.000000 60.000000 14.000000 5.000000 2.000000 71.000000 12.000000 1832.000000 2809.000000 495.000000 530.000000 12.000000 -1.048387 -1.045699 -1.131720 -1.588710 -1.290323 -0.841398 -1.024194 -1.607527 -0.827957 -1.048387 -1.247312 -1.357527 -1.045699 -1.518817 -0.924731 -0.088710 -0.212366 -1.301075 -1.274194 -0.556452 0.000120 0.000413 0.000638 0.000323 0.001337 0.000661 0.000526 0.000586 0.001201 0.000631 0.000601 0.000000 0.000278 0.000345 0.001810 0.001322 0.001367 0.002087 0.000728 0.001111 Protein-IP
10.000000 33.000000 8.000000 42.000000 4.000000 50.000000 13.000000 6.000000 2.000000 32.000000 16.000000 1023.000000 1607.000000 289.000000 299.000000 6.000000 -0.355000 -0.655000 -1.145000 -1.200000 -2.035000 -0.230000 -0.610000 -1.230000 -0.925000 -1.440000 -0.545000 -0.785000 -0.865000 -1.570000 -0.985000 -0.250000 -0.530000 -2.265000 -1.460000 -1.160000 0.001522 0.002329 0.000311 0.001118 0.000435 0.002857 0.001708 0.000901 0.002453 0.000000 0.003261 0.000932 0.000839 0.000745 0.003106 0.002174 0.000342 0.000870 0.000839 0.000248 88.000000 311.000000 59.000000 255.000000 15.000000 262.000000 60.000000 13.000000 22.000000 164.000000 87.000000 5514.000000 8577.000000 1467.000000 1684.000000 43.000000 -1.113947 -1.025524 -0.523245 -1.226071 -1.802188 -0.618961 -0.709207 -1.558797 -0.738377 -0.813127 -1.225160 -0.982680 -1.177758 -1.484047 -0.621696 0.191431 0.150410 -1.628988 -0.857794 -0.491340 0.000000 0.000158 0.000461 0.000235 0.000295 0.000275 0.000300 0.000138 0.000311 0.000397 0.000167 0.000140 0.000064 0.000135 0.000742 0.000669 0.000651 0.000560 0.000414 0.000428 Protein-IP
21.000000 56.000000 4.000000 74.000000 3.000000 34.000000 8.000000 3.000000 1.000000 37.000000 11.000000 1141.000000 1761.000000 313.000000 314.000000 9.000000 -0.413333 -0.746667 -1.120000 -1.244444 -1.946667 -0.368889 -0.760000 -1.364444 -0.964444 -1.248889 -0.413333 -0.902222 -0.786667 -1.324444 -1.075556 -0.280000 -0.462222 -2.142222 -1.248889 -0.968889 0.000889 0.001273 0.000096 0.000529 0.000048 0.001682 0.000721 0.000553 0.001225 0.000000 0.002571 0.000024 0.000505 0.001057 0.002354 0.001321 0.000144 0.000793 0.000553 0.000288 54.000000 138.000000 17.000000 113.000000 5.000000 60.000000 14.000000 5.000000 2.000000 71.000000 12.000000 1832.000000 2809.000000 495.000000 530.000000 12.000000 -1.048387 -1.045699 -1.131720 -1.588710 -1.290323 -0.841398 -1.024194 -1.607527 -0.827957 -1.048387 -1.247312 -1.357527 -1.045699 -1.518817 -0.924731 -0.088710 -0.212366 -1.301075 -1.274194 -0.556452 0.000120 0.000413 0.000638 0.000323 0.001337 0.000661 0.000526 0.000586 0.001201 0.000631 0.000601 0.000000 0.000278 0.000345 0.001810 0.001322 0.001367 0.002087 0.000728 0.001111 Protein-IP
21.000000 56.000000 4.000000 74.000000 3.000000 34.000000 8.000000 3.000000 1.000000 37.000000 11.000000 1141.000000 1761.000000 313.000000 314.000000 9.000000 -0.413333 -0.746667 -1.120000 -1.244444 -1.946667 -0.368889 -0.760000 -1.364444 -0.964444 -1.248889 -0.413333 -0.902222 -0.786667 -1.324444 -1.075556 -0.280000 -0.462222 -2.142222 -1.248889 -0.968889 0.000889 0.001273 0.000096 0.000529 0.000048 0.001682 0.000721 0.000553 0.001225 0.000000 0.002571 0.000024 0.000505 0.001057 0.002354 0.001321 0.000144 0.000793 0.000553 0.000288 88.000000 311.000000 59.000000 255.000000 15.000000 262.000000 60.000000 13.000000 22.000000 164.000000 87.000000 5514.000000 8577.000000 1467.000000 1684.000000 43.000000 -1.113947 -1.025524 -0.523245 -1.226071 -1.802188 -0.618961 -0.709207 -1.558797 -0.738377 -0.813127 -1.225160 -0.982680 -1.177758 -1.484047 -0.621696 0.191431 0.150410 -1.628988 -0.857794 -0.491340 0.000000 0.000158 0.000461 0.000235 0.000295 0.000275 0.000300 0.000138 0.000311 0.000397 0.000167 0.000140 0.000064 0.000135 0.000742 0.000669 0.000651 0.000560 0.000414 0.000428 Protein-IP
28.000000 63.000000 8.000000 74.000000 0.000000 28.000000 9.000000 3.000000 2.000000 35.000000 4.000000 936.000000 1529.000000 283.000000 274.000000 3.000000 -0.298507 -0.597015 -0.995025 -1.169154 -1.890547 -0.228856 -0.616915 -1.402985 -0.860697 -1.328358 -0.577114 -0.696517 -0.920398 -1.417910 -0.890547 -0.208955 -0.502488 -2.253731 -1.393035 -0.925373 0.001115 0.001849 0.000462 0.000870 0.000544 0.002229 0.001332 0.000625 0.001604 0.000000 0.002420 0.000734 0.000707 0.000870 0.003398 0.001550 0.000353 0.000625 0.000489 0.000217 88.000000 311.000000 59.000000 255.000000 15.000000 262.000000 60.000000 13.000000 22.000000 164.000000 87.000000 5514.000000 8577.000000 1467.000000 1684.000000 43.000000 -1.113947 -1.025524 -0.523245 -1.226071 -1.802188 -0.618961 -0.709207 -1.558797 -0.738377 -0.813127 -1.225160 -0.982680 -1.177758 -1.484047 -0.621696 0.191431 0.150410 -1.628988 -0.857794 -0.491340 0.000000 0.000158 0.000461 0.000235 0.000295 0.000275 0.000300 0.000138 0.000311 0.000397 0.000167 0.000140 0.000064 0.000135 0.000742 0.000669 0.000651 0.000560 0.000414 0.000428 Protein-IP
23.000000 50.000000 11.000000 71.000000 1.000000 27.000000 6.000000 3.000000 2.000000 44.000000 7.000000 1004.000000 1593.000000 263.000000 287.000000 11.000000 -0.521739 -0.830918 -1.144928 -1.352657 -1.927536 -0.111111 -0.700483 -1.652174 -1.043478 -1.043478 -0.342995 -0.772947 -0.594203 -1.589372 -1.091787 -0.260870 -0.275362 -2.492754 -1.584541 -0.850242 0.000543 0.000878 0.000388 0.000775 0.000749 0.003178 0.001447 0.000233 0.001602 0.000801 0.003255 0.000827 0.001421 0.000956 0.001963 0.001214 0.000956 0.000129 0.000000 0.000517 80.000000 228.000000 43.000000 254.000000 9.000000 140.000000 22.000000 7.000000 10.000000 133.000000 36.000000 4129.000000 6393.000000 1113.000000 1199.000000 42.000000 -1.240431 -1.061005 -0.735646 -1.344498 -1.641148 -0.706938 -0.807416 -1.656699 -0.763158 -0.845694 -1.221292 -1.150718 -1.224880 -1.407895 -0.827751 0.071770 -0.005981 -1.608852 -1.087321 -0.502392 0.000000 0.000182 0.000491 0.000311 0.000430 0.000340 0.000426 0.000235 0.000413 0.000486 0.000279 0.000105 0.000075 0.000227 0.000942 0.000797 0.000737 0.000725 0.000470 0.000598 Protein-IP
14.000000 35.000000 9.000000 50.000000 2.000000 36.000000 2.000000 0.000000 1.000000 30.000000 11.000000 842.000000 1333.000000 217.000000 245.000000 7.000000 -0.628743 -0.982036 -1.000000 -1.353293 -1.832335 -0.532934 -0.958084 -1.646707 -1.047904 -0.730539 -0.245509 -0.886228 -0.431138 -1.538922 -1.119760 -0.365269 -0.323353 -2.191617 -1.431138 -0.814371 0.000000 0.001335 0.001118 0.001299 0.000758 0.002200 0.001010 0.000289 0.001768 0.002273 0.004184 0.000974 0.001768 0.000289 0.002633 0.001299 0.001263 0.000649 0.000072 0.000866 91.000000 302.000000 61.000000 277.000000 22.000000 255.000000 56.000000 17.000000 13.000000 193.000000 76.000000 5985.000000 9202.000000 1516.000000 1755.000000 63.000000 -0.957082 -0.788841 -0.503863 -0.948498 -1.287554 -0.494421 -0.527039 -1.354506 -0.502146 -0.855794 -1.090987 -0.776824 -0.829185 -1.240343 -0.418026 0.156223 0.129614 -1.230043 -0.713305 -0.563090 0.000000 0.000167 0.000372 0.000239 0.000440 0.000287 0.000327 0.000155 0.000452 0.000268 0.000180 0.000137 0.000177 0.000202 0.000704 0.000586 0.000537 0.000679 0.000437 0.000342 Protein-IP
18.000000 32.000000 5.000000 37.000000 4.000000 48.000000 16.000000 6.000000 0.000000 25.000000 14.000000 773.000000 1244.000000 220.000000 224.000000 9.000000 -0.666667 -0.790850 -0.732026 -1.392157 -1.241830 -0.522876 -0.836601 -1.686275 -0.869281 -1.000000 -0.633987 -0.562092 -0.542484 -1.496732 -1.307190 -0.235294 -0.032680 -2.594771 -1.477124 -0.810458 0.001674 0.003997 0.004321 0.002053 0.006050 0.004429 0.003295 0.001891 0.004807 0.003403 0.005402 0.004645 0.003619 0.003025 0.003457 0.003997 0.004915 0.000000 0.001296 0.003025 99.000000 284.000000 39.000000 246.000000 4.000000 158.000000 42.000000 6.000000 16.000000 121.000000 53.000000 3959.000000 6103.000000 1059.000000 1224.000000 48.000000 -0.455758 -1.090909 -0.992727 -1.018182 -1.158788 -0.368485 -0.375758 -0.756364 -0.882424 -1.591515 -1.078788 -0.972121 -1.216970 -1.576970 0.973333 0.441212 -0.183030 -2.076364 -1.432727 -1.052121 0.000062 0.000018 0.000056 0.000081 0.000268 0.000216 0.000232 0.000203 0.000181 0.000000 0.000097 0.000025 0.000011 0.000091 0.001068 0.000450 0.000149 0.000194 0.000080 0.000030 Protein-IP
18.000000 32.000000 5.000000 37.000000 4.000000 48.000000 16.000000 6.000000 0.000000 25.000000 14.000000 773.000000 1244.000000 220.000000 224.000000 9.000000 -0.666667 -0.790850 -0.732026 -1.392157 -1.241830 -0.522876 -0.836601 -1.686275 -0.869281 -1.000000 -0.633987 -0.562092 -0.542484 -1.496732 -1.307190 -0.235294 -0.032680 -2.594771 -1.477124 -0.810458 0.001674 0.003997 0.004321 0.002053 0.006050 0.004429 0.003295 0.001891 0.004807 0.003403 0.005402 0.004645 0.003619 0.003025 0.003457 0.003997 0.004915 0.000000 0.001296 0.003025 34.000000 112.000000 22.000000 116.000000 12.000000 110.000000 27.000000 8.000000 5.000000 76.000000 43.000000 2185.000000 3376.000000 574.000000 648.000000 22.000000 -1.381733 -1.000000 -0.850117 -1.402810 -0.676815 -0.688525 -0.873536 -1.843091 -0.423888 -0.866511 -0.918033 -1.032787 -0.674473 -0.915691 -0.936768 -0.227166 -0.220141 -0.587822 -0.831382 -0.608899 0.000000 0.000417 0.000708 0.000434 0.001330 0.000673 0.000708 0.000178 0.001099 0.000591 0.000678 0.000430 0.000569 0.000765 0.000947 0.000760 0.000743 0.002094 0.000808 0.000669 Protein-IP
19.000000 38.000000 11.000000 49.000000 0.000000 21.000000 8.000000 2.000000 1.000000 35.000000 7.000000 710.000000 1159.000000 189.000000 197.000000 10.000000 -0.486301 -0.828767 -0.876712 -1.541096 -1.547945 -0.493151 -0.897260 -1.705479 -1.301370 -0.890411 -0.575342 -0.650685 -0.465753 -1.589041 -1.246575 -0.356164 -0.294521 -2.315068 -1.397260 -0.746575 0.001235 0.002358 0.002639 0.000449 0.001628 0.002583 0.001516 0.000898 0.001123 0.002976 0.004828 0.002470 0.002695 0.000618 0.003256 0.003032 0.001740 0.000000 0.000225 0.001909 34.000000 112.000000 22.000000 116.000000 12.000000 110.000000 27.000000 8.000000 5.000000 76.000000 43.000000 2185.000000 3376.000000 574.000000 648.000000 22.000000 -1.381733 -1.000000 -0.850117 -1.402810 -0.676815 -0.688525 -0.873536 -1.843091 -0.423888 -0.866511 -0.918033 -1.032787 -0.674473 -0.915691 -0.936768 -0.227166 -0.220141 -0.587822 -0.831382 -0.608899 0.000000 0.000417 0.000708 0.000434 0.001330 0.000673 0.000708 0.000178 0.001099 0.000591 0.000678 0.000430 0.000569 0.000765 0.000947 0.000760 0.000743 0.002094 0.000808 0.000669 Protein-IP
19.000000 38.000000 11.000000 49.000000 0.000000 21.000000 8.000000 2.000000 1.000000 35.000000 7.000000 710.000000 1159.000000 189.000000 197.000000 10.000000 -0.486301 -0.828767 -0.876712 -1.541096 -1.547945 -0.493151 -0.897260 -1.705479 -1.301370 -0.890411 -0.575342 -0.650685 -0.465753 -1.589041 -1.246575 -0.356164 -0.294521 -2.315068 -1.397260 -0.746575 0.001235 0.002358 0.002639 0.000449 0.001628 0.002583 0.001516 0.000898 0.001123 0.002976 0.004828 0.002470 0.002695 0.000618 0.003256 0.003032 0.001740 0.000000 0.000225 0.001909 99.000000 284.000000 39.000000 246.000000 4.000000 158.000000 42.000000 6.000000 16.000000 121.000000 53.000000 3959.000000 6103.000000 1059.000000 1224.000000 48.000000 -0.455758 -1.090909 -0.992727 -1.018182 -1.158788 -0.368485 -0.375758 -0.756364 -0.882424 -1.591515 -1.078788 -0.972121 -1.216970 -1.576970 0.973333 0.441212 -0.183030 -2.076364 -1.432727 -1.052121 0.000062 0.000018 0.000056 0.000081 0.000268 0.000216 0.000232 0.000203 0.000181 0.000000 0.000097 0.000025 0.000011 0.000091 0.001068 0.000450 0.000149 0.000194 0.000080 0.000030 Protein-IP
16.000000 44.000000 11.000000 50.000000 3.000000 55.000000 15.000000 3.000000 5.000000 49.000000 14.000000 1095.000000 1775.000000 291.000000 328.000000 19.000000 -0.488584 -0.744292 -0.557078 -1.073059 -1.328767 -0.465753 -0.680365 -1.420091 -1.086758 -0.990868 -0.493151 -0.680365 -0.456621 -1.351598 -1.077626 0.063927 -0.100457 -2.095890 -1.356164 -0.885845 0.000340 0.001532 0.002354 0.000964 0.002297 0.001418 0.001702 0.000000 0.000624 0.001078 0.002921 0.001191 0.001985 0.001078 0.001929 0.002978 0.001588 0.000170 0.000482 0.000312 77.000000 211.000000 36.000000 204.000000 12.000000 172.000000 45.000000 12.000000 9.000000 138.000000 44.000000 4336.000000 6768.000000 1192.000000 1264.000000 41.000000 -1.269142 -1.267981 -0.883991 -1.450116 -1.743619 -0.808585 -0.877030 -1.755220 -0.806265 -0.910673 -1.189095 -1.265661 -1.249420 -1.505800 -0.733179 0.067285 -0.031323 -1.727378 -1.169374 -0.588167 0.000000 0.000206 0.000437 0.000295 0.000445 0.000327 0.000391 0.000227 0.000430 0.000488 0.000313 0.000152 0.000084 0.000207 0.000937 0.000770 0.000730 0.000688 0.000416 0.000526 Protein-IP
16.000000 44.000000 11.000000 50.000000 3.000000 55.000000 15.000000 3.000000 5.000000 49.000000 14.000000 1095.000000 1775.000000 291.000000 328.000000 19.000000 -0.488584 -0.744292 -0.557078 -1.073059 -1.328767 -0.465753 -0.680365 -1.420091 -1.086758 -0.990868 -0.493151 -0.680365 -0.456621 -1.351598 -1.077626 0.063927 -0.100457 -2.095890 -1.356164 -0.885845 0.000340 0.001532 0.002354 0.000964 0.002297 0.001418 0.001702 0.000000 0.000624 0.001078 0.002921 0.001191 0.001985 0.001078 0.001929 0.002978 0.001588 0.000170 0.000482 0.000312 78.000000 208.000000 17.000000 178.000000 9.000000 120.000000 29.000000 8.000000 6.000000 90.000000 34.000000 3231.000000 4982.000000 884.000000 986.000000 35.000000 -0.969789 -0.820242 -0.734139 -1.294562 -1.567976 -0.570997 -0.646526 -1.444109 -0.684290 -0.904834 -1.164653 -0.924471 -1.067976 -1.338369 -0.415408 -0.027190 0.101208 -1.176737 -0.912387 -0.418429 0.000000 0.000328 0.000471 0.000250 0.000552 0.000357 0.000469 0.000320 0.000539 0.000438 0.000294 0.000143 0.000081 0.000258 0.001141 0.000740 0.000888 0.001182 0.000617 0.000646 Protein-IP
17.000000 49.000000 13.000000 56.000000 3.000000 31.000000 7.000000 1.000000 3.000000 36.000000 9.000000 924.000000 1450.000000 260.000000 267.000000 8.000000 -0.301587 -0.529101 -0.978836 -1.105820 -1.497354 -0.275132 -0.613757 -1.174603 -0.936508 -1.079365 -0.714286 -0.703704 -0.576720 -1.523810 -0.634921 -0.174603 -0.291005 -1.835979 -1.343915 -0.851852 0.001807 0.002936 0.000387 0.001549 0.001000 0.002678 0.001807 0.001549 0.001871 0.001387 0.002775 0.000903 0.001549 0.000387 0.004130 0.002323 0.001452 0.001839 0.000000 0.000774 78.000000 208.000000 17.000000 178.000000 9.000000 120.000000 29.000000 8.000000 6.000000 90.000000 34.000000 3231.000000 4982.000000 884.000000 986.000000 35.000000 -0.969789 -0.820242 -0.734139 -1.294562 -1.567976 -0.570997 -0.646526 -1.444109 -0.684290 -0.904834 -1.164653 -0.924471 -1.067976 -1.338369 -0.415408 -0.027190 0.101208 -1.176737 -0.912387 -0.418429 0.000000 0.000328 0.000471 0.000250 0.000552 0.000357 0.000469 0.000320 0.000539 0.000438 0.000294 0.000143 0.000081 0.000258 0.001141 0.000740 0.000888 0.001182 0.000617 0.000646 Protein-IP
17.000000 49.000000 13.000000 56.000000 3.000000 31.000000 7.000000 1.000000 3.000000 36.000000 9.000000 924.000000 1450.000000 260.000000 267.000000 8.000000 -0.301587 -0.529101 -0.978836 -1.105820 -1.497354 -0.275132 -0.613757 -1.174603 -0.936508 -1.079365 -0.714286 -0.703704 -0.576720 -1.523810 -0.634921 -0.174603 -0.291005 -1.835979 -1.343915 -0.851852 0.001807 0.002936 0.000387 0.001549 0.001000 0.002678 0.001807 0.001549 0.001871 0.001387 0.002775 0.000903 0.001549 0.000387 0.004130 0.002323 0.001452 0.001839 0.000000 0.000774 51.000000 153.000000 29.000000 137.000000 11.000000 151.000000 31.000000 10.000000 10.000000 103.000000 53.000000 3216.000000 4979.000000 829.000000 975.000000 27.000000 -1.022258 -0.880763 -0.556439 -1.017488 -1.108108 -0.470588 -0.653418 -1.448331 -0.456280 -0.969793 -1.009539 -0.871224 -0.759936 -1.192369 -0.578696 -0.007949 -0.171701 -1.214626 -1.063593 -0.759936 0.000000 0.000386 0.000785 0.000549 0.001135 0.000630 0.000605 0.000277 0.001007 0.000505 0.000533 0.000316 0.000486 0.000511 0.001174 0.000899 0.000688 0.001365 0.000541 0.000544 Protein-IP
14.000000 34.000000 9.000000 31.000000 1.000000 29.000000 5.000000 1.000000 0.000000 23.000000 9.000000 722.000000 1144.000000 190.000000 218.000000 10.000000 -0.597222 -0.958333 -0.805556 -1.159722 -1.673611 -0.416667 -0.548611 -1.756944 -1.159722 -0.909722 -0.763889 -0.597222 -0.555556 -1.430556 -1.208333 -0.159722 -0.118056 -2.291667 -1.256944 -0.756944 0.000071 0.001488 0.002338 0.002480 0.001842 0.003472 0.003827 0.000354 0.001488 0.002480 0.003685 0.002693 0.002126 0.002268 0.004393 0.003401 0.003827 0.000000 0.000992 0.001417 79.000000 301.000000 31.000000 269.000000 7.000000 167.000000 42.000000 14.000000 10.000000 120.000000 44.000000 4326.000000 6694.000000 1186.000000 1314.000000 31.000000 -0.807135 -1.050167 -1.008919 -1.157191 -1.261984 -0.198439 -0.577480 -0.868450 -0.637681 -1.556299 -1.051282 -0.989967 -1.109253 -1.500557 0.468227 0.152731 -0.374582 -1.746934 -1.268673 -1.096990 0.000000 0.000067 0.000119 0.000115 0.000317 0.000353 0.000199 0.000263 0.000293 0.000038 0.000125 0.000057 0.000076 0.000133 0.000981 0.000344 0.000156 0.000375 0.000191 0.000096 Protein-IP
14.000000 34.000000 9.000000 31.000000 1.000000 29.000000 5.000000 1.000000 0.000000 23.000000 9.000000 722.000000 1144.000000 190.000000 218.000000 10.000000 -0.597222 -0.958333 -0.805556 -1.159722 -1.673611 -0.416667 -0.548611 -1.756944 -1.159722 -0.909722 -0.763889 -0.597222 -0.555556 -1.430556 -1.208333 -0.159722 -0.118056 -2.291667 -1.256944 -0.756944 0.000071 0.001488 0.002338 0.002480 0.001842 0.003472 0.003827 0.000354 0.001488 0.002480 0.003685 0.002693 0.002126 0.002268 0.004393 0.003401 0.003827 0.000000 0.000992 0.001417 32.000000 102.000000 24.000000 93.000000 4.000000 95.000000 29.000000 9.000000 6.000000 63.000000 30.000000 2061.000000 3210.000000 574.000000 604.000000 16.000000 -1.265000 -1.045000 -0.732500 -1.312500 -0.747500 -0.592500 -0.777500 -1.847500 -0.342500 -0.815000 -0.915000 -0.910000 -0.515000 -0.880000 -0.747500 -0.252500 -0.200000 -0.392500 -0.787500 -0.630000 0.000000 0.000443 0.000804 0.000424 0.001373 0.000612 0.000747 0.000116 0.001233 0.000612 0.000684 0.000409 0.000747 0.000843 0.001185 0.000727 0.000747 0.002269 0.000882 0.000732 Protein-IP
9.000000 29.000000 11.000000 39.000000 1.000000 33.000000 7.000000 4.000000 2.000000 25.000000 14.000000 772.000000 1255.000000 213.000000 220.000000 6.000000 -0.684211 -0.697368 -0.546053 -1.078947 -1.881579 -0.453947 -0.427632 -1.539474 -1.302632 -0.894737 -0.532895 -0.493421 -0.473684 -1.256579 -0.934211 -0.328947 -0.263158 -2.019737 -1.276316 -0.927632 0.000629 0.002689 0.004462 0.002346 0.000000 0.002689 0.003890 0.000458 0.000000 0.002803 0.004977 0.003032 0.002746 0.002231 0.004748 0.002460 0.002574 0.000973 0.000858 0.000629 28.000000 93.000000 23.000000 104.000000 3.000000 74.000000 18.000000 4.000000 4.000000 70.000000 22.000000 1936.000000 3024.000000 536.000000 549.000000 23.000000 -1.341270 -0.915344 -0.753968 -1.375661 -1.031746 -0.518519 -0.775132 -1.820106 -0.457672 -0.870370 -0.910053 -0.955026 -0.650794 -0.886243 -0.777778 -0.341270 -0.238095 -0.857143 -0.788360 -0.666667 0.000000 0.000610 0.000971 0.000523 0.001612 0.000865 0.000977 0.000293 0.001438 0.000778 0.000859 0.000622 0.000878 0.001096 0.001425 0.000741 0.000946 0.002372 0.001071 0.000890 Protein-IP
9.000000 29.000000 11.000000 39.000000 1.000000 33.000000 7.000000 4.000000 2.000000 25.000000 14.000000 772.000000 1255.000000 213.000000 220.000000 6.000000 -0.684211 -0.697368 -0.546053 -1.078947 -1.881579 -0.453947 -0.427632 -1.539474 -1.302632 -0.894737 -0.532895 -0.493421 -0.473684 -1.256579 -0.934211 -0.328947 -0.263158 -2.019737 -1.276316 -0.927632 0.000629 0.002689 0.004462 0.002346 0.000000 0.002689 0.003890 0.000458 0.000000 0.002803 0.004977 0.003032 0.002746 0.002231 0.004748 0.002460 0.002574 0.000973 0.000858 0.000629 79.000000 301.000000 31.000000 269.000000 7.000000 167.000000 42.000000 14.000000 10.000000 120.000000 44.000000 4326.000000 6694.000000 1186.000000 1314.000000 31.000000 -0.807135 -1.050167 -1.008919 -1.157191 -1.261984 -0.198439 -0.577480 -0.868450 -0.637681 -1.556299 -1.051282 -0.989967 -1.109253 -1.500557 0.468227 0.152731 -0.374582 -1.746934 -1.268673 -1.096990 0.000000 0.000067 0.000119 0.000115 0.000317 0.000353 0.000199 0.000263 0.000293 0.000038 0.000125 0.000057 0.000076 0.000133 0.000981 0.000344 0.000156 0.000375 0.000191 0.000096 Protein-IP
10.000000 22.000000 8.000000 42.000000 0.000000 34.000000 12.000000 7.000000 2.000000 30.000000 12.000000 686.000000 1116.000000 184.000000 196.000000 5.000000 -0.686567 -0.738806 -0.888060 -1.305970 -1.850746 -0.350746 -0.597015 -1.634328 -1.126866 -0.895522 -0.701493 -0.619403 -0.365672 -1.470149 -1.708955 -0.447761 -0.111940 -2.231343 -1.238806 -0.813433 0.000068 0.002944 0.001575 0.001369 0.000479 0.003629 0.003492 0.001985 0.001369 0.003903 0.004998 0.003012 0.003149 0.001095 0.000685 0.001369 0.003560 0.000000 0.000822 0.002465 34.000000 99.000000 30.000000 118.000000 4.000000 86.000000 25.000000 3.000000 9.000000 84.000000 27.000000 2164.000000 3362.000000 554.000000 629.000000 15.000000 -1.273810 -0.969048 -0.690476 -1.261905 -0.619048 -0.483333 -0.714286 -1.773810 -0.169048 -0.716667 -0.880952 -0.840476 -0.516667 -0.764286 -0.797619 -0.150000 -0.190476 -0.590476 -0.628571 -0.564286 0.000000 0.000433 0.000910 0.000529 0.001529 0.000757 0.000795 0.000210 0.001395 0.000705 0.000724 0.000538 0.000876 0.000929 0.001114 0.000829 0.000810 0.002200 0.001052 0.000814 Protein-IP
12.000000 23.000000 12.000000 27.000000 2.000000 33.000000 9.000000 3.000000 4.000000 30.000000 9.000000 790.000000 1285.000000 203.000000 230.000000 10.000000 -0.516340 -0.790850 -0.705882 -1.156863 -1.516340 -0.313725 -0.411765 -1.836601 -1.209150 -0.666667 -0.352941 -0.431373 -0.248366 -1.241830 -1.235294 -0.333333 -0.189542 -2.209150 -1.143791 -0.588235 0.001889 0.002400 0.003472 0.002094 0.001736 0.003728 0.004545 0.000204 0.001072 0.003830 0.005719 0.003881 0.003881 0.002298 0.003013 0.002757 0.002962 0.000000 0.001787 0.002808 33.000000 70.000000 10.000000 56.000000 3.000000 71.000000 17.000000 7.000000 4.000000 44.000000 15.000000 1332.000000 2092.000000 374.000000 415.000000 26.000000 -0.790441 -0.827206 -0.948529 -1.378676 -1.363971 -0.636029 -0.794118 -1.345588 -1.187500 -1.187500 -1.191176 -0.750000 -1.136029 -1.397059 -0.488971 -0.216912 -0.018382 -2.113971 -1.375000 -0.830882 0.000000 0.000849 0.000543 0.000097 0.002089 0.001114 0.000989 0.000696 0.000863 0.000487 0.000320 0.000696 0.000279 0.000710 0.002743 0.001253 0.001880 0.000905 0.000529 0.000390 Protein-IP
12.000000 23.000000 12.000000 27.000000 2.000000 33.000000 9.000000 3.000000 4.000000 30.000000 9.000000 790.000000 1285.000000 203.000000 230.000000 10.000000 -0.516340 -0.790850 -0.705882 -1.156863 -1.516340 -0.313725 -0.411765 -1.836601 -1.209150 -0.666667 -0.352941 -0.431373 -0.248366 -1.241830 -1.235294 -0.333333 -0.189542 -2.209150 -1.143791 -0.588235 0.001889 0.002400 0.003472 0.002094 0.001736 0.003728 0.004545 0.000204 0.001072 0.003830 0.005719 0.003881 0.003881 0.002298 0.003013 0.002757 0.002962 0.000000 0.001787 0.002808 52.000000 160.000000 30.000000 164.000000 9.000000 98.000000 29.000000 5.000000 9.000000 83.000000 30.000000 2759.000000 4212.000000 728.000000 812.000000 17.000000 -1.029038 -1.072595 -0.847550 -0.956443 -0.765880 -0.375681 -0.562613 -1.281307 -0.593466 -1.326679 -0.843920 -1.047187 -0.950998 -1.114338 -0.121597 0.352087 -0.297641 -1.437387 -1.056261 -0.891107 0.000000 0.000150 0.000390 0.000478 0.001018 0.000657 0.000660 0.000332 0.000771 0.000218 0.000540 0.000130 0.000394 0.000556 0.001542 0.001275 0.000488 0.001060 0.000524 0.000286 Protein-IP
13.000000 37.000000 12.000000 38.000000 2.000000 40.000000 13.000000 6.000000 1.000000 33.000000 19.000000 901.000000 1453.000000 243.000000 257.000000 12.000000 -0.723164 -0.536723 -0.344633 -0.949153 -1.288136 -0.401130 -0.372881 -1.570621 -0.841808 -1.011299 -0.853107 -0.141243 -0.581921 -1.288136 -1.372881 -0.282486 -0.418079 -2.090395 -1.214689 -0.920904 0.000076 0.002634 0.004008 0.002023 0.003550 0.002290 0.003321 0.000687 0.002214 0.002138 0.002863 0.004466 0.001947 0.002214 0.001336 0.001603 0.000993 0.000000 0.000878 0.001412 37.000000 113.000000 27.000000 106.000000 8.000000 104.000000 33.000000 12.000000 9.000000 74.000000 37.000000 2306.000000 3606.000000 598.000000 704.000000 19.000000 -1.200436 -1.257081 -0.825708 -1.052288 -0.764706 -0.464052 -0.601307 -1.538126 -0.701525 -1.252723 -0.919390 -1.159041 -1.034858 -1.176471 -0.372549 0.285403 -0.276688 -1.352941 -1.058824 -0.893246 0.000000 0.000316 0.000758 0.000845 0.001481 0.000921 0.001059 0.000438 0.001084 0.000565 0.000865 0.000453 0.000570 0.000957 0.001889 0.001777 0.000825 0.001486 0.000896 0.000687 Protein-IP
17.000000 40.000000 9.000000 40.000000 1.000000 31.000000 5.000000 1.000000 1.000000 27.000000 13.000000 688.000000 1134.000000 190.000000 204.000000 18.000000 -0.513889 -0.791667 -0.673611 -1.388889 -1.243056 -0.395833 -0.798611 -1.694444 -1.125000 -1.000000 -0.736111 -0.562500 -0.472222 -1.312500 -1.381944 -0.173611 0.076389 -2.284722 -1.229167 -0.798611 0.001689 0.003629 0.004505 0.001627 0.005943 0.004755 0.003253 0.001502 0.002065 0.003378 0.005255 0.004567 0.004004 0.003378 0.003316 0.004192 0.005693 0.000000 0.002002 0.002753 56.000000 156.000000 27.000000 168.000000 6.000000 99.000000 26.000000 8.000000 10.000000 94.000000 28.000000 2537.000000 3898.000000 694.000000 754.000000 30.000000 -0.919386 -0.882917 -0.967370 -1.111324 -0.664107 -0.464491 -0.635317 -1.151631 -0.520154 -1.274472 -0.865643 -1.088292 -0.894434 -1.094050 -0.095969 0.165067 -0.307102 -1.088292 -0.948177 -0.927063 0.000000 0.000262 0.000283 0.000328 0.001263 0.000537 0.000569 0.000468 0.000722 0.000168 0.000461 0.000038 0.000286 0.000468 0.001591 0.000886 0.000377 0.001382 0.000583 0.000269 Protein-IP
13.000000 36.000000 11.000000 35.000000 1.000000 33.000000 8.000000 1.000000 3.000000 29.000000 10.000000 800.000000 1279.000000 207.000000 246.000000 11.000000 -1.080247 -1.006173 -0.808642 -1.518519 -1.283951 -0.506173 -0.617284 -2.339506 -1.049383 -0.956790 -0.753086 -0.469136 -0.635802 -1.314815 -1.950617 -0.543210 -0.388889 -2.598765 -1.296296 -1.061728 0.000590 0.002162 0.003892 0.001730 0.005465 0.003460 0.004286 0.000000 0.003224 0.003067 0.004010 0.003774 0.003381 0.003185 0.001297 0.002595 0.002870 0.001415 0.002320 0.001927 51.000000 110.000000 12.000000 71.000000 2.000000 68.000000 13.000000 4.000000 2.000000 40.000000 7.000000 1223.000000 1971.000000 351.000000 389.000000 13.000000 -0.359551 -0.775281 -0.977528 -1.254682 -1.573034 -0.606742 -0.737828 -1.097378 -1.176030 -1.116105 -1.172285 -0.749064 -0.940075 -1.838951 0.067416 0.217228 0.531835 -2.348315 -1.535581 -0.790262 0.000429 0.000692 0.000417 0.000262 0.001014 0.000394 0.000632 0.000382 0.000632 0.000370 0.000298 0.000298 0.000322 0.000000 0.003042 0.001885 0.002624 0.000632 0.000131 0.000584 Protein-IP
13.000000 36.000000 11.000000 35.000000 1.000000 33.000000 8.000000 1.000000 3.000000 29.000000 10.000000 800.000000 1279.000000 207.000000 246.000000 11.000000 -1.080247 -1.006173 -0.808642 -1.518519 -1.283951 -0.506173 -0.617284 -2.339506 -1.049383 -0.956790 -0.753086 -0.469136 -0.635802 -1.314815 -1.950617 -0.543210 -0.388889 -2.598765 -1.296296 -1.061728 0.000590 0.002162 0.003892 0.001730 0.005465 0.003460 0.004286 0.000000 0.003224 0.003067 0.004010 0.003774 0.003381 0.003185 0.001297 0.002595 0.002870 0.001415 0.002320 0.001927 52.000000 160.000000 30.000000 164.000000 9.000000 98.000000 29.000000 5.000000 9.000000 83.000000 30.000000 2759.000000 4212.000000 728.000000 812.000000 17.000000 -1.029038 -1.072595 -0.847550 -0.956443 -0.765880 -0.375681 -0.562613 -1.281307 -0.593466 -1.326679 -0.843920 -1.047187 -0.950998 -1.114338 -0.121597 0.352087 -0.297641 -1.437387 -1.056261 -0.891107 0.000000 0.000150 0.000390 0.000478 0.001018 0.000657 0.000660 0.000332 0.000771 0.000218 0.000540 0.000130 0.000394 0.000556 0.001542 0.001275 0.000488 0.001060 0.000524 0.000286 Protein-IP
13.000000 38.000000 9.000000 27.000000 0.000000 48.000000 17.000000 9.000000 2.000000 22.000000 15.000000 782.000000 1270.000000 232.000000 230.000000 10.000000 -0.741935 -0.716129 -0.664516 -1.148387 -1.387097 -0.206452 -0.393548 -1.890323 -0.961290 -1.116129 -0.761290 -0.122581 -0.587097 -1.354839 -1.290323 -0.258065 -0.277419 -2.561290 -1.380645 -0.941935 0.000759 0.002751 0.003416 0.001992 0.004649 0.004412 0.004080 0.000190 0.002799 0.002135 0.003605 0.005361 0.003178 0.003083 0.002989 0.003178 0.002467 0.000000 0.001091 0.001423 64.000000 180.000000 29.000000 165.000000 6.000000 83.000000 26.000000 7.000000 11.000000 74.000000 22.000000 2665.000000 4009.000000 679.000000 802.000000 23.000000 -1.079926 -1.217472 -0.975836 -1.007435 -0.827138 -0.496283 -0.552045 -1.338290 -0.630112 -1.455390 -1.040892 -1.208178 -1.180297 -1.263941 -0.314126 0.211896 -0.397770 -1.349442 -1.172862 -1.102230 0.000000 0.000229 0.000466 0.000737 0.001245 0.000642 0.000787 0.000444 0.000970 0.000254 0.000561 0.000113 0.000353 0.000550 0.001570 0.001280 0.000550 0.001358 0.000593 0.000335 Protein-IP
15.000000 34.000000 8.000000 40.000000 0.000000 38.000000 11.000000 8.000000 0.000000 34.000000 9.000000 815.000000 1304.000000 218.000000 227.000000 11.000000 -0.842767 -0.672956 -0.798742 -1.389937 -1.792453 -0.591195 -0.836478 -1.754717 -1.144654 -1.018868 -0.949686 -0.553459 -0.830189 -1.100629 -1.635220 -0.503145 -0.433962 -2.018868 -1.081761 -1.062893 0.000000 0.003785 0.003562 0.000946 0.002393 0.003172 0.002338 0.000167 0.001558 0.002727 0.003562 0.003729 0.001336 0.004119 0.001670 0.001670 0.002616 0.001113 0.002505 0.000835 37.000000 113.000000 27.000000 106.000000 8.000000 104.000000 33.000000 12.000000 9.000000 74.000000 37.000000 2306.000000 3606.000000 598.000000 704.000000 19.000000 -1.200436 -1.257081 -0.825708 -1.052288 -0.764706 -0.464052 -0.601307 -1.538126 -0.701525 -1.252723 -0.919390 -1.159041 -1.034858 -1.176471 -0.372549 0.285403 -0.276688 -1.352941 -1.058824 -0.893246 0.000000 0.000316 0.000758 0.000845 0.001481 0.000921 0.001059 0.000438 0.001084 0.000565 0.000865 0.000453 0.000570 0.000957 0.001889 0.001777 0.000825 0.001486 0.000896 0.000687 Protein-IP
18.000000 48.000000 12.000000 63.000000 1.000000 29.000000 9.000000 2.000000 0.000000 38.000000 8.000000 956.000000 1538.000000 264.000000 272.000000 7.000000 -0.512953 -0.621762 -1.134715 -1.316062 -1.777202 -0.150259 -0.772021 -1.445596 -1.062176 -1.005181 -0.393782 -0.797927 -0.528497 -1.414508 -1.103627 -0.347150 -0.430052 -2.077720 -1.502591 -0.699482 0.000942 0.003140 0.000879 0.001413 0.001570 0.003423 0.001759 0.000754 0.002010 0.001602 0.004051 0.001382 0.001727 0.001507 0.003266 0.001727 0.001193 0.001350 0.000000 0.002041 64.000000 171.000000 39.000000 177.000000 5.000000 74.000000 20.000000 4.000000 11.000000 99.000000 19.000000 2480.000000 3809.000000 643.000000 743.000000 17.000000 -1.082677 -1.084646 -1.021654 -1.155512 -0.515748 -0.503937 -0.669291 -1.492126 -0.446850 -1.346457 -0.940945 -1.216535 -0.976378 -1.183071 -0.114173 0.220472 -0.438976 -1.084646 -1.137795 -0.931102 0.000000 0.000163 0.000316 0.000443 0.001130 0.000556 0.000567 0.000207 0.000952 0.000225 0.000494 0.000069 0.000265 0.000483 0.001598 0.001100 0.000370 0.001395 0.000614 0.000298 Protein-IP
14.000000 41.000000 12.000000 55.000000 0.000000 56.000000 12.000000 2.000000 5.000000 42.000000 20.000000 1113.000000 1729.000000 293.000000 334.000000 9.000000 -1.009217 -0.889401 -0.603687 -1.193548 -2.018433 -0.576037 -1.000000 -1.930876 -0.442396 -0.829493 -0.506912 -0.847926 -0.253456 -0.857143 -1.658986 -0.211982 -0.529954 -2.078341 -0.889401 -0.889401 0.000152 0.001342 0.002254 0.001469 0.001950 0.001899 0.001722 0.000000 0.003494 0.001367 0.002684 0.001291 0.002988 0.002228 0.001190 0.001950 0.000684 0.002127 0.001545 0.000633 55.000000 170.000000 25.000000 145.000000 10.000000 154.000000 36.000000 3.000000 11.000000 91.000000 54.000000 3173.000000 4901.000000 827.000000 996.000000 29.000000 -0.827586 -0.811912 -0.435737 -0.794671 -0.905956 -0.200627 -0.360502 -1.274295 -0.346395 -1.032915 -0.791536 -0.630094 -0.716301 -1.103448 0.014107 0.163009 -0.148903 -1.512539 -0.921630 -0.741379 0.000000 0.000154 0.000475 0.000423 0.000731 0.000603 0.000534 0.000162 0.000859 0.000205 0.000382 0.000244 0.000375 0.000295 0.001306 0.000811 0.000480 0.000888 0.000416 0.000290 Protein-IP
14.000000 39.000000 13.000000 55.000000 0.000000 54.000000 11.000000 3.000000 4.000000 45.000000 19.000000 1122.000000 1753.000000 299.000000 330.000000 9.000000 -1.050691 -0.870968 -0.654378 -1.253456 -2.036866 -0.608295 -1.092166 -1.949309 -0.529954 -0.870968 -0.437788 -0.935484 -0.281106 -0.917051 -1.640553 -0.248848 -0.599078 -2.211982 -0.963134 -0.926267 0.000256 0.001459 0.001920 0.001664 0.001971 0.001895 0.001613 0.000000 0.003482 0.001254 0.003047 0.001408 0.003021 0.002176 0.001382 0.002202 0.000512 0.001664 0.001408 0.000717 55.000000 170.000000 25.000000 145.000000 10.000000 154.000000 36.000000 3.000000 11.000000 91.000000 54.000000 3173.000000 4901.000000 827.000000 996.000000 29.000000 -0.827586 -0.811912 -0.435737 -0.794671 -0.905956 -0.200627 -0.360502 -1.274295 -0.346395 -1.032915 -0.791536 -0.630094 -0.716301 -1.103448 0.014107 0.163009 -0.148903 -1.512539 -0.921630 -0.741379 0.000000 0.000154 0.000475 0.000423 0.000731 0.000603 0.000534 0.000162 0.000859 0.000205 0.000382 0.000244 0.000375 0.000295 0.001306 0.000811 0.000480 0.000888 0.000416 0.000290 Protein-IP
12.000000 38.000000 20.000000 56.000000 3.000000 54.000000 16.000000 4.000000 4.000000 42.000000 21.000000 1145.000000 1830.000000 318.000000 338.000000 13.000000 -1.149780 -0.920705 -0.643172 -1.317181 -1.779736 -0.647577 -1.039648 -1.916300 -0.572687 -0.964758 -0.533040 -0.920705 -0.325991 -0.942731 -1.669604 -0.259912 -0.603524 -2.132159 -0.907489 -0.964758 0.000095 0.001238 0.002119 0.001548 0.002024 0.002119 0.001524 0.000000 0.003310 0.001167 0.002929 0.001786 0.002929 0.002119 0.001048 0.002143 0.000667 0.001929 0.001595 0.000571 56.000000 172.000000 26.000000 152.000000 12.000000 132.000000 34.000000 4.000000 9.000000 96.000000 51.000000 3111.000000 4761.000000 805.000000 946.000000 29.000000 -0.901929 -0.844051 -0.512862 -0.991961 -0.782958 -0.234727 -0.458199 -1.422830 -0.176849 -1.067524 -0.906752 -0.745981 -0.702572 -1.173633 -0.180064 0.125402 -0.168810 -1.440514 -0.954984 -0.757235 0.000000 0.000207 0.000448 0.000394 0.000916 0.000665 0.000531 0.000129 0.000979 0.000205 0.000350 0.000298 0.000396 0.000329 0.001344 0.000727 0.000500 0.000945 0.000445 0.000293 Protein-IP
112.000000 260.000000 30.000000 278.000000 7.000000 186.000000 53.000000 15.000000 12.000000 155.000000 47.000000 4535.000000 7066.000000 1304.000000 1352.000000 46.000000 -0.612004 -0.478028 -0.371919 -0.691318 -1.231511 -0.404073 -0.676313 -1.058950 -0.189711 -0.933548 -0.988210 -0.926045 -0.461951 -0.784566 -0.682744 -0.274384 -0.361200 -1.354770 -0.841372 -0.905681 0.000077 0.000424 0.000403 0.000414 0.000760 0.000272 0.000194 0.000265 0.000710 0.000168 0.000194 0.000000 0.000390 0.000362 0.000629 0.000258 0.000171 0.000771 0.000330 0.000102 71.000000 174.000000 23.000000 169.000000 12.000000 119.000000 25.000000 4.000000 10.000000 93.000000 31.000000 3178.000000 4876.000000 876.000000 933.000000 30.000000 -1.009449 -0.880315 -0.875591 -1.099213 -0.776378 -0.404724 -0.683465 -1.546457 -0.316535 -1.092913 -0.881890 -1.014173 -0.952756 -1.066142 -0.338583 -0.012598 -0.135433 -0.540157 -0.719685 -0.697638 0.000000 0.000331 0.000353 0.000320 0.000860 0.000540 0.000487 0.000161 0.000796 0.000289 0.000457 0.000176 0.000225 0.000452 0.001101 0.000686 0.000536 0.001390 0.000580 0.000388 Protein-IP
20.000000 61.000000 13.000000 56.000000 6.000000 77.000000 19.000000 3.000000 11.000000 47.000000 33.000000 1363.000000 2132.000000 350.000000 429.000000 10.000000 -0.804428 -0.918819 -0.645756 -0.730627 -1.394834 -0.380074 -0.490775 -1.715867 -0.896679 -1.228782 -1.040590 -0.538745 -0.715867 -1.346863 -1.110701 -0.206642 -0.387454 -2.398524 -1.324723 -0.929889 0.000000 0.000792 0.001314 0.002338 0.002318 0.001739 0.002048 0.000019 0.001449 0.000869 0.001352 0.001468 0.001140 0.001758 0.001777 0.001874 0.001043 0.000270 0.000927 0.000792 37.000000 126.000000 43.000000 159.000000 13.000000 128.000000 46.000000 13.000000 11.000000 113.000000 56.000000 2963.000000 4629.000000 773.000000 847.000000 24.000000 -1.188049 -0.724077 -0.701230 -1.098418 -1.240773 -0.562390 -0.727592 -1.760984 -0.275923 -0.759227 -0.963093 -0.817223 -0.583480 -1.054482 -1.117750 -0.402460 -0.432337 -1.567663 -0.827768 -0.627417 0.000000 0.000522 0.000651 0.000474 0.001158 0.000470 0.000684 0.000263 0.001284 0.000644 0.000588 0.000396 0.000710 0.000529 0.000844 0.000548 0.000388 0.001387 0.000758 0.000640 Protein-IP
20.000000 61.000000 13.000000 56.000000 6.000000 77.000000 19.000000 3.000000 11.000000 47.000000 33.000000 1363.000000 2132.000000 350.000000 429.000000 10.000000 -0.804428 -0.918819 -0.645756 -0.730627 -1.394834 -0.380074 -0.490775 -1.715867 -0.896679 -1.228782 -1.040590 -0.538745 -0.715867 -1.346863 -1.110701 -0.206642 -0.387454 -2.398524 -1.324723 -0.929889 0.000000 0.000792 0.001314 0.002338 0.002318 0.001739 0.002048 0.000019 0.001449 0.000869 0.001352 0.001468 0.001140 0.001758 0.001777 0.001874 0.001043 0.000270 0.000927 0.000792 36.000000 96.000000 20.000000 109.000000 7.000000 89.000000 30.000000 11.000000 6.000000 70.000000 32.000000 2047.000000 3179.000000 555.000000 584.000000 16.000000 -1.238693 -1.135678 -1.193467 -1.575377 -2.386935 -1.077889 -0.912060 -2.065327 -1.097990 -0.912060 -1.339196 -1.118090 -1.356784 -1.432161 -1.560302 -0.462312 -0.394472 -2.683417 -1.374372 -0.500000 0.000008 0.000467 0.000581 0.000467 0.000655 0.000319 0.000810 0.000475 0.000647 0.001015 0.000417 0.000336 0.000000 0.000336 0.001424 0.000892 0.001080 0.000221 0.000638 0.001563 Protein-IP
17.000000 58.000000 6.000000 63.000000 7.000000 63.000000 21.000000 5.000000 6.000000 42.000000 36.000000 1374.000000 2103.000000 347.000000 420.000000 17.000000 -0.899628 -0.832714 -0.706320 -0.877323 -1.137546 -0.446097 -0.624535 -1.587361 -0.724907 -1.163569 -1.003717 -0.561338 -0.635688 -1.286245 -0.806691 -0.133829 -0.315985 -2.241636 -1.159851 -0.907063 0.000000 0.001089 0.001596 0.002084 0.002779 0.002140 0.002009 0.000563 0.001934 0.001127 0.001633 0.001765 0.001727 0.002084 0.002647 0.001934 0.001371 0.000958 0.001295 0.001371 36.000000 96.000000 20.000000 109.000000 7.000000 89.000000 30.000000 11.000000 6.000000 70.000000 32.000000 2047.000000 3179.000000 555.000000 584.000000 16.000000 -1.238693 -1.135678 -1.193467 -1.575377 -2.386935 -1.077889 -0.912060 -2.065327 -1.097990 -0.912060 -1.339196 -1.118090 -1.356784 -1.432161 -1.560302 -0.462312 -0.394472 -2.683417 -1.374372 -0.500000 0.000008 0.000467 0.000581 0.000467 0.000655 0.000319 0.000810 0.000475 0.000647 0.001015 0.000417 0.000336 0.000000 0.000336 0.001424 0.000892 0.001080 0.000221 0.000638 0.001563 Protein-IP
6.000000 40.000000 7.000000 39.000000 4.000000 59.000000 21.000000 1.000000 8.000000 36.000000 30.000000 981.000000 1531.000000 253.000000 315.000000 13.000000 -1.119171 -1.036269 -0.668394 -0.792746 -1.279793 -0.533679 -0.331606 -1.911917 -1.202073 -1.139896 -1.321244 -0.378238 -0.704663 -1.186528 -1.704663 -0.559585 -0.740933 -2.435233 -1.186528 -0.963731 0.000000 0.001332 0.002902 0.003731 0.003257 0.002280 0.004027 0.000444 0.001480 0.001984 0.001273 0.002931 0.002191 0.003346 0.001451 0.001273 0.000681 0.000947 0.002043 0.001510 36.000000 117.000000 47.000000 131.000000 15.000000 131.000000 44.000000 14.000000 10.000000 108.000000 39.000000 2806.000000 4424.000000 748.000000 806.000000 24.000000 -1.317930 -0.791128 -0.630314 -1.181146 -1.079482 -0.706100 -0.800370 -1.955638 -0.192237 -0.754159 -0.894640 -0.791128 -0.569316 -0.913124 -1.297597 -0.478743 -0.524954 -1.316081 -0.571165 -0.774492 0.000000 0.000584 0.000765 0.000530 0.001203 0.000479 0.000686 0.000146 0.001346 0.000731 0.000632 0.000513 0.000849 0.000798 0.000622 0.000561 0.000442 0.001614 0.001053 0.000605 Protein-IP
9.000000 25.000000 7.000000 37.000000 3.000000 39.000000 9.000000 2.000000 2.000000 30.000000 18.000000 904.000000 1443.000000 251.000000 265.000000 14.000000 -1.000000 -0.814607 -1.039326 -1.438202 -1.994382 -0.662921 -1.000000 -1.977528 -0.853933 -0.988764 -0.634831 -0.617978 -0.561798 -1.179775 -1.955056 -0.561798 -0.646067 -2.713483 -1.314607 -1.011236 0.000628 0.002957 0.002292 0.001959 0.002883 0.002735 0.002329 0.000000 0.002920 0.002513 0.004177 0.003733 0.003474 0.003326 0.000813 0.001959 0.000961 0.000296 0.001515 0.001368 17.000000 79.000000 12.000000 87.000000 3.000000 65.000000 16.000000 2.000000 6.000000 62.000000 24.000000 1671.000000 2503.000000 425.000000 488.000000 20.000000 -1.175385 -1.206154 -0.941538 -1.547692 -0.901538 -0.800000 -0.926154 -1.744615 -0.396923 -0.778462 -0.938462 -1.036923 -0.735385 -0.926154 -0.667692 0.012308 -0.120000 -1.280000 -0.846154 -0.553846 0.000000 0.000440 0.001094 0.000622 0.001833 0.000954 0.001115 0.000214 0.002058 0.001297 0.001115 0.000622 0.000836 0.001276 0.002230 0.001844 0.001469 0.002541 0.001372 0.001458 Protein-IP
9.000000 25.000000 7.000000 37.000000 3.000000 39.000000 9.000000 2.000000 2.000000 30.000000 18.000000 904.000000 1443.000000 251.000000 265.000000 14.000000 -1.000000 -0.814607 -1.039326 -1.438202 -1.994382 -0.662921 -1.000000 -1.977528 -0.853933 -0.988764 -0.634831 -0.617978 -0.561798 -1.179775 -1.955056 -0.561798 -0.646067 -2.713483 -1.314607 -1.011236 0.000628 0.002957 0.002292 0.001959 0.002883 0.002735 0.002329 0.000000 0.002920 0.002513 0.004177 0.003733 0.003474 0.003326 0.000813 0.001959 0.000961 0.000296 0.001515 0.001368 55.000000 174.000000 24.000000 158.000000 10.000000 128.000000 32.000000 12.000000 13.000000 92.000000 32.000000 2800.000000 4344.000000 754.000000 868.000000 17.000000 -0.908304 -1.169550 -0.903114 -0.989619 -1.223183 -0.486159 -0.448097 -1.252595 -0.707612 -1.089965 -0.693772 -0.915225 -0.892734 -1.212803 -0.197232 0.247405 -0.176471 -1.531142 -1.143599 -0.756055 0.000000 0.000118 0.000264 0.000491 0.000776 0.000603 0.000754 0.000336 0.000706 0.000309 0.000612 0.000251 0.000218 0.000388 0.001424 0.001079 0.000506 0.000873 0.000303 0.000397 Protein-IP
11.000000 34.000000 10.000000 40.000000 2.000000 43.000000 11.000000 4.000000 1.000000 38.000000 15.000000 906.000000 1456.000000 254.000000 260.000000 12.000000 -0.920904 -0.824859 -0.909605 -1.401130 -1.768362 -0.593220 -0.971751 -1.954802 -0.689266 -1.000000 -0.700565 -0.751412 -0.531073 -1.028249 -1.881356 -0.502825 -0.632768 -2.694915 -1.305085 -1.000000 0.000863 0.002786 0.002119 0.002040 0.002550 0.002825 0.002393 0.000000 0.003649 0.002550 0.004041 0.002982 0.003139 0.003570 0.000745 0.001766 0.000863 0.000157 0.001255 0.001216 29.000000 127.000000 24.000000 147.000000 6.000000 133.000000 33.000000 6.000000 15.000000 85.000000 48.000000 2794.000000 4313.000000 721.000000 865.000000 20.000000 -1.001808 -1.094033 -0.763110 -0.947559 -1.108499 -0.361664 -0.385172 -1.339964 -0.504521 -0.974684 -0.853526 -0.860759 -0.797468 -1.186257 -0.372514 0.108499 -0.159132 -1.349005 -1.112116 -0.654611 0.000000 0.000267 0.000572 0.000657 0.000984 0.000839 0.001110 0.000286 0.001010 0.000509 0.000683 0.000330 0.000501 0.000501 0.001504 0.001066 0.000665 0.001270 0.000535 0.000620 Protein-IP
15.000000 32.000000 10.000000 36.000000 3.000000 34.000000 12.000000 5.000000 2.000000 32.000000 10.000000 891.000000 1439.000000 249.000000 257.000000 10.000000 -1.039773 -0.852273 -0.943182 -1.437500 -1.926136 -0.636364 -1.051136 -2.005682 -0.795455 -0.948864 -0.630682 -0.744318 -0.596591 -1.119318 -1.926136 -0.573864 -0.687500 -2.607955 -1.392045 -1.011364 0.000000 0.002472 0.001734 0.001808 0.002103 0.002656 0.001808 0.000000 0.003173 0.002435 0.003911 0.002730 0.002804 0.002988 0.000258 0.001439 0.000627 0.000480 0.000480 0.000996 48.000000 167.000000 16.000000 140.000000 6.000000 97.000000 23.000000 5.000000 5.000000 72.000000 18.000000 2819.000000 4383.000000 747.000000 852.000000 22.000000 -0.872822 -1.207317 -1.040070 -1.146341 -1.468641 -0.426829 -0.545296 -1.364111 -0.853659 -1.209059 -0.883275 -0.909408 -1.015679 -1.343206 -0.083624 0.205575 -0.203833 -1.736934 -1.318815 -0.831010 0.000000 0.000092 0.000236 0.000288 0.000504 0.000555 0.000594 0.000177 0.000547 0.000208 0.000414 0.000182 0.000159 0.000267 0.001457 0.000866 0.000432 0.000663 0.000295 0.000331 Protein-IP
15.000000 32.000000 10.000000 36.000000 3.000000 34.000000 12.000000 5.000000 2.000000 32.000000 10.000000 891.000000 1439.000000 249.000000 257.000000 10.000000 -1.039773 -0.852273 -0.943182 -1.437500 -1.926136 -0.636364 -1.051136 -2.005682 -0.795455 -0.948864 -0.630682 -0.744318 -0.596591 -1.119318 -1.926136 -0.573864 -0.687500 -2.607955 -1.392045 -1.011364 0.000000 0.002472 0.001734 0.001808 0.002103 0.002656 0.001808 0.000000 0.003173 0.002435 0.003911 0.002730 0.002804 0.002988 0.000258 0.001439 0.000627 0.000480 0.000480 0.000996 29.000000 127.000000 24.000000 147.000000 6.000000 133.000000 33.000000 6.000000 15.000000 85.000000 48.000000 2794.000000 4313.000000 721.000000 865.000000 20.000000 -1.001808 -1.094033 -0.763110 -0.947559 -1.108499 -0.361664 -0.385172 -1.339964 -0.504521 -0.974684 -0.853526 -0.860759 -0.797468 -1.186257 -0.372514 0.108499 -0.159132 -1.349005 -1.112116 -0.654611 0.000000 0.000267 0.000572 0.000657 0.000984 0.000839 0.001110 0.000286 0.001010 0.000509 0.000683 0.000330 0.000501 0.000501 0.001504 0.001066 0.000665 0.001270 0.000535 0.000620 Protein-IP
11.000000 37.000000 16.000000 56.000000 6.000000 40.000000 5.000000 3.000000 0.000000 44.000000 16.000000 1086.000000 1691.000000 287.000000 296.000000 10.000000 -0.941748 -0.844660 -0.912621 -1.432039 -1.728155 -0.538835 -0.941748 -1.902913 -0.762136 -0.936893 -0.533981 -0.800971 -0.344660 -1.019417 -1.820388 -0.461165 -0.563107 -2.354369 -1.203883 -0.912621 0.000302 0.002221 0.001728 0.001426 0.002441 0.002578 0.001947 0.000000 0.002962 0.002167 0.003593 0.002030 0.002935 0.002907 0.000658 0.001481 0.000878 0.000686 0.000878 0.001179 29.000000 127.000000 24.000000 147.000000 6.000000 133.000000 33.000000 6.000000 15.000000 85.000000 48.000000 2794.000000 4313.000000 721.000000 865.000000 20.000000 -1.001808 -1.094033 -0.763110 -0.947559 -1.108499 -0.361664 -0.385172 -1.339964 -0.504521 -0.974684 -0.853526 -0.860759 -0.797468 -1.186257 -0.372514 0.108499 -0.159132 -1.349005 -1.112116 -0.654611 0.000000 0.000267 0.000572 0.000657 0.000984 0.000839 0.001110 0.000286 0.001010 0.000509 0.000683 0.000330 0.000501 0.000501 0.001504 0.001066 0.000665 0.001270 0.000535 0.000620 Protein-IP
11.000000 37.000000 16.000000 56.000000 6.000000 40.000000 5.000000 3.000000 0.000000 44.000000 16.000000 1086.000000 1691.000000 287.000000 296.000000 10.000000 -0.941748 -0.844660 -0.912621 -1.432039 -1.728155 -0.538835 -0.941748 -1.902913 -0.762136 -0.936893 -0.533981 -0.800971 -0.344660 -1.019417 -1.820388 -0.461165 -0.563107 -2.354369 -1.203883 -0.912621 0.000302 0.002221 0.001728 0.001426 0.002441 0.002578 0.001947 0.000000 0.002962 0.002167 0.003593 0.002030 0.002935 0.002907 0.000658 0.001481 0.000878 0.000686 0.000878 0.001179 48.000000 167.000000 16.000000 140.000000 6.000000 97.000000 23.000000 5.000000 5.000000 72.000000 18.000000 2819.000000 4383.000000 747.000000 852.000000 22.000000 -0.872822 -1.207317 -1.040070 -1.146341 -1.468641 -0.426829 -0.545296 -1.364111 -0.853659 -1.209059 -0.883275 -0.909408 -1.015679 -1.343206 -0.083624 0.205575 -0.203833 -1.736934 -1.318815 -0.831010 0.000000 0.000092 0.000236 0.000288 0.000504 0.000555 0.000594 0.000177 0.000547 0.000208 0.000414 0.000182 0.000159 0.000267 0.001457 0.000866 0.000432 0.000663 0.000295 0.000331 Protein-IP
16.000000 39.000000 10.000000 45.000000 1.000000 39.000000 9.000000 1.000000 2.000000 39.000000 14.000000 885.000000 1436.000000 242.000000 260.000000 12.000000 -0.938547 -0.854749 -1.027933 -1.519553 -1.927374 -0.592179 -1.061453 -2.189944 -0.865922 -1.067039 -0.642458 -0.709497 -0.620112 -1.167598 -2.162011 -0.564246 -0.826816 -2.720670 -1.368715 -1.067039 0.000324 0.002343 0.002163 0.001694 0.002739 0.002883 0.002018 0.000000 0.003244 0.001802 0.003748 0.002631 0.002559 0.003424 0.000469 0.001261 0.000036 0.000649 0.001189 0.000937 25.000000 56.000000 9.000000 59.000000 6.000000 62.000000 14.000000 3.000000 3.000000 42.000000 18.000000 1364.000000 2077.000000 373.000000 396.000000 16.000000 -1.467681 -1.296578 -0.980989 -1.836502 -1.745247 -0.980989 -1.220532 -2.258555 -0.627376 -0.988593 -1.098859 -1.110266 -0.920152 -1.022814 -1.266160 -0.471483 -0.296578 -1.498099 -0.965779 -0.760456 0.000000 0.001326 0.002198 0.000942 0.001901 0.001378 0.001343 0.000558 0.002651 0.001674 0.001291 0.001430 0.000959 0.001953 0.002546 0.002110 0.002233 0.003139 0.002180 0.001779 Protein-IP
16.000000 39.000000 10.000000 45.000000 1.000000 39.000000 9.000000 1.000000 2.000000 39.000000 14.000000 885.000000 1436.000000 242.000000 260.000000 12.000000 -0.938547 -0.854749 -1.027933 -1.519553 -1.927374 -0.592179 -1.061453 -2.189944 -0.865922 -1.067039 -0.642458 -0.709497 -0.620112 -1.167598 -2.162011 -0.564246 -0.826816 -2.720670 -1.368715 -1.067039 0.000324 0.002343 0.002163 0.001694 0.002739 0.002883 0.002018 0.000000 0.003244 0.001802 0.003748 0.002631 0.002559 0.003424 0.000469 0.001261 0.000036 0.000649 0.001189 0.000937 17.000000 79.000000 12.000000 87.000000 3.000000 65.000000 16.000000 2.000000 6.000000 62.000000 24.000000 1671.000000 2503.000000 425.000000 488.000000 20.000000 -1.175385 -1.206154 -0.941538 -1.547692 -0.901538 -0.800000 -0.926154 -1.744615 -0.396923 -0.778462 -0.938462 -1.036923 -0.735385 -0.926154 -0.667692 0.012308 -0.120000 -1.280000 -0.846154 -0.553846 0.000000 0.000440 0.001094 0.000622 0.001833 0.000954 0.001115 0.000214 0.002058 0.001297 0.001115 0.000622 0.000836 0.001276 0.002230 0.001844 0.001469 0.002541 0.001372 0.001458 Protein-IP
16.000000 39.000000 10.000000 45.000000 1.000000 39.000000 9.000000 1.000000 2.000000 39.000000 14.000000 885.000000 1436.000000 242.000000 260.000000 12.000000 -0.938547 -0.854749 -1.027933 -1.519553 -1.927374 -0.592179 -1.061453 -2.189944 -0.865922 -1.067039 -0.642458 -0.709497 -0.620112 -1.167598 -2.162011 -0.564246 -0.826816 -2.720670 -1.368715 -1.067039 0.000324 0.002343 0.002163 0.001694 0.002739 0.002883 0.002018 0.000000 0.003244 0.001802 0.003748 0.002631 0.002559 0.003424 0.000469 0.001261 0.000036 0.000649 0.001189 0.000937 48.000000 167.000000 16.000000 140.000000 6.000000 97.000000 23.000000 5.000000 5.000000 72.000000 18.000000 2819.000000 4383.000000 747.000000 852.000000 22.000000 -0.872822 -1.207317 -1.040070 -1.146341 -1.468641 -0.426829 -0.545296 -1.364111 -0.853659 -1.209059 -0.883275 -0.909408 -1.015679 -1.343206 -0.083624 0.205575 -0.203833 -1.736934 -1.318815 -0.831010 0.000000 0.000092 0.000236 0.000288 0.000504 0.000555 0.000594 0.000177 0.000547 0.000208 0.000414 0.000182 0.000159 0.000267 0.001457 0.000866 0.000432 0.000663 0.000295 0.000331 Protein-IP
16.000000 51.000000 11.000000 49.000000 3.000000 28.000000 11.000000 4.000000 1.000000 37.000000 8.000000 984.000000 1602.000000 286.000000 279.000000 12.000000 -0.245000 -0.130000 -1.345000 -1.440000 -1.455000 -0.385000 -0.915000 -1.240000 -0.910000 -1.365000 -0.445000 -0.750000 -0.825000 -1.720000 -0.270000 -0.405000 -0.435000 -1.690000 -1.745000 -0.915000 0.002116 0.004048 0.000476 0.001138 0.002460 0.002407 0.001587 0.000979 0.002487 0.000635 0.003571 0.001720 0.001429 0.000714 0.004339 0.001720 0.001243 0.002725 0.000000 0.001376 47.000000 147.000000 22.000000 152.000000 5.000000 116.000000 39.000000 5.000000 20.000000 80.000000 41.000000 2578.000000 3932.000000 688.000000 786.000000 16.000000 -0.990385 -1.125000 -0.976923 -1.113462 -1.465385 -0.611538 -0.425000 -1.342308 -0.805769 -1.196154 -0.926923 -0.988462 -1.103846 -1.319231 -0.423077 0.207692 -0.225000 -1.901923 -1.298077 -0.815385 0.000000 0.000303 0.000382 0.000662 0.000682 0.000615 0.001048 0.000516 0.000725 0.000359 0.000524 0.000347 0.000209 0.000591 0.001568 0.001249 0.000690 0.000855 0.000477 0.000504 Protein-IP
16.000000 51.000000 11.000000 49.000000 3.000000 28.000000 11.000000 4.000000 1.000000 37.000000 8.000000 984.000000 1602.000000 286.000000 279.000000 12.000000 -0.245000 -0.130000 -1.345000 -1.440000 -1.455000 -0.385000 -0.915000 -1.240000 -0.910000 -1.365000 -0.445000 -0.750000 -0.825000 -1.720000 -0.270000 -0.405000 -0.435000 -1.690000 -1.745000 -0.915000 0.002116 0.004048 0.000476 0.001138 0.002460 0.002407 0.001587 0.000979 0.002487 0.000635 0.003571 0.001720 0.001429 0.000714 0.004339 0.001720 0.001243 0.002725 0.000000 0.001376 17.000000 79.000000 12.000000 87.000000 3.000000 65.000000 16.000000 2.000000 6.000000 62.000000 24.000000 1671.000000 2503.000000 425.000000 488.000000 20.000000 -1.175385 -1.206154 -0.941538 -1.547692 -0.901538 -0.800000 -0.926154 -1.744615 -0.396923 -0.778462 -0.938462 -1.036923 -0.735385 -0.926154 -0.667692 0.012308 -0.120000 -1.280000 -0.846154 -0.553846 0.000000 0.000440 0.001094 0.000622 0.001833 0.000954 0.001115 0.000214 0.002058 0.001297 0.001115 0.000622 0.000836 0.001276 0.002230 0.001844 0.001469 0.002541 0.001372 0.001458 Protein-IP
15.000000 51.000000 10.000000 50.000000 3.000000 29.000000 12.000000 5.000000 1.000000 36.000000 8.000000 955.000000 1571.000000 283.000000 271.000000 11.000000 -0.285714 -0.076531 -1.331633 -1.454082 -1.489796 -0.362245 -0.892857 -1.168367 -0.872449 -1.408163 -0.418367 -0.734694 -0.821429 -1.683673 -0.285714 -0.382653 -0.448980 -1.709184 -1.739796 -0.882653 0.002252 0.004389 0.000456 0.001112 0.002423 0.002565 0.001682 0.000998 0.002822 0.000798 0.003791 0.001739 0.001425 0.000770 0.004389 0.001682 0.001283 0.002822 0.000000 0.001625 47.000000 147.000000 22.000000 152.000000 5.000000 116.000000 39.000000 5.000000 20.000000 80.000000 41.000000 2578.000000 3932.000000 688.000000 786.000000 16.000000 -0.990385 -1.125000 -0.976923 -1.113462 -1.465385 -0.611538 -0.425000 -1.342308 -0.805769 -1.196154 -0.926923 -0.988462 -1.103846 -1.319231 -0.423077 0.207692 -0.225000 -1.901923 -1.298077 -0.815385 0.000000 0.000303 0.000382 0.000662 0.000682 0.000615 0.001048 0.000516 0.000725 0.000359 0.000524 0.000347 0.000209 0.000591 0.001568 0.001249 0.000690 0.000855 0.000477 0.000504 Protein-IP
15.000000 51.000000 10.000000 50.000000 3.000000 29.000000 12.000000 5.000000 1.000000 36.000000 8.000000 955.000000 1571.000000 283.000000 271.000000 11.000000 -0.285714 -0.076531 -1.331633 -1.454082 -1.489796 -0.362245 -0.892857 -1.168367 -0.872449 -1.408163 -0.418367 -0.734694 -0.821429 -1.683673 -0.285714 -0.382653 -0.448980 -1.709184 -1.739796 -0.882653 0.002252 0.004389 0.000456 0.001112 0.002423 0.002565 0.001682 0.000998 0.002822 0.000798 0.003791 0.001739 0.001425 0.000770 0.004389 0.001682 0.001283 0.002822 0.000000 0.001625 17.000000 79.000000 12.000000 87.000000 3.000000 65.000000 16.000000 2.000000 6.000000 62.000000 24.000000 1671.000000 2503.000000 425.000000 488.000000 20.000000 -1.175385 -1.206154 -0.941538 -1.547692 -0.901538 -0.800000 -0.926154 -1.744615 -0.396923 -0.778462 -0.938462 -1.036923 -0.735385 -0.926154 -0.667692 0.012308 -0.120000 -1.280000 -0.846154 -0.553846 0.000000 0.000440 0.001094 0.000622 0.001833 0.000954 0.001115 0.000214 0.002058 0.001297 0.001115 0.000622 0.000836 0.001276 0.002230 0.001844 0.001469 0.002541 0.001372 0.001458 Protein-IP
25.000000 55.000000 10.000000 56.000000 3.000000 33.000000 12.000000 5.000000 2.000000 36.000000 9.000000 980.000000 1583.000000 279.000000 277.000000 6.000000 -0.225000 -0.130000 -1.350000 -1.520000 -1.565000 -0.485000 -0.885000 -1.310000 -0.940000 -1.400000 -0.535000 -0.815000 -0.865000 -1.785000 -0.305000 -0.385000 -0.365000 -1.785000 -1.760000 -0.885000 0.002177 0.004167 0.000188 0.001048 0.002124 0.002231 0.001559 0.000914 0.002446 0.000538 0.003387 0.001371 0.001371 0.000565 0.004247 0.001694 0.001532 0.002634 0.000000 0.001478 17.000000 79.000000 12.000000 87.000000 3.000000 65.000000 16.000000 2.000000 6.000000 62.000000 24.000000 1671.000000 2503.000000 425.000000 488.000000 20.000000 -1.175385 -1.206154 -0.941538 -1.547692 -0.901538 -0.800000 -0.926154 -1.744615 -0.396923 -0.778462 -0.938462 -1.036923 -0.735385 -0.926154 -0.667692 0.012308 -0.120000 -1.280000 -0.846154 -0.553846 0.000000 0.000440 0.001094 0.000622 0.001833 0.000954 0.001115 0.000214 0.002058 0.001297 0.001115 0.000622 0.000836 0.001276 0.002230 0.001844 0.001469 0.002541 0.001372 0.001458 Protein-IP
25.000000 55.000000 10.000000 56.000000 3.000000 33.000000 12.000000 5.000000 2.000000 36.000000 9.000000 980.000000 1583.000000 279.000000 277.000000 6.000000 -0.225000 -0.130000 -1.350000 -1.520000 -1.565000 -0.485000 -0.885000 -1.310000 -0.940000 -1.400000 -0.535000 -0.815000 -0.865000 -1.785000 -0.305000 -0.385000 -0.365000 -1.785000 -1.760000 -0.885000 0.002177 0.004167 0.000188 0.001048 0.002124 0.002231 0.001559 0.000914 0.002446 0.000538 0.003387 0.001371 0.001371 0.000565 0.004247 0.001694 0.001532 0.002634 0.000000 0.001478 47.000000 147.000000 22.000000 152.000000 5.000000 116.000000 39.000000 5.000000 20.000000 80.000000 41.000000 2578.000000 3932.000000 688.000000 786.000000 16.000000 -0.990385 -1.125000 -0.976923 -1.113462 -1.465385 -0.611538 -0.425000 -1.342308 -0.805769 -1.196154 -0.926923 -0.988462 -1.103846 -1.319231 -0.423077 0.207692 -0.225000 -1.901923 -1.298077 -0.815385 0.000000 0.000303 0.000382 0.000662 0.000682 0.000615 0.001048 0.000516 0.000725 0.000359 0.000524 0.000347 0.000209 0.000591 0.001568 0.001249 0.000690 0.000855 0.000477 0.000504 Protein-IP
10.000000 50.000000 13.000000 38.000000 3.000000 38.000000 11.000000 5.000000 2.000000 21.000000 8.000000 765.000000 1224.000000 228.000000 225.000000 9.000000 -0.980645 -0.541935 -1.161290 -1.754839 -1.296774 -0.670968 -1.148387 -2.141935 -0.767742 -1.296774 -1.193548 -0.819355 -0.941935 -1.735484 -1.129032 -0.251613 -0.380645 -2.838710 -1.445161 -0.690323 0.000000 0.003360 0.001299 0.000582 0.004435 0.001344 0.000762 0.000090 0.002643 0.001478 0.001254 0.001120 0.001344 0.000358 0.003450 0.002016 0.001478 0.000269 0.001075 0.002464 78.000000 240.000000 39.000000 237.000000 12.000000 160.000000 50.000000 14.000000 22.000000 134.000000 49.000000 4072.000000 6339.000000 1129.000000 1231.000000 42.000000 -0.675481 -0.729567 -0.826923 -0.903846 -1.194712 -0.213942 -0.384615 -1.384615 -0.598558 -1.080529 -0.750000 -0.776442 -0.769231 -1.338942 -0.442308 -0.120192 -0.495192 -2.004808 -1.183894 -0.727163 0.000000 0.000260 0.000216 0.000358 0.000554 0.000563 0.000532 0.000133 0.000582 0.000189 0.000388 0.000117 0.000266 0.000264 0.000912 0.000405 0.000121 0.000346 0.000158 0.000271 Protein-IP
6.000000 41.000000 3.000000 57.000000 0.000000 36.000000 12.000000 6.000000 3.000000 27.000000 5.000000 897.000000 1443.000000 265.000000 249.000000 16.000000 -0.750000 -0.255556 -1.161111 -1.522222 -1.388889 -0.700000 -0.850000 -1.772222 -0.794444 -1.300000 -0.800000 -0.861111 -0.855556 -1.555556 -0.522222 -0.372222 -0.455556 -2.450000 -1.338889 -0.755556 0.000000 0.002961 0.000427 0.000366 0.003327 0.000855 0.000916 0.000122 0.001984 0.000488 0.001252 0.000336 0.000641 0.000153 0.003907 0.000763 0.000458 0.000580 0.000672 0.001190 57.000000 153.000000 31.000000 143.000000 7.000000 106.000000 29.000000 14.000000 3.000000 99.000000 31.000000 2499.000000 3916.000000 666.000000 723.000000 32.000000 -0.868526 -0.972112 -0.984064 -1.264940 -0.920319 -0.627490 -0.938247 -1.749004 -0.575697 -0.904382 -0.721116 -0.904382 -0.894422 -1.079681 -0.976096 -0.276892 -0.474104 -2.091633 -1.009960 -0.679283 0.000000 0.000483 0.000534 0.000539 0.001530 0.000718 0.000560 0.000073 0.001210 0.000654 0.000757 0.000474 0.000427 0.000774 0.001141 0.000710 0.000351 0.000825 0.000551 0.000718 Protein-IP
12.000000 42.000000 4.000000 43.000000 4.000000 39.000000 13.000000 4.000000 3.000000 31.000000 7.000000 882.000000 1385.000000 271.000000 254.000000 15.000000 -0.813559 -0.412429 -1.237288 -1.689266 -1.333333 -0.768362 -1.056497 -1.858757 -0.870056 -1.338983 -1.079096 -1.016949 -0.937853 -1.717514 -0.966102 -0.254237 -0.418079 -2.587571 -1.282486 -0.824859 0.000113 0.003390 0.000414 0.000339 0.003691 0.000979 0.000942 0.000000 0.002411 0.000603 0.001281 0.000038 0.000942 0.000075 0.003616 0.002109 0.001205 0.000829 0.001168 0.001544 57.000000 153.000000 31.000000 143.000000 7.000000 106.000000 29.000000 14.000000 3.000000 99.000000 31.000000 2499.000000 3916.000000 666.000000 723.000000 32.000000 -0.868526 -0.972112 -0.984064 -1.264940 -0.920319 -0.627490 -0.938247 -1.749004 -0.575697 -0.904382 -0.721116 -0.904382 -0.894422 -1.079681 -0.976096 -0.276892 -0.474104 -2.091633 -1.009960 -0.679283 0.000000 0.000483 0.000534 0.000539 0.001530 0.000718 0.000560 0.000073 0.001210 0.000654 0.000757 0.000474 0.000427 0.000774 0.001141 0.000710 0.000351 0.000825 0.000551 0.000718 Protein-IP
16.000000 40.000000 11.000000 43.000000 1.000000 49.000000 20.000000 7.000000 4.000000 40.000000 19.000000 955.000000 1524.000000 258.000000 289.000000 15.000000 -1.232804 -0.719577 -1.079365 -1.746032 -1.534392 -0.201058 -1.121693 -2.084656 -0.243386 -1.089947 -0.587302 -1.010582 -0.518519 -1.137566 -1.619048 -0.354497 -0.677249 -1.841270 -1.359788 -1.269841 0.000168 0.002408 0.001820 0.001176 0.003079 0.003975 0.002184 0.000000 0.004479 0.001400 0.003275 0.002044 0.002799 0.002464 0.001148 0.002044 0.000868 0.002632 0.001064 0.000588 42.000000 134.000000 27.000000 142.000000 6.000000 147.000000 34.000000 8.000000 15.000000 103.000000 58.000000 2876.000000 4447.000000 729.000000 859.000000 17.000000 -1.220826 -1.046679 -0.734291 -1.314183 -0.956912 -0.680431 -0.737882 -1.596050 -0.416517 -0.725314 -1.096948 -0.951526 -0.651706 -0.978456 -0.737882 -0.039497 0.030521 -1.023339 -0.782765 -0.538600 0.000000 0.000319 0.000680 0.000425 0.000933 0.000540 0.000690 0.000195 0.000990 0.000677 0.000486 0.000342 0.000521 0.000629 0.000994 0.000971 0.000914 0.001578 0.000827 0.000744 Protein-IP
16.000000 40.000000 11.000000 43.000000 1.000000 49.000000 20.000000 7.000000 4.000000 40.000000 19.000000 955.000000 1524.000000 258.000000 289.000000 15.000000 -1.232804 -0.719577 -1.079365 -1.746032 -1.534392 -0.201058 -1.121693 -2.084656 -0.243386 -1.089947 -0.587302 -1.010582 -0.518519 -1.137566 -1.619048 -0.354497 -0.677249 -1.841270 -1.359788 -1.269841 0.000168 0.002408 0.001820 0.001176 0.003079 0.003975 0.002184 0.000000 0.004479 0.001400 0.003275 0.002044 0.002799 0.002464 0.001148 0.002044 0.000868 0.002632 0.001064 0.000588 38.000000 127.000000 29.000000 119.000000 3.000000 125.000000 33.000000 8.000000 20.000000 83.000000 35.000000 2573.000000 3962.000000 644.000000 823.000000 21.000000 -1.120388 -1.304854 -0.867961 -0.986408 -1.411650 -0.609709 -0.530097 -1.642718 -0.817476 -1.120388 -0.982524 -0.966990 -1.112621 -1.297087 -0.596117 0.192233 -0.196117 -1.887379 -1.248544 -0.759223 0.000000 0.000300 0.000678 0.000951 0.000943 0.000686 0.001229 0.000269 0.000934 0.000582 0.000682 0.000400 0.000365 0.000730 0.001607 0.001520 0.000847 0.001073 0.000634 0.000808 Protein-IP
12.000000 20.000000 11.000000 44.000000 5.000000 43.000000 12.000000 1.000000 4.000000 40.000000 19.000000 1009.000000 1580.000000 270.000000 280.000000 10.000000 -1.181818 -0.780749 -0.967914 -1.727273 -1.577540 -0.208556 -1.053476 -2.139037 -0.224599 -0.994652 -0.529412 -0.962567 -0.422460 -1.106952 -1.609626 -0.470588 -0.636364 -1.962567 -1.315508 -1.165775 0.000313 0.002389 0.002020 0.001166 0.003100 0.004096 0.001906 0.000000 0.004551 0.001707 0.003356 0.001963 0.003271 0.002588 0.001195 0.001650 0.000996 0.002674 0.001195 0.000768 38.000000 127.000000 29.000000 119.000000 3.000000 125.000000 33.000000 8.000000 20.000000 83.000000 35.000000 2573.000000 3962.000000 644.000000 823.000000 21.000000 -1.120388 -1.304854 -0.867961 -0.986408 -1.411650 -0.609709 -0.530097 -1.642718 -0.817476 -1.120388 -0.982524 -0.966990 -1.112621 -1.297087 -0.596117 0.192233 -0.196117 -1.887379 -1.248544 -0.759223 0.000000 0.000300 0.000678 0.000951 0.000943 0.000686 0.001229 0.000269 0.000934 0.000582 0.000682 0.000400 0.000365 0.000730 0.001607 0.001520 0.000847 0.001073 0.000634 0.000808 Protein-IP
12.000000 20.000000 11.000000 44.000000 5.000000 43.000000 12.000000 1.000000 4.000000 40.000000 19.000000 1009.000000 1580.000000 270.000000 280.000000 10.000000 -1.181818 -0.780749 -0.967914 -1.727273 -1.577540 -0.208556 -1.053476 -2.139037 -0.224599 -0.994652 -0.529412 -0.962567 -0.422460 -1.106952 -1.609626 -0.470588 -0.636364 -1.962567 -1.315508 -1.165775 0.000313 0.002389 0.002020 0.001166 0.003100 0.004096 0.001906 0.000000 0.004551 0.001707 0.003356 0.001963 0.003271 0.002588 0.001195 0.001650 0.000996 0.002674 0.001195 0.000768 42.000000 134.000000 27.000000 142.000000 6.000000 147.000000 34.000000 8.000000 15.000000 103.000000 58.000000 2876.000000 4447.000000 729.000000 859.000000 17.000000 -1.220826 -1.046679 -0.734291 -1.314183 -0.956912 -0.680431 -0.737882 -1.596050 -0.416517 -0.725314 -1.096948 -0.951526 -0.651706 -0.978456 -0.737882 -0.039497 0.030521 -1.023339 -0.782765 -0.538600 0.000000 0.000319 0.000680 0.000425 0.000933 0.000540 0.000690 0.000195 0.000990 0.000677 0.000486 0.000342 0.000521 0.000629 0.000994 0.000971 0.000914 0.001578 0.000827 0.000744 Protein-IP
7.000000 20.000000 3.000000 39.000000 7.000000 50.000000 23.000000 11.000000 3.000000 33.000000 26.000000 1134.000000 1763.000000 307.000000 315.000000 15.000000 -1.115942 -0.661836 -0.961353 -1.603865 -1.463768 -0.198068 -1.019324 -2.004831 -0.227053 -1.004831 -0.396135 -0.888889 -0.478261 -1.169082 -1.473430 -0.318841 -0.589372 -1.782609 -1.376812 -1.048309 0.000246 0.002489 0.001725 0.001232 0.002637 0.003746 0.001824 0.000000 0.004091 0.001430 0.003426 0.001873 0.002884 0.002218 0.001356 0.001996 0.000961 0.002194 0.000838 0.000912 38.000000 127.000000 29.000000 119.000000 3.000000 125.000000 33.000000 8.000000 20.000000 83.000000 35.000000 2573.000000 3962.000000 644.000000 823.000000 21.000000 -1.120388 -1.304854 -0.867961 -0.986408 -1.411650 -0.609709 -0.530097 -1.642718 -0.817476 -1.120388 -0.982524 -0.966990 -1.112621 -1.297087 -0.596117 0.192233 -0.196117 -1.887379 -1.248544 -0.759223 0.000000 0.000300 0.000678 0.000951 0.000943 0.000686 0.001229 0.000269 0.000934 0.000582 0.000682 0.000400 0.000365 0.000730 0.001607 0.001520 0.000847 0.001073 0.000634 0.000808 Protein-IP
7.000000 20.000000 3.000000 39.000000 7.000000 50.000000 23.000000 11.000000 3.000000 33.000000 26.000000 1134.000000 1763.000000 307.000000 315.000000 15.000000 -1.115942 -0.661836 -0.961353 -1.603865 -1.463768 -0.198068 -1.019324 -2.004831 -0.227053 -1.004831 -0.396135 -0.888889 -0.478261 -1.169082 -1.473430 -0.318841 -0.589372 -1.782609 -1.376812 -1.048309 0.000246 0.002489 0.001725 0.001232 0.002637 0.003746 0.001824 0.000000 0.004091 0.001430 0.003426 0.001873 0.002884 0.002218 0.001356 0.001996 0.000961 0.002194 0.000838 0.000912 42.000000 134.000000 27.000000 142.000000 6.000000 147.000000 34.000000 8.000000 15.000000 103.000000 58.000000 2876.000000 4447.000000 729.000000 859.000000 17.000000 -1.220826 -1.046679 -0.734291 -1.314183 -0.956912 -0.680431 -0.737882 -1.596050 -0.416517 -0.725314 -1.096948 -0.951526 -0.651706 -0.978456 -0.737882 -0.039497 0.030521 -1.023339 -0.782765 -0.538600 0.000000 0.000319 0.000680 0.000425 0.000933 0.000540 0.000690 0.000195 0.000990 0.000677 0.000486 0.000342 0.000521 0.000629 0.000994 0.000971 0.000914 0.001578 0.000827 0.000744 Protein-IP
11.000000 20.000000 12.000000 43.000000 4.000000 50.000000 10.000000 4.000000 1.000000 40.000000 24.000000 1107.000000 1758.000000 296.000000 309.000000 8.000000 -1.168269 -0.706731 -0.975962 -1.605769 -1.591346 -0.221154 -1.072115 -2.100962 -0.365385 -1.072115 -0.581731 -0.894231 -0.552885 -1.269231 -1.519231 -0.375000 -0.649038 -1.951923 -1.322115 -1.173077 0.000051 0.002404 0.001765 0.001202 0.002481 0.003785 0.001918 0.000000 0.003836 0.001202 0.003273 0.002046 0.002685 0.002327 0.001407 0.001739 0.000895 0.002148 0.001074 0.000563 38.000000 127.000000 29.000000 119.000000 3.000000 125.000000 33.000000 8.000000 20.000000 83.000000 35.000000 2573.000000 3962.000000 644.000000 823.000000 21.000000 -1.120388 -1.304854 -0.867961 -0.986408 -1.411650 -0.609709 -0.530097 -1.642718 -0.817476 -1.120388 -0.982524 -0.966990 -1.112621 -1.297087 -0.596117 0.192233 -0.196117 -1.887379 -1.248544 -0.759223 0.000000 0.000300 0.000678 0.000951 0.000943 0.000686 0.001229 0.000269 0.000934 0.000582 0.000682 0.000400 0.000365 0.000730 0.001607 0.001520 0.000847 0.001073 0.000634 0.000808 Protein-IP
11.000000 20.000000 12.000000 43.000000 4.000000 50.000000 10.000000 4.000000 1.000000 40.000000 24.000000 1107.000000 1758.000000 296.000000 309.000000 8.000000 -1.168269 -0.706731 -0.975962 -1.605769 -1.591346 -0.221154 -1.072115 -2.100962 -0.365385 -1.072115 -0.581731 -0.894231 -0.552885 -1.269231 -1.519231 -0.375000 -0.649038 -1.951923 -1.322115 -1.173077 0.000051 0.002404 0.001765 0.001202 0.002481 0.003785 0.001918 0.000000 0.003836 0.001202 0.003273 0.002046 0.002685 0.002327 0.001407 0.001739 0.000895 0.002148 0.001074 0.000563 42.000000 134.000000 27.000000 142.000000 6.000000 147.000000 34.000000 8.000000 15.000000 103.000000 58.000000 2876.000000 4447.000000 729.000000 859.000000 17.000000 -1.220826 -1.046679 -0.734291 -1.314183 -0.956912 -0.680431 -0.737882 -1.596050 -0.416517 -0.725314 -1.096948 -0.951526 -0.651706 -0.978456 -0.737882 -0.039497 0.030521 -1.023339 -0.782765 -0.538600 0.000000 0.000319 0.000680 0.000425 0.000933 0.000540 0.000690 0.000195 0.000990 0.000677 0.000486 0.000342 0.000521 0.000629 0.000994 0.000971 0.000914 0.001578 0.000827 0.000744 Protein-IP
18.000000 33.000000 12.000000 51.000000 2.000000 46.000000 15.000000 4.000000 0.000000 40.000000 12.000000 988.000000 1591.000000 281.000000 279.000000 14.000000 -1.241026 -0.825641 -1.020513 -1.697436 -1.717949 -0.323077 -1.184615 -2.030769 -0.353846 -1.246154 -0.625641 -0.989744 -0.651282 -1.282051 -1.548718 -0.415385 -0.738462 -2.000000 -1.512821 -1.282051 0.000000 0.002019 0.001800 0.001200 0.002373 0.003546 0.001800 0.000000 0.004064 0.000982 0.003164 0.001773 0.002455 0.002155 0.001037 0.001909 0.000682 0.002264 0.000764 0.000300 38.000000 127.000000 29.000000 119.000000 3.000000 125.000000 33.000000 8.000000 20.000000 83.000000 35.000000 2573.000000 3962.000000 644.000000 823.000000 21.000000 -1.120388 -1.304854 -0.867961 -0.986408 -1.411650 -0.609709 -0.530097 -1.642718 -0.817476 -1.120388 -0.982524 -0.966990 -1.112621 -1.297087 -0.596117 0.192233 -0.196117 -1.887379 -1.248544 -0.759223 0.000000 0.000300 0.000678 0.000951 0.000943 0.000686 0.001229 0.000269 0.000934 0.000582 0.000682 0.000400 0.000365 0.000730 0.001607 0.001520 0.000847 0.001073 0.000634 0.000808 Protein-IP
18.000000 33.000000 12.000000 51.000000 2.000000 46.000000 15.000000 4.000000 0.000000 40.000000 12.000000 988.000000 1591.000000 281.000000 279.000000 14.000000 -1.241026 -0.825641 -1.020513 -1.697436 -1.717949 -0.323077 -1.184615 -2.030769 -0.353846 -1.246154 -0.625641 -0.989744 -0.651282 -1.282051 -1.548718 -0.415385 -0.738462 -2.000000 -1.512821 -1.282051 0.000000 0.002019 0.001800 0.001200 0.002373 0.003546 0.001800 0.000000 0.004064 0.000982 0.003164 0.001773 0.002455 0.002155 0.001037 0.001909 0.000682 0.002264 0.000764 0.000300 42.000000 134.000000 27.000000 142.000000 6.000000 147.000000 34.000000 8.000000 15.000000 103.000000 58.000000 2876.000000 4447.000000 729.000000 859.000000 17.000000 -1.220826 -1.046679 -0.734291 -1.314183 -0.956912 -0.680431 -0.737882 -1.596050 -0.416517 -0.725314 -1.096948 -0.951526 -0.651706 -0.978456 -0.737882 -0.039497 0.030521 -1.023339 -0.782765 -0.538600 0.000000 0.000319 0.000680 0.000425 0.000933 0.000540 0.000690 0.000195 0.000990 0.000677 0.000486 0.000342 0.000521 0.000629 0.000994 0.000971 0.000914 0.001578 0.000827 0.000744 Protein-IP
8.000000 31.000000 6.000000 33.000000 4.000000 49.000000 22.000000 10.000000 4.000000 29.000000 20.000000 865.000000 1370.000000 236.000000 251.000000 8.000000 -0.993976 -0.662651 -0.500000 -1.090361 -2.355422 -0.204819 -0.590361 -2.030120 -1.120482 -1.084337 -0.915663 -0.108434 -0.566265 -1.415663 -2.090361 -0.524096 -0.771084 -2.481928 -1.307229 -1.174699 0.000000 0.003282 0.004171 0.002626 0.000734 0.003630 0.002973 0.000039 0.001545 0.002703 0.003167 0.004634 0.002935 0.003089 0.000618 0.001815 0.000309 0.001120 0.001506 0.001352 31.000000 136.000000 27.000000 123.000000 6.000000 126.000000 34.000000 3.000000 12.000000 83.000000 39.000000 2416.000000 3789.000000 619.000000 766.000000 20.000000 -1.063395 -1.149284 -0.752556 -0.901840 -1.194274 -0.564417 -0.517382 -1.433538 -0.629857 -0.969325 -0.873211 -0.883436 -0.912065 -1.145194 -0.437628 0.210634 -0.161554 -1.832311 -0.981595 -0.658487 0.000000 0.000289 0.000790 0.001012 0.001079 0.000764 0.001203 0.000258 0.001193 0.000692 0.000713 0.000573 0.000377 0.000785 0.001699 0.001673 0.000955 0.000966 0.000831 0.000868 Protein-IP
8.000000 31.000000 6.000000 33.000000 4.000000 49.000000 22.000000 10.000000 4.000000 29.000000 20.000000 865.000000 1370.000000 236.000000 251.000000 8.000000 -0.993976 -0.662651 -0.500000 -1.090361 -2.355422 -0.204819 -0.590361 -2.030120 -1.120482 -1.084337 -0.915663 -0.108434 -0.566265 -1.415663 -2.090361 -0.524096 -0.771084 -2.481928 -1.307229 -1.174699 0.000000 0.003282 0.004171 0.002626 0.000734 0.003630 0.002973 0.000039 0.001545 0.002703 0.003167 0.004634 0.002935 0.003089 0.000618 0.001815 0.000309 0.001120 0.001506 0.001352 31.000000 96.000000 21.000000 100.000000 11.000000 52.000000 10.000000 0.000000 3.000000 65.000000 18.000000 1733.000000 2649.000000 433.000000 494.000000 11.000000 -1.231454 -1.172107 -0.982196 -1.626113 -0.979228 -0.848665 -0.991098 -1.821958 -0.605341 -0.676558 -0.807122 -1.029674 -0.718101 -0.845697 -0.744807 -0.103858 -0.240356 -1.261128 -0.967359 -0.448071 0.000000 0.000534 0.000979 0.000564 0.001672 0.000821 0.001068 0.000079 0.001632 0.001177 0.001167 0.000692 0.000633 0.001414 0.002028 0.001444 0.001236 0.002433 0.001395 0.001375 Protein-IP
29.000000 91.000000 18.000000 85.000000 5.000000 73.000000 27.000000 6.000000 12.000000 56.000000 23.000000 1730.000000 2703.000000 479.000000 517.000000 17.000000 -1.452174 -1.350725 -0.828986 -1.301449 -1.872464 -1.115942 -1.289855 -1.498551 -0.747826 -1.553623 -1.811594 -1.576812 -1.689855 -1.269565 -1.802899 -0.286957 -0.617391 -2.521739 -0.886957 -1.472464 0.000000 0.000803 0.001633 0.001209 0.002360 0.000699 0.000916 0.001492 0.001841 0.001086 0.000727 0.000245 0.000217 0.001539 0.001350 0.001747 0.001322 0.001114 0.001822 0.000774 82.000000 255.000000 66.000000 263.000000 9.000000 257.000000 78.000000 18.000000 27.000000 187.000000 87.000000 5471.000000 8602.000000 1422.000000 1687.000000 43.000000 -1.124885 -0.809917 -0.463728 -0.891644 -1.323232 -0.681359 -0.540863 -1.603306 -0.468320 -0.810836 -1.024793 -0.739210 -0.684114 -1.197429 -0.912764 -0.180900 -0.323232 -2.072544 -0.801653 -0.747475 0.000000 0.000331 0.000653 0.000530 0.000552 0.000288 0.000565 0.000225 0.000670 0.000508 0.000363 0.000338 0.000469 0.000349 0.000617 0.000609 0.000422 0.000509 0.000585 0.000488 Protein-IP
18.000000 51.000000 5.000000 49.000000 0.000000 60.000000 22.000000 11.000000 5.000000 33.000000 12.000000 1175.000000 1936.000000 368.000000 349.000000 15.000000 -0.883817 -0.302905 -1.178423 -1.307054 -1.730290 -0.356846 -0.439834 -1.850622 -0.630705 -1.414938 -1.136929 -0.585062 -1.136929 -1.813278 -0.626556 -0.302905 -0.510373 -2.647303 -1.614108 -0.946058 0.000000 0.002984 0.000406 0.000901 0.002295 0.001925 0.002136 0.000141 0.002366 0.000547 0.001148 0.001571 0.000565 0.000565 0.003267 0.001360 0.000848 0.000512 0.000300 0.001148 82.000000 255.000000 66.000000 263.000000 9.000000 257.000000 78.000000 18.000000 27.000000 187.000000 87.000000 5471.000000 8602.000000 1422.000000 1687.000000 43.000000 -1.124885 -0.809917 -0.463728 -0.891644 -1.323232 -0.681359 -0.540863 -1.603306 -0.468320 -0.810836 -1.024793 -0.739210 -0.684114 -1.197429 -0.912764 -0.180900 -0.323232 -2.072544 -0.801653 -0.747475 0.000000 0.000331 0.000653 0.000530 0.000552 0.000288 0.000565 0.000225 0.000670 0.000508 0.000363 0.000338 0.000469 0.000349 0.000617 0.000609 0.000422 0.000509 0.000585 0.000488 Protein-IP
18.000000 51.000000 5.000000 49.000000 0.000000 60.000000 22.000000 11.000000 5.000000 33.000000 12.000000 1175.000000 1936.000000 368.000000 349.000000 15.000000 -0.883817 -0.302905 -1.178423 -1.307054 -1.730290 -0.356846 -0.439834 -1.850622 -0.630705 -1.414938 -1.136929 -0.585062 -1.136929 -1.813278 -0.626556 -0.302905 -0.510373 -2.647303 -1.614108 -0.946058 0.000000 0.002984 0.000406 0.000901 0.002295 0.001925 0.002136 0.000141 0.002366 0.000547 0.001148 0.001571 0.000565 0.000565 0.003267 0.001360 0.000848 0.000512 0.000300 0.001148 78.000000 282.000000 71.000000 285.000000 10.000000 223.000000 62.000000 16.000000 18.000000 184.000000 62.000000 5524.000000 8665.000000 1459.000000 1688.000000 45.000000 -1.066908 -0.773056 -0.460217 -0.867993 -1.409584 -0.617541 -0.537975 -1.572333 -0.492767 -0.902351 -1.022604 -0.668174 -0.652803 -1.201627 -0.852622 -0.147378 -0.353526 -1.955696 -0.792043 -0.756781 0.000000 0.000310 0.000583 0.000439 0.000487 0.000281 0.000503 0.000166 0.000606 0.000376 0.000311 0.000286 0.000373 0.000293 0.000651 0.000550 0.000371 0.000510 0.000498 0.000389 Protein-IP
41.000000 144.000000 12.000000 92.000000 1.000000 111.000000 42.000000 10.000000 10.000000 34.000000 37.000000 2065.000000 3336.000000 600.000000 679.000000 11.000000 -0.229545 -0.565909 -0.734091 -0.422727 -2.175000 -0.072727 0.600000 -1.215909 -1.231818 -1.752273 -1.445455 0.265909 -1.361364 -2.609091 1.188636 0.361364 -0.088636 -2.977273 -2.200000 -1.156818 0.000295 0.000390 0.000225 0.000523 0.000095 0.000514 0.001167 0.000153 0.000225 0.000066 0.000240 0.000820 0.000130 0.000000 0.002151 0.000736 0.000404 0.000029 0.000012 0.000165 78.000000 282.000000 71.000000 285.000000 10.000000 223.000000 62.000000 16.000000 18.000000 184.000000 62.000000 5524.000000 8665.000000 1459.000000 1688.000000 45.000000 -1.066908 -0.773056 -0.460217 -0.867993 -1.409584 -0.617541 -0.537975 -1.572333 -0.492767 -0.902351 -1.022604 -0.668174 -0.652803 -1.201627 -0.852622 -0.147378 -0.353526 -1.955696 -0.792043 -0.756781 0.000000 0.000310 0.000583 0.000439 0.000487 0.000281 0.000503 0.000166 0.000606 0.000376 0.000311 0.000286 0.000373 0.000293 0.000651 0.000550 0.000371 0.000510 0.000498 0.000389 Protein-IP
32.000000 96.000000 9.000000 66.000000 1.000000 32.000000 12.000000 6.000000 2.000000 33.000000 6.000000 933.000000 1515.000000 279.000000 284.000000 13.000000 -1.135266 -0.304348 -1.222222 -1.526570 -0.478261 -0.415459 -0.710145 -2.256039 -0.685990 -1.840580 -1.584541 -0.637681 -1.352657 -2.082126 -0.743961 -0.463768 -0.782609 -2.956522 -1.695652 -1.164251 0.000000 0.001890 0.000639 0.000512 0.004248 0.001421 0.001378 0.000171 0.001733 0.000327 0.000512 0.001023 0.000426 0.000440 0.002401 0.000867 0.000583 0.000583 0.000355 0.000824 127.000000 342.000000 59.000000 284.000000 17.000000 316.000000 102.000000 31.000000 23.000000 202.000000 98.000000 6690.000000 10604.000000 1816.000000 2013.000000 65.000000 -1.110613 -0.823617 -0.502242 -0.885650 -1.541106 -0.712257 -0.568759 -1.600897 -0.452167 -0.831091 -1.080717 -0.728700 -0.705531 -1.137519 -0.851271 -0.149477 -0.286996 -1.942451 -0.763079 -0.711510 0.000000 0.000262 0.000473 0.000374 0.000365 0.000184 0.000389 0.000142 0.000538 0.000326 0.000220 0.000235 0.000308 0.000254 0.000544 0.000465 0.000377 0.000391 0.000430 0.000344 Protein-IP
52.000000 118.000000 8.000000 104.000000 4.000000 93.000000 42.000000 18.000000 12.000000 51.000000 29.000000 1942.000000 3097.000000 621.000000 587.000000 29.000000 -0.410194 -0.242718 -0.820388 -1.089806 -1.167476 -0.354369 -0.381068 -1.004854 -0.796117 -1.662621 -1.492718 -0.509709 -1.220874 -1.946602 -0.412621 -0.138350 -0.519417 -2.266990 -1.599515 -1.126214 0.000502 0.001489 0.000200 0.000321 0.001634 0.000890 0.000999 0.001005 0.000853 0.000000 0.000145 0.000569 0.000103 0.000000 0.001907 0.000581 0.000272 0.000636 0.000006 0.000278 116.000000 351.000000 72.000000 337.000000 17.000000 314.000000 98.000000 26.000000 29.000000 219.000000 101.000000 6729.000000 10634.000000 1798.000000 2057.000000 59.000000 -1.081858 -0.840708 -0.456490 -0.859145 -1.500737 -0.677729 -0.545723 -1.573009 -0.466077 -0.842183 -1.073009 -0.697640 -0.645280 -1.057522 -0.912979 -0.111357 -0.257375 -1.880531 -0.684366 -0.727139 0.000000 0.000255 0.000519 0.000397 0.000420 0.000242 0.000426 0.000165 0.000543 0.000363 0.000245 0.000261 0.000329 0.000269 0.000529 0.000504 0.000375 0.000418 0.000470 0.000361 Protein-IP
52.000000 118.000000 8.000000 104.000000 4.000000 93.000000 42.000000 18.000000 12.000000 51.000000 29.000000 1942.000000 3097.000000 621.000000 587.000000 29.000000 -0.410194 -0.242718 -0.820388 -1.089806 -1.167476 -0.354369 -0.381068 -1.004854 -0.796117 -1.662621 -1.492718 -0.509709 -1.220874 -1.946602 -0.412621 -0.138350 -0.519417 -2.266990 -1.599515 -1.126214 0.000502 0.001489 0.000200 0.000321 0.001634 0.000890 0.000999 0.001005 0.000853 0.000000 0.000145 0.000569 0.000103 0.000000 0.001907 0.000581 0.000272 0.000636 0.000006 0.000278 127.000000 342.000000 59.000000 284.000000 17.000000 316.000000 102.000000 31.000000 23.000000 202.000000 98.000000 6690.000000 10604.000000 1816.000000 2013.000000 65.000000 -1.110613 -0.823617 -0.502242 -0.885650 -1.541106 -0.712257 -0.568759 -1.600897 -0.452167 -0.831091 -1.080717 -0.728700 -0.705531 -1.137519 -0.851271 -0.149477 -0.286996 -1.942451 -0.763079 -0.711510 0.000000 0.000262 0.000473 0.000374 0.000365 0.000184 0.000389 0.000142 0.000538 0.000326 0.000220 0.000235 0.000308 0.000254 0.000544 0.000465 0.000377 0.000391 0.000430 0.000344 Protein-IP
52.000000 131.000000 7.000000 105.000000 8.000000 102.000000 28.000000 9.000000 9.000000 66.000000 28.000000 2007.000000 3142.000000 582.000000 622.000000 47.000000 -0.830549 -0.291169 -0.665871 -0.899761 -0.281623 -0.350835 -0.558473 -1.331742 -0.606205 -1.565632 -1.377088 -0.565632 -1.176611 -1.618138 -0.513126 -0.257757 -0.498807 -2.300716 -1.081146 -1.116945 0.000000 0.000835 0.000447 0.000508 0.002102 0.000593 0.000547 0.000208 0.000824 0.000000 0.000146 0.000350 0.000239 0.000269 0.001086 0.000504 0.000281 0.000512 0.000454 0.000189 116.000000 351.000000 72.000000 337.000000 17.000000 314.000000 98.000000 26.000000 29.000000 219.000000 101.000000 6729.000000 10634.000000 1798.000000 2057.000000 59.000000 -1.081858 -0.840708 -0.456490 -0.859145 -1.500737 -0.677729 -0.545723 -1.573009 -0.466077 -0.842183 -1.073009 -0.697640 -0.645280 -1.057522 -0.912979 -0.111357 -0.257375 -1.880531 -0.684366 -0.727139 0.000000 0.000255 0.000519 0.000397 0.000420 0.000242 0.000426 0.000165 0.000543 0.000363 0.000245 0.000261 0.000329 0.000269 0.000529 0.000504 0.000375 0.000418 0.000470 0.000361 Protein-IP
120.000000 360.000000 55.000000 331.000000 23.000000 259.000000 79.000000 20.000000 17.000000 225.000000 74.000000 5844.000000 9098.000000 1636.000000 1790.000000 96.000000 -1.478045 -1.086993 -0.230323 -0.341342 1.060481 -0.909693 -1.006628 -1.085336 -0.233637 -1.316487 -1.839271 -1.405137 -1.215410 -1.636288 -1.329743 -0.458161 -0.603977 -1.908036 -1.062966 -1.363712 0.000000 0.000077 0.000216 0.000243 0.000766 0.000056 0.000067 0.000150 0.000245 0.000089 0.000046 0.000012 0.000061 0.000062 0.000129 0.000090 0.000090 0.000208 0.000127 0.000052 119.000000 350.000000 54.000000 307.000000 11.000000 241.000000 77.000000 20.000000 18.000000 200.000000 83.000000 5875.000000 9284.000000 1646.000000 1786.000000 85.000000 -1.145455 -0.895041 -0.586777 -1.117355 -1.096694 -0.770248 -0.875207 -1.509917 -0.721488 -1.348760 -1.232231 -0.942975 -0.945455 -1.561983 -0.949587 -0.400000 -0.600826 -2.474380 -1.217355 -1.220661 0.000000 0.000263 0.000428 0.000291 0.000657 0.000241 0.000308 0.000228 0.000428 0.000208 0.000250 0.000166 0.000262 0.000190 0.000505 0.000320 0.000190 0.000237 0.000293 0.000158 Protein-IP
65.000000 181.000000 25.000000 133.000000 3.000000 130.000000 29.000000 5.000000 7.000000 67.000000 36.000000 2620.000000 4144.000000 744.000000 840.000000 21.000000 -0.160650 -0.678700 -0.992780 -0.824910 -2.346570 -0.122744 -0.480144 -0.687726 -0.987365 -1.768953 -1.501805 -0.879061 -1.371841 -2.279783 1.231047 0.440433 0.292419 -2.714801 -2.021661 -1.234657 0.000186 0.000188 0.000053 0.000153 0.000051 0.000332 0.000221 0.000232 0.000170 0.000037 0.000116 0.000046 0.000032 0.000048 0.001636 0.000600 0.000464 0.000021 0.000000 0.000014 90.000000 261.000000 59.000000 262.000000 8.000000 178.000000 46.000000 13.000000 10.000000 170.000000 57.000000 4837.000000 7475.000000 1301.000000 1430.000000 39.000000 -1.251029 -0.902263 -0.577160 -1.069959 -1.403292 -0.833333 -0.703704 -1.736626 -0.636831 -0.817901 -1.108025 -0.764403 -0.654321 -1.220165 -1.091564 -0.312757 -0.379630 -1.994856 -0.804527 -0.767490 0.000000 0.000402 0.000739 0.000508 0.000661 0.000299 0.000594 0.000258 0.000725 0.000550 0.000424 0.000400 0.000519 0.000390 0.000665 0.000629 0.000522 0.000687 0.000665 0.000514 Protein-IP
15.000000 69.000000 16.000000 66.000000 3.000000 77.000000 22.000000 5.000000 4.000000 55.000000 28.000000 1383.000000 2201.000000 359.000000 416.000000 12.000000 -0.692308 -0.772894 -0.512821 -0.794872 -1.377289 -0.399267 -0.351648 -1.509158 -0.945055 -0.710623 -0.655678 -0.457875 -0.556777 -1.000000 -0.842491 -0.186813 -0.157509 -2.161172 -1.065934 -0.717949 0.000000 0.001446 0.002256 0.001832 0.002005 0.001639 0.002236 0.000251 0.001407 0.002044 0.002140 0.001716 0.001542 0.001947 0.002680 0.001851 0.001562 0.000212 0.001157 0.001292 79.000000 269.000000 51.000000 243.000000 7.000000 211.000000 58.000000 14.000000 12.000000 180.000000 62.000000 4920.000000 7649.000000 1299.000000 1458.000000 48.000000 -1.133197 -0.831967 -0.587090 -1.060451 -1.454918 -0.702869 -0.677254 -1.724385 -0.539959 -0.815574 -1.040984 -0.730533 -0.718238 -1.189549 -1.169057 -0.246926 -0.352459 -1.919057 -0.823770 -0.706967 0.000000 0.000400 0.000687 0.000449 0.000615 0.000315 0.000529 0.000228 0.000737 0.000534 0.000405 0.000351 0.000441 0.000406 0.000563 0.000587 0.000491 0.000661 0.000607 0.000506 Protein-IP
22.000000 66.000000 25.000000 83.000000 2.000000 47.000000 8.000000 2.000000 2.000000 52.000000 10.000000 1195.000000 1903.000000 321.000000 333.000000 10.000000 -0.404255 -0.761702 -1.148936 -1.408511 -1.476596 -0.400000 -0.804255 -1.485106 -1.008511 -1.012766 -0.455319 -0.808511 -0.629787 -1.455319 -0.417021 -0.217021 -0.361702 -1.812766 -1.417021 -0.808511 0.000598 0.001247 0.000249 0.000465 0.001047 0.001463 0.000831 0.000299 0.001230 0.000831 0.002194 0.000499 0.000914 0.000565 0.003391 0.001363 0.000798 0.001263 0.000000 0.000648 78.000000 225.000000 48.000000 255.000000 13.000000 219.000000 64.000000 23.000000 18.000000 180.000000 65.000000 5051.000000 7749.000000 1321.000000 1506.000000 57.000000 -1.062437 -0.795569 -0.526687 -0.943605 -1.466264 -0.673716 -0.574018 -1.618328 -0.593152 -0.784491 -0.992951 -0.698892 -0.664653 -1.201410 -0.977845 -0.204431 -0.284995 -2.035247 -0.752266 -0.694864 0.000000 0.000403 0.000715 0.000563 0.000653 0.000356 0.000672 0.000233 0.000696 0.000580 0.000401 0.000401 0.000486 0.000436 0.000677 0.000615 0.000549 0.000552 0.000719 0.000556 Protein-IP
31.000000 90.000000 23.000000 110.000000 4.000000 79.000000 19.000000 9.000000 0.000000 75.000000 13.000000 1981.000000 3130.000000 554.000000 564.000000 19.000000 -1.046154 -0.115385 -0.846154 -1.123077 -1.958974 -0.574359 -0.897436 -1.730769 0.189744 -0.941026 -0.884615 -0.771795 -0.502564 -1.148718 -0.848718 -0.261538 -0.576923 -1.628205 -0.982051 -0.851282 0.000000 0.001406 0.000504 0.000517 0.001066 0.000504 0.000563 0.000052 0.002087 0.000641 0.000811 0.000366 0.000942 0.000667 0.001105 0.000805 0.000222 0.001223 0.000687 0.000589 57.000000 133.000000 24.000000 149.000000 7.000000 105.000000 38.000000 13.000000 7.000000 119.000000 29.000000 2471.000000 3945.000000 691.000000 721.000000 34.000000 -1.178926 -1.230616 -1.234592 -1.620278 -0.793241 -1.172962 -1.254473 -1.938370 -0.958250 -1.170974 -1.190855 -1.260437 -0.739563 -1.681909 -1.815109 -0.630219 -0.938370 -2.512922 -1.435388 -1.155070 0.000000 0.000601 0.000519 0.000510 0.001319 0.000241 0.000596 0.000237 0.000814 0.000742 0.000541 0.000378 0.000864 0.000400 0.000660 0.000450 0.000200 0.000710 0.000409 0.000473 Protein-IP
31.000000 90.000000 23.000000 110.000000 4.000000 79.000000 19.000000 9.000000 0.000000 75.000000 13.000000 1981.000000 3130.000000 554.000000 564.000000 19.000000 -1.046154 -0.115385 -0.846154 -1.123077 -1.958974 -0.574359 -0.897436 -1.730769 0.189744 -0.941026 -0.884615 -0.771795 -0.502564 -1.148718 -0.848718 -0.261538 -0.576923 -1.628205 -0.982051 -0.851282 0.000000 0.001406 0.000504 0.000517 0.001066 0.000504 0.000563 0.000052 0.002087 0.000641 0.000811 0.000366 0.000942 0.000667 0.001105 0.000805 0.000222 0.001223 0.000687 0.000589 45.000000 134.000000 28.000000 125.000000 6.000000 144.000000 46.000000 9.000000 12.000000 95.000000 50.000000 2838.000000 4474.000000 778.000000 866.000000 38.000000 -1.289242 -1.375661 -1.271605 -1.712522 -1.126984 -1.391534 -1.410935 -2.031746 -1.324515 -1.243386 -1.188713 -1.308642 -0.945326 -1.749559 -1.987654 -0.657848 -1.038801 -2.716049 -1.587302 -1.231041 0.000000 0.000535 0.000736 0.000589 0.001147 0.000252 0.000632 0.000256 0.000605 0.000760 0.000655 0.000481 0.000543 0.000388 0.000523 0.000620 0.000260 0.000446 0.000426 0.000504 Protein-IP
37.000000 97.000000 18.000000 98.000000 7.000000 100.000000 30.000000 12.000000 5.000000 72.000000 28.000000 2129.000000 3343.000000 583.000000 621.000000 22.000000 -1.019324 -0.176329 -0.838164 -1.103865 -1.944444 -0.567633 -0.937198 -1.714976 0.089372 -1.043478 -0.905797 -0.765700 -0.413043 -1.106280 -1.019324 -0.371981 -0.635266 -1.659420 -0.971014 -0.971014 0.000012 0.001291 0.000565 0.000467 0.001015 0.000490 0.000450 0.000000 0.001972 0.000530 0.000715 0.000404 0.000992 0.000623 0.000847 0.000674 0.000208 0.001303 0.000726 0.000421 57.000000 133.000000 24.000000 149.000000 7.000000 105.000000 38.000000 13.000000 7.000000 119.000000 29.000000 2471.000000 3945.000000 691.000000 721.000000 34.000000 -1.178926 -1.230616 -1.234592 -1.620278 -0.793241 -1.172962 -1.254473 -1.938370 -0.958250 -1.170974 -1.190855 -1.260437 -0.739563 -1.681909 -1.815109 -0.630219 -0.938370 -2.512922 -1.435388 -1.155070 0.000000 0.000601 0.000519 0.000510 0.001319 0.000241 0.000596 0.000237 0.000814 0.000742 0.000541 0.000378 0.000864 0.000400 0.000660 0.000450 0.000200 0.000710 0.000409 0.000473 Protein-IP
37.000000 97.000000 18.000000 98.000000 7.000000 100.000000 30.000000 12.000000 5.000000 72.000000 28.000000 2129.000000 3343.000000 583.000000 621.000000 22.000000 -1.019324 -0.176329 -0.838164 -1.103865 -1.944444 -0.567633 -0.937198 -1.714976 0.089372 -1.043478 -0.905797 -0.765700 -0.413043 -1.106280 -1.019324 -0.371981 -0.635266 -1.659420 -0.971014 -0.971014 0.000012 0.001291 0.000565 0.000467 0.001015 0.000490 0.000450 0.000000 0.001972 0.000530 0.000715 0.000404 0.000992 0.000623 0.000847 0.000674 0.000208 0.001303 0.000726 0.000421 45.000000 134.000000 28.000000 125.000000 6.000000 144.000000 46.000000 9.000000 12.000000 95.000000 50.000000 2838.000000 4474.000000 778.000000 866.000000 38.000000 -1.289242 -1.375661 -1.271605 -1.712522 -1.126984 -1.391534 -1.410935 -2.031746 -1.324515 -1.243386 -1.188713 -1.308642 -0.945326 -1.749559 -1.987654 -0.657848 -1.038801 -2.716049 -1.587302 -1.231041 0.000000 0.000535 0.000736 0.000589 0.001147 0.000252 0.000632 0.000256 0.000605 0.000760 0.000655 0.000481 0.000543 0.000388 0.000523 0.000620 0.000260 0.000446 0.000426 0.000504 Protein-IP
28.000000 93.000000 16.000000 91.000000 4.000000 98.000000 32.000000 12.000000 6.000000 62.000000 31.000000 2088.000000 3306.000000 600.000000 611.000000 23.000000 -1.012136 -0.172330 -0.851942 -1.043689 -1.902913 -0.480583 -0.866505 -1.779126 0.172330 -1.026699 -0.966019 -0.728155 -0.364078 -1.082524 -0.927184 -0.327670 -0.628641 -1.402913 -0.951456 -0.910194 0.000000 0.001268 0.000484 0.000513 0.000940 0.000542 0.000479 0.000029 0.001995 0.000507 0.000680 0.000415 0.001044 0.000628 0.000830 0.000732 0.000196 0.001459 0.000680 0.000479 57.000000 133.000000 24.000000 149.000000 7.000000 105.000000 38.000000 13.000000 7.000000 119.000000 29.000000 2471.000000 3945.000000 691.000000 721.000000 34.000000 -1.178926 -1.230616 -1.234592 -1.620278 -0.793241 -1.172962 -1.254473 -1.938370 -0.958250 -1.170974 -1.190855 -1.260437 -0.739563 -1.681909 -1.815109 -0.630219 -0.938370 -2.512922 -1.435388 -1.155070 0.000000 0.000601 0.000519 0.000510 0.001319 0.000241 0.000596 0.000237 0.000814 0.000742 0.000541 0.000378 0.000864 0.000400 0.000660 0.000450 0.000200 0.000710 0.000409 0.000473 Protein-IP
28.000000 93.000000 16.000000 91.000000 4.000000 98.000000 32.000000 12.000000 6.000000 62.000000 31.000000 2088.000000 3306.000000 600.000000 611.000000 23.000000 -1.012136 -0.172330 -0.851942 -1.043689 -1.902913 -0.480583 -0.866505 -1.779126 0.172330 -1.026699 -0.966019 -0.728155 -0.364078 -1.082524 -0.927184 -0.327670 -0.628641 -1.402913 -0.951456 -0.910194 0.000000 0.001268 0.000484 0.000513 0.000940 0.000542 0.000479 0.000029 0.001995 0.000507 0.000680 0.000415 0.001044 0.000628 0.000830 0.000732 0.000196 0.001459 0.000680 0.000479 45.000000 134.000000 28.000000 125.000000 6.000000 144.000000 46.000000 9.000000 12.000000 95.000000 50.000000 2838.000000 4474.000000 778.000000 866.000000 38.000000 -1.289242 -1.375661 -1.271605 -1.712522 -1.126984 -1.391534 -1.410935 -2.031746 -1.324515 -1.243386 -1.188713 -1.308642 -0.945326 -1.749559 -1.987654 -0.657848 -1.038801 -2.716049 -1.587302 -1.231041 0.000000 0.000535 0.000736 0.000589 0.001147 0.000252 0.000632 0.000256 0.000605 0.000760 0.000655 0.000481 0.000543 0.000388 0.000523 0.000620 0.000260 0.000446 0.000426 0.000504 Protein-IP
45.000000 102.000000 19.000000 97.000000 7.000000 104.000000 45.000000 23.000000 11.000000 66.000000 43.000000 2071.000000 3324.000000 602.000000 626.000000 24.000000 -0.978873 -0.185446 -0.760563 -1.103286 -2.098592 -0.509390 -0.823944 -1.715962 0.150235 -1.009390 -0.894366 -0.772300 -0.431925 -1.115023 -0.863850 -0.260563 -0.584507 -1.610329 -0.962441 -0.814554 0.000000 0.001155 0.000525 0.000355 0.000710 0.000514 0.000461 0.000037 0.001871 0.000429 0.000646 0.000286 0.000758 0.000487 0.000917 0.000657 0.000175 0.000970 0.000498 0.000408 38.000000 133.000000 25.000000 130.000000 8.000000 105.000000 32.000000 12.000000 7.000000 102.000000 32.000000 2525.000000 4001.000000 695.000000 746.000000 35.000000 -1.300589 -1.516699 -1.451866 -1.685658 -0.978389 -1.438114 -1.424361 -2.220039 -1.170923 -1.218075 -1.257367 -1.375246 -0.925344 -1.687623 -2.017682 -0.831041 -1.029470 -2.666012 -1.567780 -1.220039 0.000000 0.000585 0.000534 0.000622 0.001300 0.000288 0.000701 0.000223 0.000896 0.000864 0.000725 0.000502 0.000827 0.000497 0.000636 0.000474 0.000283 0.000627 0.000474 0.000585 Protein-IP
45.000000 102.000000 19.000000 97.000000 7.000000 104.000000 45.000000 23.000000 11.000000 66.000000 43.000000 2071.000000 3324.000000 602.000000 626.000000 24.000000 -0.978873 -0.185446 -0.760563 -1.103286 -2.098592 -0.509390 -0.823944 -1.715962 0.150235 -1.009390 -0.894366 -0.772300 -0.431925 -1.115023 -0.863850 -0.260563 -0.584507 -1.610329 -0.962441 -0.814554 0.000000 0.001155 0.000525 0.000355 0.000710 0.000514 0.000461 0.000037 0.001871 0.000429 0.000646 0.000286 0.000758 0.000487 0.000917 0.000657 0.000175 0.000970 0.000498 0.000408 41.000000 124.000000 28.000000 158.000000 8.000000 105.000000 49.000000 17.000000 8.000000 112.000000 42.000000 2588.000000 4015.000000 685.000000 750.000000 35.000000 -1.200780 -1.315789 -1.385965 -1.818713 -1.066277 -1.382066 -1.444444 -1.972710 -1.220273 -1.191033 -1.113060 -1.432749 -0.884990 -1.781676 -2.046784 -0.582846 -1.011696 -2.590643 -1.670565 -1.126706 0.000000 0.000589 0.000451 0.000451 0.001209 0.000107 0.000535 0.000241 0.000553 0.000700 0.000700 0.000281 0.000544 0.000388 0.000352 0.000633 0.000214 0.000616 0.000343 0.000482 Protein-IP
45.000000 102.000000 19.000000 97.000000 7.000000 104.000000 45.000000 23.000000 11.000000 66.000000 43.000000 2071.000000 3324.000000 602.000000 626.000000 24.000000 -0.978873 -0.185446 -0.760563 -1.103286 -2.098592 -0.509390 -0.823944 -1.715962 0.150235 -1.009390 -0.894366 -0.772300 -0.431925 -1.115023 -0.863850 -0.260563 -0.584507 -1.610329 -0.962441 -0.814554 0.000000 0.001155 0.000525 0.000355 0.000710 0.000514 0.000461 0.000037 0.001871 0.000429 0.000646 0.000286 0.000758 0.000487 0.000917 0.000657 0.000175 0.000970 0.000498 0.000408 37.000000 124.000000 26.000000 149.000000 5.000000 97.000000 47.000000 14.000000 10.000000 100.000000 31.000000 2576.000000 3986.000000 700.000000 752.000000 29.000000 -1.207031 -1.388672 -1.433594 -1.833984 -1.216797 -1.425781 -1.460938 -1.958984 -1.378906 -1.267578 -1.146484 -1.490234 -0.955078 -1.753906 -2.058594 -0.556641 -1.082031 -2.710938 -1.689453 -1.175781 0.000000 0.000615 0.000499 0.000513 0.001179 0.000103 0.000522 0.000238 0.000461 0.000760 0.000755 0.000308 0.000573 0.000461 0.000485 0.000816 0.000163 0.000559 0.000392 0.000545 Protein-IP
45.000000 102.000000 19.000000 97.000000 7.000000 104.000000 45.000000 23.000000 11.000000 66.000000 43.000000 2071.000000 3324.000000 602.000000 626.000000 24.000000 -0.978873 -0.185446 -0.760563 -1.103286 -2.098592 -0.509390 -0.823944 -1.715962 0.150235 -1.009390 -0.894366 -0.772300 -0.431925 -1.115023 -0.863850 -0.260563 -0.584507 -1.610329 -0.962441 -0.814554 0.000000 0.001155 0.000525 0.000355 0.000710 0.000514 0.000461 0.000037 0.001871 0.000429 0.000646 0.000286 0.000758 0.000487 0.000917 0.000657 0.000175 0.000970 0.000498 0.000408 51.000000 122.000000 30.000000 149.000000 12.000000 92.000000 33.000000 10.000000 7.000000 113.000000 25.000000 2527.000000 3971.000000 697.000000 727.000000 33.000000 -1.128713 -1.302970 -1.322772 -1.580198 -0.790099 -1.174257 -1.241584 -1.908911 -0.992079 -0.998020 -1.132673 -1.253465 -0.730693 -1.540594 -1.706931 -0.623762 -0.895050 -2.495050 -1.332673 -1.130693 0.000000 0.000489 0.000358 0.000494 0.001273 0.000213 0.000589 0.000150 0.000802 0.000757 0.000539 0.000308 0.000698 0.000390 0.000585 0.000476 0.000131 0.000575 0.000363 0.000417 Protein-IP
44.000000 127.000000 16.000000 131.000000 8.000000 68.000000 29.000000 15.000000 6.000000 75.000000 19.000000 1995.000000 3122.000000 580.000000 574.000000 22.000000 -0.918919 -0.230958 -0.786241 -1.051597 -2.186732 -0.498771 -0.805897 -1.592138 0.019656 -1.071253 -0.955774 -0.769042 -0.520885 -1.302211 -0.899263 -0.270270 -0.574939 -1.936118 -1.066339 -0.921376 0.000000 0.001119 0.000450 0.000494 0.000569 0.000438 0.000544 0.000219 0.001857 0.000431 0.000706 0.000256 0.000738 0.000413 0.001132 0.000744 0.000156 0.000869 0.000469 0.000394 38.000000 133.000000 25.000000 130.000000 8.000000 105.000000 32.000000 12.000000 7.000000 102.000000 32.000000 2525.000000 4001.000000 695.000000 746.000000 35.000000 -1.300589 -1.516699 -1.451866 -1.685658 -0.978389 -1.438114 -1.424361 -2.220039 -1.170923 -1.218075 -1.257367 -1.375246 -0.925344 -1.687623 -2.017682 -0.831041 -1.029470 -2.666012 -1.567780 -1.220039 0.000000 0.000585 0.000534 0.000622 0.001300 0.000288 0.000701 0.000223 0.000896 0.000864 0.000725 0.000502 0.000827 0.000497 0.000636 0.000474 0.000283 0.000627 0.000474 0.000585 Protein-IP
44.000000 127.000000 16.000000 131.000000 8.000000 68.000000 29.000000 15.000000 6.000000 75.000000 19.000000 1995.000000 3122.000000 580.000000 574.000000 22.000000 -0.918919 -0.230958 -0.786241 -1.051597 -2.186732 -0.498771 -0.805897 -1.592138 0.019656 -1.071253 -0.955774 -0.769042 -0.520885 -1.302211 -0.899263 -0.270270 -0.574939 -1.936118 -1.066339 -0.921376 0.000000 0.001119 0.000450 0.000494 0.000569 0.000438 0.000544 0.000219 0.001857 0.000431 0.000706 0.000256 0.000738 0.000413 0.001132 0.000744 0.000156 0.000869 0.000469 0.000394 37.000000 124.000000 26.000000 149.000000 5.000000 97.000000 47.000000 14.000000 10.000000 100.000000 31.000000 2576.000000 3986.000000 700.000000 752.000000 29.000000 -1.207031 -1.388672 -1.433594 -1.833984 -1.216797 -1.425781 -1.460938 -1.958984 -1.378906 -1.267578 -1.146484 -1.490234 -0.955078 -1.753906 -2.058594 -0.556641 -1.082031 -2.710938 -1.689453 -1.175781 0.000000 0.000615 0.000499 0.000513 0.001179 0.000103 0.000522 0.000238 0.000461 0.000760 0.000755 0.000308 0.000573 0.000461 0.000485 0.000816 0.000163 0.000559 0.000392 0.000545 Protein-IP
44.000000 127.000000 16.000000 131.000000 8.000000 68.000000 29.000000 15.000000 6.000000 75.000000 19.000000 1995.000000 3122.000000 580.000000 574.000000 22.000000 -0.918919 -0.230958 -0.786241 -1.051597 -2.186732 -0.498771 -0.805897 -1.592138 0.019656 -1.071253 -0.955774 -0.769042 -0.520885 -1.302211 -0.899263 -0.270270 -0.574939 -1.936118 -1.066339 -0.921376 0.000000 0.001119 0.000450 0.000494 0.000569 0.000438 0.000544 0.000219 0.001857 0.000431 0.000706 0.000256 0.000738 0.000413 0.001132 0.000744 0.000156 0.000869 0.000469 0.000394 51.000000 122.000000 30.000000 149.000000 12.000000 92.000000 33.000000 10.000000 7.000000 113.000000 25.000000 2527.000000 3971.000000 697.000000 727.000000 33.000000 -1.128713 -1.302970 -1.322772 -1.580198 -0.790099 -1.174257 -1.241584 -1.908911 -0.992079 -0.998020 -1.132673 -1.253465 -0.730693 -1.540594 -1.706931 -0.623762 -0.895050 -2.495050 -1.332673 -1.130693 0.000000 0.000489 0.000358 0.000494 0.001273 0.000213 0.000589 0.000150 0.000802 0.000757 0.000539 0.000308 0.000698 0.000390 0.000585 0.000476 0.000131 0.000575 0.000363 0.000417 Protein-IP
44.000000 127.000000 16.000000 131.000000 8.000000 68.000000 29.000000 15.000000 6.000000 75.000000 19.000000 1995.000000 3122.000000 580.000000 574.000000 22.000000 -0.918919 -0.230958 -0.786241 -1.051597 -2.186732 -0.498771 -0.805897 -1.592138 0.019656 -1.071253 -0.955774 -0.769042 -0.520885 -1.302211 -0.899263 -0.270270 -0.574939 -1.936118 -1.066339 -0.921376 0.000000 0.001119 0.000450 0.000494 0.000569 0.000438 0.000544 0.000219 0.001857 0.000431 0.000706 0.000256 0.000738 0.000413 0.001132 0.000744 0.000156 0.000869 0.000469 0.000394 41.000000 124.000000 28.000000 158.000000 8.000000 105.000000 49.000000 17.000000 8.000000 112.000000 42.000000 2588.000000 4015.000000 685.000000 750.000000 35.000000 -1.200780 -1.315789 -1.385965 -1.818713 -1.066277 -1.382066 -1.444444 -1.972710 -1.220273 -1.191033 -1.113060 -1.432749 -0.884990 -1.781676 -2.046784 -0.582846 -1.011696 -2.590643 -1.670565 -1.126706 0.000000 0.000589 0.000451 0.000451 0.001209 0.000107 0.000535 0.000241 0.000553 0.000700 0.000700 0.000281 0.000544 0.000388 0.000352 0.000633 0.000214 0.000616 0.000343 0.000482 Protein-IP
54.000000 99.000000 23.000000 110.000000 8.000000 65.000000 17.000000 6.000000 1.000000 68.000000 8.000000 1678.000000 2682.000000 488.000000 496.000000 19.000000 -1.019886 -0.085227 -0.951705 -1.269886 -2.474432 -0.565341 -0.926136 -1.906250 -0.102273 -1.224432 -0.985795 -0.752841 -0.744318 -1.477273 -1.127841 -0.275568 -0.622159 -2.210227 -1.312500 -0.977273 0.000000 0.001849 0.000670 0.000645 0.001001 0.000695 0.000678 0.000059 0.002196 0.000704 0.001085 0.000653 0.000950 0.000636 0.001213 0.001026 0.000322 0.000780 0.000695 0.000712 38.000000 133.000000 25.000000 130.000000 8.000000 105.000000 32.000000 12.000000 7.000000 102.000000 32.000000 2525.000000 4001.000000 695.000000 746.000000 35.000000 -1.300589 -1.516699 -1.451866 -1.685658 -0.978389 -1.438114 -1.424361 -2.220039 -1.170923 -1.218075 -1.257367 -1.375246 -0.925344 -1.687623 -2.017682 -0.831041 -1.029470 -2.666012 -1.567780 -1.220039 0.000000 0.000585 0.000534 0.000622 0.001300 0.000288 0.000701 0.000223 0.000896 0.000864 0.000725 0.000502 0.000827 0.000497 0.000636 0.000474 0.000283 0.000627 0.000474 0.000585 Protein-IP
54.000000 99.000000 23.000000 110.000000 8.000000 65.000000 17.000000 6.000000 1.000000 68.000000 8.000000 1678.000000 2682.000000 488.000000 496.000000 19.000000 -1.019886 -0.085227 -0.951705 -1.269886 -2.474432 -0.565341 -0.926136 -1.906250 -0.102273 -1.224432 -0.985795 -0.752841 -0.744318 -1.477273 -1.127841 -0.275568 -0.622159 -2.210227 -1.312500 -0.977273 0.000000 0.001849 0.000670 0.000645 0.001001 0.000695 0.000678 0.000059 0.002196 0.000704 0.001085 0.000653 0.000950 0.000636 0.001213 0.001026 0.000322 0.000780 0.000695 0.000712 37.000000 124.000000 26.000000 149.000000 5.000000 97.000000 47.000000 14.000000 10.000000 100.000000 31.000000 2576.000000 3986.000000 700.000000 752.000000 29.000000 -1.207031 -1.388672 -1.433594 -1.833984 -1.216797 -1.425781 -1.460938 -1.958984 -1.378906 -1.267578 -1.146484 -1.490234 -0.955078 -1.753906 -2.058594 -0.556641 -1.082031 -2.710938 -1.689453 -1.175781 0.000000 0.000615 0.000499 0.000513 0.001179 0.000103 0.000522 0.000238 0.000461 0.000760 0.000755 0.000308 0.000573 0.000461 0.000485 0.000816 0.000163 0.000559 0.000392 0.000545 Protein-IP
54.000000 99.000000 23.000000 110.000000 8.000000 65.000000 17.000000 6.000000 1.000000 68.000000 8.000000 1678.000000 2682.000000 488.000000 496.000000 19.000000 -1.019886 -0.085227 -0.951705 -1.269886 -2.474432 -0.565341 -0.926136 -1.906250 -0.102273 -1.224432 -0.985795 -0.752841 -0.744318 -1.477273 -1.127841 -0.275568 -0.622159 -2.210227 -1.312500 -0.977273 0.000000 0.001849 0.000670 0.000645 0.001001 0.000695 0.000678 0.000059 0.002196 0.000704 0.001085 0.000653 0.000950 0.000636 0.001213 0.001026 0.000322 0.000780 0.000695 0.000712 41.000000 124.000000 28.000000 158.000000 8.000000 105.000000 49.000000 17.000000 8.000000 112.000000 42.000000 2588.000000 4015.000000 685.000000 750.000000 35.000000 -1.200780 -1.315789 -1.385965 -1.818713 -1.066277 -1.382066 -1.444444 -1.972710 -1.220273 -1.191033 -1.113060 -1.432749 -0.884990 -1.781676 -2.046784 -0.582846 -1.011696 -2.590643 -1.670565 -1.126706 0.000000 0.000589 0.000451 0.000451 0.001209 0.000107 0.000535 0.000241 0.000553 0.000700 0.000700 0.000281 0.000544 0.000388 0.000352 0.000633 0.000214 0.000616 0.000343 0.000482 Protein-IP
47.000000 109.000000 18.000000 101.000000 7.000000 56.000000 19.000000 11.000000 1.000000 57.000000 8.000000 1705.000000 2715.000000 513.000000 480.000000 15.000000 -1.077143 -0.102857 -1.077143 -1.340000 -2.791429 -0.722857 -1.005714 -2.077143 -0.165714 -1.265714 -1.045714 -0.854286 -0.954286 -1.577143 -1.311429 -0.368571 -0.782857 -2.351429 -1.400000 -1.000000 0.000063 0.002032 0.000635 0.000553 0.000671 0.000735 0.000662 0.000000 0.002032 0.000680 0.001098 0.000544 0.000744 0.000717 0.001188 0.000961 0.000209 0.000916 0.000535 0.000671 38.000000 133.000000 25.000000 130.000000 8.000000 105.000000 32.000000 12.000000 7.000000 102.000000 32.000000 2525.000000 4001.000000 695.000000 746.000000 35.000000 -1.300589 -1.516699 -1.451866 -1.685658 -0.978389 -1.438114 -1.424361 -2.220039 -1.170923 -1.218075 -1.257367 -1.375246 -0.925344 -1.687623 -2.017682 -0.831041 -1.029470 -2.666012 -1.567780 -1.220039 0.000000 0.000585 0.000534 0.000622 0.001300 0.000288 0.000701 0.000223 0.000896 0.000864 0.000725 0.000502 0.000827 0.000497 0.000636 0.000474 0.000283 0.000627 0.000474 0.000585 Protein-IP
47.000000 109.000000 18.000000 101.000000 7.000000 56.000000 19.000000 11.000000 1.000000 57.000000 8.000000 1705.000000 2715.000000 513.000000 480.000000 15.000000 -1.077143 -0.102857 -1.077143 -1.340000 -2.791429 -0.722857 -1.005714 -2.077143 -0.165714 -1.265714 -1.045714 -0.854286 -0.954286 -1.577143 -1.311429 -0.368571 -0.782857 -2.351429 -1.400000 -1.000000 0.000063 0.002032 0.000635 0.000553 0.000671 0.000735 0.000662 0.000000 0.002032 0.000680 0.001098 0.000544 0.000744 0.000717 0.001188 0.000961 0.000209 0.000916 0.000535 0.000671 51.000000 122.000000 30.000000 149.000000 12.000000 92.000000 33.000000 10.000000 7.000000 113.000000 25.000000 2527.000000 3971.000000 697.000000 727.000000 33.000000 -1.128713 -1.302970 -1.322772 -1.580198 -0.790099 -1.174257 -1.241584 -1.908911 -0.992079 -0.998020 -1.132673 -1.253465 -0.730693 -1.540594 -1.706931 -0.623762 -0.895050 -2.495050 -1.332673 -1.130693 0.000000 0.000489 0.000358 0.000494 0.001273 0.000213 0.000589 0.000150 0.000802 0.000757 0.000539 0.000308 0.000698 0.000390 0.000585 0.000476 0.000131 0.000575 0.000363 0.000417 Protein-IP
47.000000 109.000000 18.000000 101.000000 7.000000 56.000000 19.000000 11.000000 1.000000 57.000000 8.000000 1705.000000 2715.000000 513.000000 480.000000 15.000000 -1.077143 -0.102857 -1.077143 -1.340000 -2.791429 -0.722857 -1.005714 -2.077143 -0.165714 -1.265714 -1.045714 -0.854286 -0.954286 -1.577143 -1.311429 -0.368571 -0.782857 -2.351429 -1.400000 -1.000000 0.000063 0.002032 0.000635 0.000553 0.000671 0.000735 0.000662 0.000000 0.002032 0.000680 0.001098 0.000544 0.000744 0.000717 0.001188 0.000961 0.000209 0.000916 0.000535 0.000671 37.000000 124.000000 26.000000 149.000000 5.000000 97.000000 47.000000 14.000000 10.000000 100.000000 31.000000 2576.000000 3986.000000 700.000000 752.000000 29.000000 -1.207031 -1.388672 -1.433594 -1.833984 -1.216797 -1.425781 -1.460938 -1.958984 -1.378906 -1.267578 -1.146484 -1.490234 -0.955078 -1.753906 -2.058594 -0.556641 -1.082031 -2.710938 -1.689453 -1.175781 0.000000 0.000615 0.000499 0.000513 0.001179 0.000103 0.000522 0.000238 0.000461 0.000760 0.000755 0.000308 0.000573 0.000461 0.000485 0.000816 0.000163 0.000559 0.000392 0.000545 Protein-IP
47.000000 109.000000 18.000000 101.000000 7.000000 56.000000 19.000000 11.000000 1.000000 57.000000 8.000000 1705.000000 2715.000000 513.000000 480.000000 15.000000 -1.077143 -0.102857 -1.077143 -1.340000 -2.791429 -0.722857 -1.005714 -2.077143 -0.165714 -1.265714 -1.045714 -0.854286 -0.954286 -1.577143 -1.311429 -0.368571 -0.782857 -2.351429 -1.400000 -1.000000 0.000063 0.002032 0.000635 0.000553 0.000671 0.000735 0.000662 0.000000 0.002032 0.000680 0.001098 0.000544 0.000744 0.000717 0.001188 0.000961 0.000209 0.000916 0.000535 0.000671 41.000000 124.000000 28.000000 158.000000 8.000000 105.000000 49.000000 17.000000 8.000000 112.000000 42.000000 2588.000000 4015.000000 685.000000 750.000000 35.000000 -1.200780 -1.315789 -1.385965 -1.818713 -1.066277 -1.382066 -1.444444 -1.972710 -1.220273 -1.191033 -1.113060 -1.432749 -0.884990 -1.781676 -2.046784 -0.582846 -1.011696 -2.590643 -1.670565 -1.126706 0.000000 0.000589 0.000451 0.000451 0.001209 0.000107 0.000535 0.000241 0.000553 0.000700 0.000700 0.000281 0.000544 0.000388 0.000352 0.000633 0.000214 0.000616 0.000343 0.000482 Protein-IP
71.000000 196.000000 38.000000 228.000000 1.000000 71.000000 27.000000 4.000000 8.000000 110.000000 12.000000 2622.000000 4237.000000 767.000000 761.000000 16.000000 -0.432143 -0.158929 -1.062500 -1.133929 -1.964286 -0.267857 -0.648214 -0.891071 -0.412500 -1.382143 -0.637500 -0.844643 -0.844643 -1.417857 -0.191071 -0.092857 -0.408929 -1.553571 -1.364286 -0.860714 0.000167 0.000858 0.000000 0.000154 0.000236 0.000521 0.000292 0.000423 0.000881 0.000010 0.000691 0.000000 0.000170 0.000147 0.001337 0.000475 0.000144 0.000754 0.000043 0.000151 55.000000 158.000000 32.000000 192.000000 3.000000 87.000000 26.000000 6.000000 6.000000 113.000000 17.000000 2780.000000 4350.000000 780.000000 814.000000 32.000000 -1.017452 -1.333333 -1.328098 -1.722513 -1.130890 -1.289703 -1.399651 -1.937173 -1.310646 -1.247818 -1.178010 -1.453752 -0.968586 -1.741710 -1.760908 -0.530541 -0.965096 -2.881326 -1.687609 -1.115183 0.000000 0.000455 0.000365 0.000282 0.000989 0.000150 0.000346 0.000109 0.000399 0.000485 0.000466 0.000105 0.000365 0.000275 0.000666 0.000606 0.000120 0.000248 0.000241 0.000399 Protein-IP
36.000000 105.000000 21.000000 101.000000 8.000000 104.000000 39.000000 20.000000 7.000000 63.000000 24.000000 1976.000000 3105.000000 587.000000 571.000000 15.000000 -1.053030 -0.093434 -0.994949 -1.141414 -1.797980 -0.398990 -0.926768 -1.638889 0.174242 -1.131313 -0.957071 -0.777778 -0.436869 -1.224747 -0.744949 -0.386364 -0.638889 -1.396465 -0.989899 -0.984848 0.000000 0.001324 0.000419 0.000450 0.001195 0.000610 0.000468 0.000142 0.002051 0.000487 0.000702 0.000382 0.001029 0.000480 0.001127 0.000641 0.000074 0.001417 0.000634 0.000419 44.000000 116.000000 27.000000 148.000000 7.000000 116.000000 32.000000 12.000000 11.000000 120.000000 36.000000 2667.000000 4212.000000 724.000000 783.000000 39.000000 -1.065789 -1.233083 -1.159774 -1.432331 -0.849624 -1.144737 -1.210526 -1.885338 -0.922932 -1.052632 -1.161654 -1.171053 -0.714286 -1.539474 -1.639098 -0.573308 -0.843985 -2.490602 -1.321429 -1.103383 0.000000 0.000575 0.000598 0.000570 0.001182 0.000265 0.000620 0.000242 0.001027 0.000789 0.000557 0.000415 0.000739 0.000465 0.000616 0.000497 0.000233 0.000657 0.000534 0.000502 Protein-IP
36.000000 105.000000 21.000000 101.000000 8.000000 104.000000 39.000000 20.000000 7.000000 63.000000 24.000000 1976.000000 3105.000000 587.000000 571.000000 15.000000 -1.053030 -0.093434 -0.994949 -1.141414 -1.797980 -0.398990 -0.926768 -1.638889 0.174242 -1.131313 -0.957071 -0.777778 -0.436869 -1.224747 -0.744949 -0.386364 -0.638889 -1.396465 -0.989899 -0.984848 0.000000 0.001324 0.000419 0.000450 0.001195 0.000610 0.000468 0.000142 0.002051 0.000487 0.000702 0.000382 0.001029 0.000480 0.001127 0.000641 0.000074 0.001417 0.000634 0.000419 42.000000 112.000000 26.000000 124.000000 9.000000 123.000000 38.000000 14.000000 11.000000 88.000000 34.000000 2512.000000 3987.000000 697.000000 747.000000 32.000000 -1.135458 -1.191235 -1.193227 -1.498008 -0.828685 -1.187251 -1.225100 -1.890438 -0.928287 -1.211155 -1.221116 -1.087649 -0.733068 -1.537849 -1.814741 -0.615538 -0.856574 -2.571713 -1.390438 -1.215139 0.000000 0.000627 0.000560 0.000589 0.001298 0.000235 0.000646 0.000278 0.000919 0.000752 0.000555 0.000503 0.000824 0.000431 0.000656 0.000493 0.000283 0.000632 0.000426 0.000426 Protein-IP
36.000000 105.000000 21.000000 101.000000 8.000000 104.000000 39.000000 20.000000 7.000000 63.000000 24.000000 1976.000000 3105.000000 587.000000 571.000000 15.000000 -1.053030 -0.093434 -0.994949 -1.141414 -1.797980 -0.398990 -0.926768 -1.638889 0.174242 -1.131313 -0.957071 -0.777778 -0.436869 -1.224747 -0.744949 -0.386364 -0.638889 -1.396465 -0.989899 -0.984848 0.000000 0.001324 0.000419 0.000450 0.001195 0.000610 0.000468 0.000142 0.002051 0.000487 0.000702 0.000382 0.001029 0.000480 0.001127 0.000641 0.000074 0.001417 0.000634 0.000419 113.000000 308.000000 39.000000 219.000000 5.000000 293.000000 70.000000 14.000000 17.000000 145.000000 85.000000 4980.000000 7924.000000 1434.000000 1605.000000 51.000000 -0.725434 -0.793834 -0.465318 -1.002890 -1.234104 -0.631021 -0.779383 -1.229287 -0.815992 -1.145472 -1.027938 -0.753372 -0.823699 -1.641618 -0.864162 0.133911 -0.349711 -2.265896 -1.447013 -0.954721 0.000000 0.000313 0.000523 0.000294 0.000429 0.000251 0.000262 0.000164 0.000365 0.000192 0.000212 0.000216 0.000232 0.000088 0.000574 0.000637 0.000292 0.000257 0.000088 0.000180 Protein-IP
33.000000 91.000000 16.000000 113.000000 11.000000 105.000000 30.000000 12.000000 3.000000 86.000000 26.000000 2203.000000 3375.000000 629.000000 629.000000 18.000000 -0.958237 -0.113689 -0.677494 -0.932715 -1.417633 -0.385151 -0.709977 -1.638051 0.292343 -0.846868 -0.886311 -0.610209 -0.262181 -0.916473 -0.709977 -0.308585 -0.600928 -1.232019 -0.714617 -0.853828 0.000000 0.001115 0.000484 0.000479 0.001014 0.000499 0.000424 0.000030 0.001952 0.000474 0.000585 0.000338 0.000989 0.000656 0.000898 0.000535 0.000091 0.001407 0.000696 0.000363 42.000000 112.000000 26.000000 124.000000 9.000000 123.000000 38.000000 14.000000 11.000000 88.000000 34.000000 2512.000000 3987.000000 697.000000 747.000000 32.000000 -1.135458 -1.191235 -1.193227 -1.498008 -0.828685 -1.187251 -1.225100 -1.890438 -0.928287 -1.211155 -1.221116 -1.087649 -0.733068 -1.537849 -1.814741 -0.615538 -0.856574 -2.571713 -1.390438 -1.215139 0.000000 0.000627 0.000560 0.000589 0.001298 0.000235 0.000646 0.000278 0.000919 0.000752 0.000555 0.000503 0.000824 0.000431 0.000656 0.000493 0.000283 0.000632 0.000426 0.000426 Protein-IP
49.000000 135.000000 14.000000 139.000000 3.000000 95.000000 39.000000 15.000000 5.000000 68.000000 27.000000 2464.000000 3929.000000 723.000000 701.000000 16.000000 -0.722555 0.135729 -0.772455 -0.964072 -1.606786 -0.239521 -0.654691 -1.231537 0.153693 -1.143713 -0.878244 -0.614770 -0.487026 -1.323353 -0.309381 -0.187625 -0.578842 -1.325349 -0.998004 -0.932136 0.000062 0.001228 0.000234 0.000226 0.000575 0.000501 0.000238 0.000242 0.001565 0.000234 0.000452 0.000234 0.000546 0.000246 0.001261 0.000509 0.000000 0.001092 0.000329 0.000214 44.000000 116.000000 27.000000 148.000000 7.000000 116.000000 32.000000 12.000000 11.000000 120.000000 36.000000 2667.000000 4212.000000 724.000000 783.000000 39.000000 -1.065789 -1.233083 -1.159774 -1.432331 -0.849624 -1.144737 -1.210526 -1.885338 -0.922932 -1.052632 -1.161654 -1.171053 -0.714286 -1.539474 -1.639098 -0.573308 -0.843985 -2.490602 -1.321429 -1.103383 0.000000 0.000575 0.000598 0.000570 0.001182 0.000265 0.000620 0.000242 0.001027 0.000789 0.000557 0.000415 0.000739 0.000465 0.000616 0.000497 0.000233 0.000657 0.000534 0.000502 Protein-IP
18.000000 59.000000 15.000000 68.000000 6.000000 82.000000 24.000000 2.000000 6.000000 56.000000 33.000000 1447.000000 2240.000000 390.000000 435.000000 14.000000 -0.832740 -0.708185 -0.683274 -1.234875 -1.644128 -0.323843 -0.814947 -1.195730 -0.288256 -0.989324 -0.786477 -0.768683 -0.370107 -1.024911 -1.284698 -0.053381 -0.341637 -2.153025 -0.914591 -0.765125 0.000000 0.001352 0.001305 0.000870 0.001570 0.002113 0.001197 0.000901 0.002797 0.000995 0.001663 0.001181 0.001585 0.001492 0.001197 0.001880 0.000917 0.001243 0.001538 0.001072 70.000000 177.000000 27.000000 139.000000 2.000000 91.000000 26.000000 7.000000 6.000000 83.000000 25.000000 2159.000000 3456.000000 642.000000 666.000000 32.000000 -0.617521 -0.393162 -0.944444 -1.059829 0.352564 -0.205128 -0.557692 -1.076923 -0.408120 -1.527778 -1.262821 -0.835470 -1.029915 -1.549145 -0.185897 -0.181624 -0.258547 -1.647436 -1.275641 -1.032051 0.000132 0.000444 0.000097 0.000151 0.001796 0.000470 0.000370 0.000280 0.000653 0.000000 0.000142 0.000032 0.000216 0.000064 0.000972 0.000325 0.000306 0.000682 0.000142 0.000103 Protein-IP
18.000000 59.000000 15.000000 68.000000 6.000000 82.000000 24.000000 2.000000 6.000000 56.000000 33.000000 1447.000000 2240.000000 390.000000 435.000000 14.000000 -0.832740 -0.708185 -0.683274 -1.234875 -1.644128 -0.323843 -0.814947 -1.195730 -0.288256 -0.989324 -0.786477 -0.768683 -0.370107 -1.024911 -1.284698 -0.053381 -0.341637 -2.153025 -0.914591 -0.765125 0.000000 0.001352 0.001305 0.000870 0.001570 0.002113 0.001197 0.000901 0.002797 0.000995 0.001663 0.001181 0.001585 0.001492 0.001197 0.001880 0.000917 0.001243 0.001538 0.001072 44.000000 117.000000 17.000000 73.000000 1.000000 68.000000 17.000000 5.000000 9.000000 39.000000 20.000000 1162.000000 1852.000000 322.000000 396.000000 23.000000 -0.768340 -1.138996 -1.158301 -1.332046 0.355212 -0.702703 -0.984556 -1.281853 -0.683398 -1.528958 -1.413127 -1.359073 -1.247104 -1.857143 -0.108108 0.003861 0.131274 -2.285714 -1.776062 -0.926641 0.000064 0.000191 0.000146 0.000118 0.003342 0.000446 0.000401 0.000474 0.001120 0.000036 0.000237 0.000000 0.000355 0.000182 0.002167 0.000956 0.001448 0.000820 0.000328 0.000483 Protein-IP
18.000000 59.000000 15.000000 68.000000 6.000000 82.000000 24.000000 2.000000 6.000000 56.000000 33.000000 1447.000000 2240.000000 390.000000 435.000000 14.000000 -0.832740 -0.708185 -0.683274 -1.234875 -1.644128 -0.323843 -0.814947 -1.195730 -0.288256 -0.989324 -0.786477 -0.768683 -0.370107 -1.024911 -1.284698 -0.053381 -0.341637 -2.153025 -0.914591 -0.765125 0.000000 0.001352 0.001305 0.000870 0.001570 0.002113 0.001197 0.000901 0.002797 0.000995 0.001663 0.001181 0.001585 0.001492 0.001197 0.001880 0.000917 0.001243 0.001538 0.001072 64.000000 138.000000 27.000000 99.000000 3.000000 96.000000 26.000000 9.000000 10.000000 59.000000 35.000000 1791.000000 2916.000000 524.000000 581.000000 23.000000 -0.650259 -0.507772 -0.974093 -1.165803 -0.033679 -0.305699 -0.678756 -1.152850 -0.660622 -1.559585 -1.243523 -0.888601 -1.067358 -1.647668 -0.233161 -0.028497 -0.264249 -1.722798 -1.637306 -1.007772 0.000176 0.000584 0.000166 0.000317 0.002148 0.000644 0.000553 0.000342 0.000674 0.000000 0.000272 0.000131 0.000181 0.000141 0.001263 0.000669 0.000579 0.000835 0.000111 0.000357 Protein-IP
18.000000 59.000000 15.000000 68.000000 6.000000 82.000000 24.000000 2.000000 6.000000 56.000000 33.000000 1447.000000 2240.000000 390.000000 435.000000 14.000000 -0.832740 -0.708185 -0.683274 -1.234875 -1.644128 -0.323843 -0.814947 -1.195730 -0.288256 -0.989324 -0.786477 -0.768683 -0.370107 -1.024911 -1.284698 -0.053381 -0.341637 -2.153025 -0.914591 -0.765125 0.000000 0.001352 0.001305 0.000870 0.001570 0.002113 0.001197 0.000901 0.002797 0.000995 0.001663 0.001181 0.001585 0.001492 0.001197 0.001880 0.000917 0.001243 0.001538 0.001072 46.000000 142.000000 28.000000 115.000000 2.000000 101.000000 33.000000 13.000000 8.000000 72.000000 30.000000 2058.000000 3320.000000 600.000000 657.000000 28.000000 -0.681818 -0.418182 -0.915909 -1.061364 0.440909 -0.375000 -0.650000 -1.159091 -0.309091 -1.356818 -1.204545 -0.893182 -0.845455 -1.563636 -0.329545 -0.240909 -0.256818 -1.434091 -1.352273 -0.961364 0.000041 0.000387 0.000114 0.000159 0.001910 0.000380 0.000359 0.000193 0.000663 0.000000 0.000149 0.000031 0.000263 0.000024 0.000863 0.000380 0.000318 0.000767 0.000149 0.000155 Protein-IP
18.000000 59.000000 15.000000 68.000000 6.000000 82.000000 24.000000 2.000000 6.000000 56.000000 33.000000 1447.000000 2240.000000 390.000000 435.000000 14.000000 -0.832740 -0.708185 -0.683274 -1.234875 -1.644128 -0.323843 -0.814947 -1.195730 -0.288256 -0.989324 -0.786477 -0.768683 -0.370107 -1.024911 -1.284698 -0.053381 -0.341637 -2.153025 -0.914591 -0.765125 0.000000 0.001352 0.001305 0.000870 0.001570 0.002113 0.001197 0.000901 0.002797 0.000995 0.001663 0.001181 0.001585 0.001492 0.001197 0.001880 0.000917 0.001243 0.001538 0.001072 26.000000 97.000000 13.000000 89.000000 8.000000 113.000000 26.000000 12.000000 5.000000 58.000000 38.000000 2034.000000 3203.000000 563.000000 595.000000 30.000000 -1.137157 -0.768080 -1.002494 -1.144638 -0.793017 -0.513716 -0.693267 -1.760599 -0.638404 -1.443890 -1.331671 -0.785536 -1.129676 -1.790524 -1.007481 -0.329177 -0.244389 -2.356608 -1.643392 -1.147132 0.000000 0.000710 0.000569 0.000668 0.002118 0.000871 0.000814 0.000297 0.001163 0.000308 0.000636 0.000694 0.000574 0.000370 0.001033 0.000657 0.000908 0.000668 0.000501 0.000396 Protein-IP
31.000000 85.000000 8.000000 80.000000 14.000000 68.000000 18.000000 6.000000 3.000000 51.000000 14.000000 1584.000000 2430.000000 440.000000 466.000000 12.000000 -0.706625 -0.637224 -0.703470 -1.192429 -1.668770 -0.249211 -0.741325 -1.208202 -0.217666 -1.085174 -0.955836 -0.694006 -0.466877 -1.135647 -0.993691 -0.037855 -0.381703 -2.192429 -0.905363 -0.854890 0.000000 0.000892 0.000779 0.000478 0.000943 0.001546 0.000704 0.000490 0.002137 0.000603 0.000880 0.000666 0.000968 0.000943 0.001232 0.001420 0.000339 0.000591 0.001194 0.000503 95.000000 225.000000 23.000000 184.000000 8.000000 145.000000 45.000000 14.000000 15.000000 103.000000 44.000000 2825.000000 4424.000000 814.000000 919.000000 48.000000 -0.321429 -0.758117 -0.808442 -0.832792 0.245130 -0.358766 -0.436688 -0.787338 -0.712662 -1.620130 -1.394481 -0.917208 -1.115260 -1.652597 -0.081169 0.267857 0.198052 -2.105519 -1.504870 -1.060065 0.000166 0.000211 0.000155 0.000253 0.001425 0.000350 0.000369 0.000332 0.000384 0.000000 0.000073 0.000071 0.000102 0.000121 0.000847 0.000573 0.000530 0.000300 0.000127 0.000132 Protein-IP
31.000000 85.000000 8.000000 80.000000 14.000000 68.000000 18.000000 6.000000 3.000000 51.000000 14.000000 1584.000000 2430.000000 440.000000 466.000000 12.000000 -0.706625 -0.637224 -0.703470 -1.192429 -1.668770 -0.249211 -0.741325 -1.208202 -0.217666 -1.085174 -0.955836 -0.694006 -0.466877 -1.135647 -0.993691 -0.037855 -0.381703 -2.192429 -0.905363 -0.854890 0.000000 0.000892 0.000779 0.000478 0.000943 0.001546 0.000704 0.000490 0.002137 0.000603 0.000880 0.000666 0.000968 0.000943 0.001232 0.001420 0.000339 0.000591 0.001194 0.000503 26.000000 97.000000 13.000000 89.000000 8.000000 113.000000 26.000000 12.000000 5.000000 58.000000 38.000000 2034.000000 3203.000000 563.000000 595.000000 30.000000 -1.137157 -0.768080 -1.002494 -1.144638 -0.793017 -0.513716 -0.693267 -1.760599 -0.638404 -1.443890 -1.331671 -0.785536 -1.129676 -1.790524 -1.007481 -0.329177 -0.244389 -2.356608 -1.643392 -1.147132 0.000000 0.000710 0.000569 0.000668 0.002118 0.000871 0.000814 0.000297 0.001163 0.000308 0.000636 0.000694 0.000574 0.000370 0.001033 0.000657 0.000908 0.000668 0.000501 0.000396 Protein-IP
26.000000 58.000000 12.000000 84.000000 4.000000 42.000000 14.000000 7.000000 7.000000 50.000000 13.000000 1205.000000 1943.000000 361.000000 348.000000 5.000000 -0.570281 -0.228916 -0.859438 -1.232932 -2.108434 -0.180723 -0.738956 -1.128514 -0.514056 -1.277108 -0.979920 -0.530120 -0.891566 -1.481928 -1.096386 -0.212851 -0.365462 -2.269076 -1.208835 -0.863454 0.000136 0.002495 0.000468 0.000351 0.000000 0.001891 0.000663 0.001014 0.002378 0.000175 0.001150 0.000877 0.000331 0.000780 0.001755 0.001111 0.000682 0.000448 0.000643 0.000663 22.000000 40.000000 11.000000 57.000000 0.000000 16.000000 8.000000 4.000000 1.000000 32.000000 4.000000 617.000000 997.000000 181.000000 165.000000 10.000000 -0.240310 -0.782946 -1.131783 -1.224806 -1.000000 -0.744186 -0.891473 -0.806202 -1.426357 -1.217054 -0.875969 -0.922481 -0.806202 -1.627907 -0.527132 -0.263566 -0.410853 -1.860465 -1.534884 -0.891473 0.002266 0.003220 0.000000 0.001610 0.004592 0.001729 0.001729 0.004472 0.000477 0.001968 0.003578 0.001073 0.001550 0.000954 0.006679 0.002564 0.002027 0.002504 0.000000 0.001968 Protein-IP
17.000000 53.000000 15.000000 76.000000 3.000000 43.000000 13.000000 3.000000 2.000000 51.000000 7.000000 1152.000000 1825.000000 313.000000 337.000000 6.000000 -0.815451 -0.781116 -0.982833 -1.570815 -1.849785 -0.347639 -0.978541 -1.223176 -0.339056 -1.128755 -0.789700 -0.862661 -0.510730 -1.167382 -1.296137 -0.171674 -0.381974 -2.248927 -0.918455 -0.708155 0.000000 0.001275 0.000932 0.000392 0.000760 0.002305 0.000834 0.001153 0.002771 0.000564 0.001913 0.001006 0.001349 0.001619 0.001447 0.001888 0.000932 0.000883 0.001594 0.001275 87.000000 199.000000 14.000000 139.000000 2.000000 118.000000 17.000000 4.000000 4.000000 72.000000 20.000000 2052.000000 3279.000000 593.000000 680.000000 36.000000 -0.618221 -0.980477 -0.930586 -1.043384 0.305857 -0.353579 -0.665944 -1.206074 -0.737527 -1.689805 -1.501085 -1.010846 -1.390456 -1.828633 0.013015 0.275488 0.247289 -2.459870 -1.744035 -1.073753 0.000089 0.000178 0.000249 0.000270 0.001920 0.000501 0.000372 0.000280 0.000535 0.000000 0.000108 0.000104 0.000126 0.000074 0.001306 0.000882 0.000940 0.000240 0.000080 0.000200 Protein-IP
17.000000 53.000000 15.000000 76.000000 3.000000 43.000000 13.000000 3.000000 2.000000 51.000000 7.000000 1152.000000 1825.000000 313.000000 337.000000 6.000000 -0.815451 -0.781116 -0.982833 -1.570815 -1.849785 -0.347639 -0.978541 -1.223176 -0.339056 -1.128755 -0.789700 -0.862661 -0.510730 -1.167382 -1.296137 -0.171674 -0.381974 -2.248927 -0.918455 -0.708155 0.000000 0.001275 0.000932 0.000392 0.000760 0.002305 0.000834 0.001153 0.002771 0.000564 0.001913 0.001006 0.001349 0.001619 0.001447 0.001888 0.000932 0.000883 0.001594 0.001275 52.000000 145.000000 22.000000 132.000000 4.000000 96.000000 38.000000 13.000000 5.000000 71.000000 29.000000 2210.000000 3495.000000 613.000000 670.000000 35.000000 -0.824176 -0.685714 -0.936264 -1.217582 0.120879 -0.391209 -0.663736 -1.334066 -0.417582 -1.391209 -1.164835 -0.830769 -0.995604 -1.556044 -0.417582 -0.175824 -0.268132 -1.608791 -1.498901 -0.973626 0.000000 0.000387 0.000278 0.000295 0.001916 0.000552 0.000485 0.000250 0.000812 0.000105 0.000345 0.000193 0.000359 0.000162 0.001097 0.000531 0.000524 0.000802 0.000299 0.000250 Protein-IP
22.000000 56.000000 16.000000 77.000000 4.000000 37.000000 3.000000 0.000000 0.000000 46.000000 7.000000 1026.000000 1581.000000 267.000000 280.000000 5.000000 -0.858537 -0.858537 -0.985366 -1.497561 -2.000000 -0.448780 -1.029268 -1.229268 -0.258537 -1.214634 -0.946341 -0.887805 -0.580488 -1.229268 -1.200000 -0.278049 -0.468293 -2.370732 -1.029268 -0.790244 0.000000 0.001346 0.000925 0.000421 0.000645 0.001878 0.000589 0.001542 0.003364 0.000673 0.002019 0.000841 0.001205 0.001738 0.002271 0.001738 0.001121 0.000617 0.001794 0.001093 87.000000 199.000000 14.000000 139.000000 2.000000 118.000000 17.000000 4.000000 4.000000 72.000000 20.000000 2052.000000 3279.000000 593.000000 680.000000 36.000000 -0.618221 -0.980477 -0.930586 -1.043384 0.305857 -0.353579 -0.665944 -1.206074 -0.737527 -1.689805 -1.501085 -1.010846 -1.390456 -1.828633 0.013015 0.275488 0.247289 -2.459870 -1.744035 -1.073753 0.000089 0.000178 0.000249 0.000270 0.001920 0.000501 0.000372 0.000280 0.000535 0.000000 0.000108 0.000104 0.000126 0.000074 0.001306 0.000882 0.000940 0.000240 0.000080 0.000200 Protein-IP
22.000000 56.000000 16.000000 77.000000 4.000000 37.000000 3.000000 0.000000 0.000000 46.000000 7.000000 1026.000000 1581.000000 267.000000 280.000000 5.000000 -0.858537 -0.858537 -0.985366 -1.497561 -2.000000 -0.448780 -1.029268 -1.229268 -0.258537 -1.214634 -0.946341 -0.887805 -0.580488 -1.229268 -1.200000 -0.278049 -0.468293 -2.370732 -1.029268 -0.790244 0.000000 0.001346 0.000925 0.000421 0.000645 0.001878 0.000589 0.001542 0.003364 0.000673 0.002019 0.000841 0.001205 0.001738 0.002271 0.001738 0.001121 0.000617 0.001794 0.001093 54.000000 147.000000 15.000000 150.000000 6.000000 77.000000 19.000000 6.000000 4.000000 69.000000 23.000000 2046.000000 3176.000000 568.000000 622.000000 32.000000 -0.843678 -0.841379 -0.931034 -1.218391 -0.232184 -0.418391 -0.521839 -1.216092 -0.652874 -1.547126 -1.354023 -0.949425 -1.151724 -1.770115 -0.278161 -0.124138 -0.073563 -2.156322 -1.731034 -1.105747 0.000000 0.000342 0.000261 0.000240 0.001924 0.000636 0.000709 0.000351 0.000730 0.000135 0.000175 0.000192 0.000204 0.000143 0.001467 0.000603 0.000721 0.000505 0.000228 0.000318 Protein-IP
22.000000 56.000000 16.000000 77.000000 4.000000 37.000000 3.000000 0.000000 0.000000 46.000000 7.000000 1026.000000 1581.000000 267.000000 280.000000 5.000000 -0.858537 -0.858537 -0.985366 -1.497561 -2.000000 -0.448780 -1.029268 -1.229268 -0.258537 -1.214634 -0.946341 -0.887805 -0.580488 -1.229268 -1.200000 -0.278049 -0.468293 -2.370732 -1.029268 -0.790244 0.000000 0.001346 0.000925 0.000421 0.000645 0.001878 0.000589 0.001542 0.003364 0.000673 0.002019 0.000841 0.001205 0.001738 0.002271 0.001738 0.001121 0.000617 0.001794 0.001093 41.000000 110.000000 16.000000 94.000000 4.000000 52.000000 12.000000 5.000000 4.000000 52.000000 12.000000 1315.000000 2075.000000 373.000000 403.000000 26.000000 -1.014134 -0.706714 -1.162544 -1.480565 -0.169611 -0.607774 -0.975265 -1.473498 -0.600707 -1.734982 -1.565371 -1.151943 -1.314488 -1.876325 -0.321555 -0.137809 -0.017668 -1.961131 -1.833922 -1.084806 0.000000 0.000718 0.000405 0.000380 0.003096 0.000826 0.000685 0.000495 0.001115 0.000182 0.000388 0.000421 0.000281 0.000396 0.001924 0.000883 0.001230 0.001139 0.000355 0.000636 Protein-IP
22.000000 56.000000 16.000000 77.000000 4.000000 37.000000 3.000000 0.000000 0.000000 46.000000 7.000000 1026.000000 1581.000000 267.000000 280.000000 5.000000 -0.858537 -0.858537 -0.985366 -1.497561 -2.000000 -0.448780 -1.029268 -1.229268 -0.258537 -1.214634 -0.946341 -0.887805 -0.580488 -1.229268 -1.200000 -0.278049 -0.468293 -2.370732 -1.029268 -0.790244 0.000000 0.001346 0.000925 0.000421 0.000645 0.001878 0.000589 0.001542 0.003364 0.000673 0.002019 0.000841 0.001205 0.001738 0.002271 0.001738 0.001121 0.000617 0.001794 0.001093 52.000000 145.000000 22.000000 132.000000 4.000000 96.000000 38.000000 13.000000 5.000000 71.000000 29.000000 2210.000000 3495.000000 613.000000 670.000000 35.000000 -0.824176 -0.685714 -0.936264 -1.217582 0.120879 -0.391209 -0.663736 -1.334066 -0.417582 -1.391209 -1.164835 -0.830769 -0.995604 -1.556044 -0.417582 -0.175824 -0.268132 -1.608791 -1.498901 -0.973626 0.000000 0.000387 0.000278 0.000295 0.001916 0.000552 0.000485 0.000250 0.000812 0.000105 0.000345 0.000193 0.000359 0.000162 0.001097 0.000531 0.000524 0.000802 0.000299 0.000250 Protein-IP
27.000000 72.000000 15.000000 104.000000 3.000000 31.000000 6.000000 2.000000 2.000000 48.000000 9.000000 1138.000000 1799.000000 311.000000 339.000000 4.000000 -0.659836 -0.741803 -0.979508 -1.504098 -1.737705 -0.426230 -0.950820 -1.049180 -0.418033 -1.139344 -0.889344 -0.885246 -0.655738 -1.360656 -1.274590 -0.221311 -0.491803 -2.225410 -1.036885 -0.819672 0.000159 0.001132 0.000408 0.000000 0.000634 0.001766 0.000589 0.001721 0.002513 0.000498 0.001811 0.000385 0.000747 0.000770 0.001517 0.001562 0.000249 0.000543 0.001291 0.000906 54.000000 147.000000 15.000000 150.000000 6.000000 77.000000 19.000000 6.000000 4.000000 69.000000 23.000000 2046.000000 3176.000000 568.000000 622.000000 32.000000 -0.843678 -0.841379 -0.931034 -1.218391 -0.232184 -0.418391 -0.521839 -1.216092 -0.652874 -1.547126 -1.354023 -0.949425 -1.151724 -1.770115 -0.278161 -0.124138 -0.073563 -2.156322 -1.731034 -1.105747 0.000000 0.000342 0.000261 0.000240 0.001924 0.000636 0.000709 0.000351 0.000730 0.000135 0.000175 0.000192 0.000204 0.000143 0.001467 0.000603 0.000721 0.000505 0.000228 0.000318 Protein-IP
30.000000 69.000000 18.000000 88.000000 7.000000 46.000000 13.000000 4.000000 3.000000 46.000000 7.000000 1182.000000 1864.000000 336.000000 334.000000 7.000000 -0.937500 -0.887500 -1.116667 -1.704167 -1.991667 -0.550000 -1.195833 -1.412500 -0.516667 -1.179167 -0.891667 -0.937500 -0.554167 -1.229167 -1.179167 -0.345833 -0.541667 -2.308333 -1.100000 -0.825000 0.000000 0.001468 0.001136 0.000355 0.000497 0.002131 0.000734 0.001184 0.002652 0.000758 0.001941 0.001018 0.001468 0.001705 0.002438 0.001657 0.000758 0.000971 0.001847 0.001681 54.000000 147.000000 15.000000 150.000000 6.000000 77.000000 19.000000 6.000000 4.000000 69.000000 23.000000 2046.000000 3176.000000 568.000000 622.000000 32.000000 -0.843678 -0.841379 -0.931034 -1.218391 -0.232184 -0.418391 -0.521839 -1.216092 -0.652874 -1.547126 -1.354023 -0.949425 -1.151724 -1.770115 -0.278161 -0.124138 -0.073563 -2.156322 -1.731034 -1.105747 0.000000 0.000342 0.000261 0.000240 0.001924 0.000636 0.000709 0.000351 0.000730 0.000135 0.000175 0.000192 0.000204 0.000143 0.001467 0.000603 0.000721 0.000505 0.000228 0.000318 Protein-IP
30.000000 69.000000 18.000000 88.000000 7.000000 46.000000 13.000000 4.000000 3.000000 46.000000 7.000000 1182.000000 1864.000000 336.000000 334.000000 7.000000 -0.937500 -0.887500 -1.116667 -1.704167 -1.991667 -0.550000 -1.195833 -1.412500 -0.516667 -1.179167 -0.891667 -0.937500 -0.554167 -1.229167 -1.179167 -0.345833 -0.541667 -2.308333 -1.100000 -0.825000 0.000000 0.001468 0.001136 0.000355 0.000497 0.002131 0.000734 0.001184 0.002652 0.000758 0.001941 0.001018 0.001468 0.001705 0.002438 0.001657 0.000758 0.000971 0.001847 0.001681 41.000000 110.000000 16.000000 94.000000 4.000000 52.000000 12.000000 5.000000 4.000000 52.000000 12.000000 1315.000000 2075.000000 373.000000 403.000000 26.000000 -1.014134 -0.706714 -1.162544 -1.480565 -0.169611 -0.607774 -0.975265 -1.473498 -0.600707 -1.734982 -1.565371 -1.151943 -1.314488 -1.876325 -0.321555 -0.137809 -0.017668 -1.961131 -1.833922 -1.084806 0.000000 0.000718 0.000405 0.000380 0.003096 0.000826 0.000685 0.000495 0.001115 0.000182 0.000388 0.000421 0.000281 0.000396 0.001924 0.000883 0.001230 0.001139 0.000355 0.000636 Protein-IP
30.000000 69.000000 18.000000 88.000000 7.000000 46.000000 13.000000 4.000000 3.000000 46.000000 7.000000 1182.000000 1864.000000 336.000000 334.000000 7.000000 -0.937500 -0.887500 -1.116667 -1.704167 -1.991667 -0.550000 -1.195833 -1.412500 -0.516667 -1.179167 -0.891667 -0.937500 -0.554167 -1.229167 -1.179167 -0.345833 -0.541667 -2.308333 -1.100000 -0.825000 0.000000 0.001468 0.001136 0.000355 0.000497 0.002131 0.000734 0.001184 0.002652 0.000758 0.001941 0.001018 0.001468 0.001705 0.002438 0.001657 0.000758 0.000971 0.001847 0.001681 40.000000 97.000000 13.000000 109.000000 3.000000 54.000000 21.000000 6.000000 3.000000 50.000000 7.000000 1416.000000 2262.000000 434.000000 411.000000 23.000000 -1.000000 -0.720000 -0.966667 -1.303333 -0.363333 -0.543333 -0.946667 -1.636667 -0.496667 -1.676667 -1.480000 -0.830000 -1.043333 -1.816667 -0.806667 -0.290000 -0.143333 -2.040000 -1.570000 -1.260000 0.000075 0.000632 0.000361 0.000309 0.002777 0.000594 0.000467 0.000241 0.001114 0.000000 0.000489 0.000429 0.000391 0.000196 0.001114 0.000625 0.000971 0.000760 0.000263 0.000233 Protein-IP
25.000000 76.000000 13.000000 103.000000 6.000000 57.000000 16.000000 8.000000 2.000000 51.000000 15.000000 1441.000000 2224.000000 370.000000 390.000000 16.000000 -0.658363 -0.725979 -0.985765 -1.530249 -1.562278 -0.373665 -1.067616 -1.113879 -0.466192 -1.199288 -0.871886 -0.864769 -0.555160 -1.177936 -0.686833 -0.192171 -0.448399 -1.846975 -1.000000 -0.811388 0.000000 0.000712 0.000401 0.000039 0.000841 0.001216 0.000116 0.000582 0.001566 0.000116 0.000880 0.000285 0.000634 0.000867 0.002498 0.000984 0.000246 0.000880 0.000893 0.000414 18.000000 81.000000 14.000000 60.000000 4.000000 100.000000 34.000000 14.000000 4.000000 37.000000 32.000000 1623.000000 2655.000000 477.000000 509.000000 23.000000 -1.035821 -0.653731 -0.823881 -1.211940 -0.316418 -0.388060 -0.692537 -1.585075 -0.379104 -1.423881 -1.340299 -0.707463 -0.907463 -1.761194 -1.122388 -0.423881 -0.379104 -2.071642 -1.376119 -1.205970 0.000000 0.000605 0.000632 0.000498 0.002521 0.000666 0.000766 0.000296 0.001264 0.000242 0.000403 0.000498 0.000585 0.000161 0.000753 0.000484 0.000645 0.001035 0.000558 0.000309 Protein-IP
25.000000 76.000000 13.000000 103.000000 6.000000 57.000000 16.000000 8.000000 2.000000 51.000000 15.000000 1441.000000 2224.000000 370.000000 390.000000 16.000000 -0.658363 -0.725979 -0.985765 -1.530249 -1.562278 -0.373665 -1.067616 -1.113879 -0.466192 -1.199288 -0.871886 -0.864769 -0.555160 -1.177936 -0.686833 -0.192171 -0.448399 -1.846975 -1.000000 -0.811388 0.000000 0.000712 0.000401 0.000039 0.000841 0.001216 0.000116 0.000582 0.001566 0.000116 0.000880 0.000285 0.000634 0.000867 0.002498 0.000984 0.000246 0.000880 0.000893 0.000414 40.000000 97.000000 13.000000 109.000000 3.000000 54.000000 21.000000 6.000000 3.000000 50.000000 7.000000 1416.000000 2262.000000 434.000000 411.000000 23.000000 -1.000000 -0.720000 -0.966667 -1.303333 -0.363333 -0.543333 -0.946667 -1.636667 -0.496667 -1.676667 -1.480000 -0.830000 -1.043333 -1.816667 -0.806667 -0.290000 -0.143333 -2.040000 -1.570000 -1.260000 0.000075 0.000632 0.000361 0.000309 0.002777 0.000594 0.000467 0.000241 0.001114 0.000000 0.000489 0.000429 0.000391 0.000196 0.001114 0.000625 0.000971 0.000760 0.000263 0.000233 Protein-IP
27.000000 60.000000 9.000000 61.000000 2.000000 66.000000 19.000000 4.000000 5.000000 48.000000 21.000000 1300.000000 2056.000000 352.000000 390.000000 13.000000 -1.026820 -1.022989 -0.946360 -1.624521 -2.034483 -0.517241 -1.145594 -1.544061 -0.524904 -1.206897 -0.961686 -0.915709 -0.685824 -1.226054 -1.371648 -0.283525 -0.505747 -2.444444 -1.019157 -0.858238 0.000000 0.001100 0.001011 0.000656 0.001206 0.002270 0.000958 0.000834 0.002785 0.001117 0.001721 0.001277 0.001419 0.001721 0.001898 0.001809 0.000958 0.001082 0.002075 0.001206 31.000000 85.000000 18.000000 84.000000 2.000000 72.000000 15.000000 4.000000 3.000000 47.000000 24.000000 1331.000000 2100.000000 368.000000 412.000000 24.000000 -1.115523 -0.996390 -1.288809 -1.570397 -0.115523 -0.610108 -0.855596 -1.642599 -0.740072 -1.685921 -1.527076 -1.086643 -1.328520 -1.906137 -0.444043 -0.274368 -0.093863 -2.173285 -1.768953 -1.238267 0.000000 0.000622 0.000482 0.000570 0.003216 0.000999 0.001069 0.000526 0.001297 0.000438 0.000421 0.000587 0.000421 0.000526 0.001805 0.000929 0.001227 0.001139 0.000473 0.000622 Protein-IP
24.000000 52.000000 9.000000 62.000000 4.000000 35.000000 9.000000 5.000000 2.000000 37.000000 7.000000 930.000000 1494.000000 276.000000 266.000000 10.000000 -0.424870 -0.590674 -1.145078 -1.595855 -1.476684 -0.455959 -1.015544 -1.269430 -0.979275 -1.134715 -0.787565 -0.906736 -0.735751 -1.502591 -1.217617 -0.279793 -0.404145 -1.777202 -1.202073 -0.870466 0.000949 0.003466 0.000000 0.000328 0.001897 0.002664 0.000693 0.002408 0.002189 0.001678 0.003320 0.000037 0.000693 0.000547 0.003102 0.002189 0.001314 0.002299 0.000401 0.001642 29.000000 72.000000 9.000000 67.000000 5.000000 51.000000 18.000000 8.000000 3.000000 39.000000 9.000000 1263.000000 1965.000000 375.000000 370.000000 26.000000 -1.219231 -1.130769 -1.315385 -1.661538 0.426923 -0.742308 -1.042308 -1.576923 -0.969231 -1.680769 -1.557692 -1.057692 -1.665385 -1.865385 -0.453846 -0.292308 -0.173077 -2.180769 -1.861538 -1.103846 0.000000 0.000464 0.000424 0.000480 0.003518 0.000728 0.000736 0.000544 0.001016 0.000344 0.000472 0.000552 0.000256 0.000520 0.001775 0.000848 0.001183 0.000776 0.000520 0.000640 Protein-IP
17.000000 71.000000 16.000000 70.000000 3.000000 48.000000 8.000000 6.000000 1.000000 51.000000 14.000000 1175.000000 1853.000000 303.000000 340.000000 11.000000 -0.602564 -0.927350 -0.688034 -1.089744 -1.807692 -0.461538 -0.709402 -1.397436 -0.632479 -0.935897 -0.820513 -0.623932 -0.739316 -1.145299 -1.367521 -0.192308 -0.243590 -2.226496 -0.974359 -0.688034 0.000000 0.000800 0.001849 0.001225 0.000700 0.001574 0.000925 0.000650 0.002374 0.000850 0.001699 0.001000 0.000475 0.001549 0.001774 0.001275 0.001075 0.000050 0.001499 0.001275 98.000000 239.000000 22.000000 166.000000 8.000000 130.000000 35.000000 8.000000 11.000000 93.000000 35.000000 2724.000000 4353.000000 779.000000 883.000000 50.000000 -0.598319 -0.897479 -0.954622 -1.092437 0.122689 -0.457143 -0.660504 -1.072269 -0.709244 -1.773109 -1.606723 -1.026891 -1.302521 -1.865546 -0.174790 -0.065546 0.023529 -2.149580 -1.457143 -1.132773 0.000086 0.000197 0.000166 0.000201 0.001501 0.000310 0.000317 0.000248 0.000467 0.000000 0.000060 0.000120 0.000160 0.000106 0.000847 0.000444 0.000553 0.000375 0.000196 0.000178 Protein-IP
39.000000 89.000000 18.000000 106.000000 3.000000 24.000000 7.000000 2.000000 2.000000 59.000000 5.000000 1200.000000 1902.000000 334.000000 341.000000 5.000000 -0.200787 -0.767717 -1.145669 -1.236220 -1.732283 -0.539370 -0.905512 -0.976378 -1.015748 -1.311024 -0.590551 -0.877953 -0.842520 -1.468504 -0.440945 -0.070866 -0.346457 -2.216535 -1.535433 -0.633858 0.001291 0.000940 0.000000 0.000669 0.000494 0.001211 0.000574 0.001180 0.001195 0.000016 0.001913 0.000239 0.000542 0.000654 0.002965 0.001610 0.000717 0.000669 0.000159 0.000956 38.000000 96.000000 13.000000 73.000000 3.000000 60.000000 18.000000 6.000000 5.000000 39.000000 23.000000 1193.000000 1889.000000 345.000000 371.000000 28.000000 -0.937255 -1.074510 -1.019608 -1.431373 0.152941 -0.623529 -0.870588 -1.411765 -0.670588 -1.615686 -1.647059 -0.992157 -1.282353 -1.784314 -0.419608 -0.215686 -0.145098 -2.215686 -1.533333 -1.172549 0.000000 0.000356 0.000477 0.000384 0.003500 0.000730 0.000711 0.000608 0.001048 0.000225 0.000206 0.000356 0.000253 0.000431 0.001937 0.000927 0.001292 0.000796 0.000590 0.000402 Protein-IP
8.000000 37.000000 14.000000 44.000000 5.000000 41.000000 17.000000 3.000000 6.000000 35.000000 23.000000 950.000000 1502.000000 250.000000 275.000000 7.000000 -0.819672 -1.092896 -0.868852 -1.382514 -1.890710 -0.644809 -0.967213 -1.617486 -1.267760 -0.781421 -0.579235 -0.726776 -0.639344 -1.213115 -1.497268 -0.316940 -0.502732 -2.043716 -1.071038 -0.677596 0.000000 0.002001 0.002963 0.001809 0.001424 0.002848 0.002232 0.001693 0.001424 0.003617 0.004079 0.002309 0.001886 0.002386 0.002540 0.002886 0.001308 0.001616 0.002732 0.002886 32.000000 110.000000 11.000000 100.000000 2.000000 59.000000 13.000000 5.000000 2.000000 41.000000 13.000000 1254.000000 2021.000000 385.000000 384.000000 22.000000 -0.963899 -1.209386 -1.227437 -1.703971 0.574007 -0.812274 -1.093863 -1.451264 -0.794224 -1.620939 -1.480144 -1.061372 -1.296029 -1.707581 -0.501805 -0.180505 -0.148014 -1.916968 -1.981949 -1.191336 0.000000 0.000265 0.000114 0.000064 0.003081 0.000436 0.000315 0.000322 0.000693 0.000214 0.000200 0.000265 0.000129 0.000157 0.001437 0.000686 0.000958 0.000693 0.000072 0.000307 Protein-IP
12.000000 45.000000 11.000000 58.000000 1.000000 37.000000 3.000000 0.000000 0.000000 45.000000 12.000000 1041.000000 1603.000000 259.000000 285.000000 13.000000 -0.798995 -0.994975 -0.919598 -1.527638 -1.618090 -0.542714 -0.884422 -1.819095 -0.934673 -0.824121 -0.618090 -0.733668 -0.472362 -0.989950 -1.216080 -0.341709 -0.301508 -1.984925 -0.894472 -0.929648 0.000000 0.001160 0.002255 0.000773 0.001965 0.002319 0.001643 0.000773 0.002384 0.002674 0.003543 0.001675 0.002352 0.003092 0.003221 0.002062 0.001804 0.001417 0.002223 0.001063 36.000000 79.000000 11.000000 85.000000 2.000000 38.000000 13.000000 2.000000 5.000000 47.000000 7.000000 1122.000000 1734.000000 326.000000 332.000000 28.000000 -1.020747 -0.896266 -1.228216 -1.572614 -0.219917 -0.593361 -0.883817 -1.564315 -1.112033 -1.763485 -1.572614 -1.020747 -1.485477 -1.858921 -0.958506 -0.336100 -0.149378 -2.551867 -1.821577 -1.112033 0.000000 0.000739 0.000441 0.000640 0.003631 0.001048 0.001104 0.000828 0.000916 0.000364 0.000486 0.000651 0.000221 0.000607 0.001622 0.000839 0.001435 0.000706 0.000353 0.000684 Protein-IP
19.000000 64.000000 11.000000 74.000000 1.000000 53.000000 13.000000 6.000000 1.000000 44.000000 14.000000 1211.000000 1922.000000 358.000000 353.000000 9.000000 -0.612000 -0.640000 -0.888000 -1.440000 -2.140000 -0.376000 -0.920000 -1.172000 -0.552000 -1.156000 -0.920000 -0.752000 -0.828000 -1.596000 -1.220000 -0.164000 -0.444000 -2.484000 -1.308000 -0.808000 0.000127 0.001841 0.000339 0.000000 0.000233 0.001841 0.000423 0.000974 0.002138 0.000254 0.001312 0.000571 0.000487 0.000741 0.001439 0.001079 0.000212 0.000127 0.000593 0.000593 44.000000 100.000000 7.000000 91.000000 3.000000 68.000000 14.000000 6.000000 2.000000 51.000000 18.000000 1348.000000 2144.000000 414.000000 419.000000 30.000000 -0.255973 -0.409556 -1.023891 -1.296928 -0.382253 -0.235495 -0.651877 -0.846416 -0.880546 -1.511945 -1.122867 -0.627986 -1.044369 -1.877133 -0.146758 -0.010239 -0.303754 -2.218430 -1.648464 -1.153584 0.000467 0.001347 0.000000 0.000243 0.002874 0.001168 0.000665 0.000988 0.000970 0.000018 0.000413 0.000602 0.000207 0.000027 0.002308 0.000889 0.000539 0.000269 0.000009 0.000126 Protein-IP
19.000000 64.000000 11.000000 74.000000 1.000000 53.000000 13.000000 6.000000 1.000000 44.000000 14.000000 1211.000000 1922.000000 358.000000 353.000000 9.000000 -0.612000 -0.640000 -0.888000 -1.440000 -2.140000 -0.376000 -0.920000 -1.172000 -0.552000 -1.156000 -0.920000 -0.752000 -0.828000 -1.596000 -1.220000 -0.164000 -0.444000 -2.484000 -1.308000 -0.808000 0.000127 0.001841 0.000339 0.000000 0.000233 0.001841 0.000423 0.000974 0.002138 0.000254 0.001312 0.000571 0.000487 0.000741 0.001439 0.001079 0.000212 0.000127 0.000593 0.000593 22.000000 52.000000 11.000000 47.000000 1.000000 40.000000 10.000000 1.000000 5.000000 34.000000 12.000000 876.000000 1422.000000 232.000000 276.000000 17.000000 -0.467391 -1.065217 -0.771739 -1.157609 -1.391304 -0.630435 -0.625000 -1.396739 -1.244565 -1.027174 -0.940217 -0.760870 -0.750000 -1.489130 -1.043478 -0.190217 -0.130435 -2.190217 -1.375000 -0.896739 0.000345 0.000949 0.001510 0.001467 0.003235 0.001768 0.002588 0.000776 0.000776 0.001510 0.002329 0.001812 0.001510 0.001208 0.002890 0.002114 0.002674 0.000000 0.000776 0.000820 Protein-IP
26.000000 74.000000 14.000000 80.000000 5.000000 65.000000 28.000000 8.000000 8.000000 51.000000 28.000000 1382.000000 2229.000000 373.000000 425.000000 11.000000 -0.571930 -0.533333 -0.940351 -1.284211 -1.677193 -0.340351 -0.719298 -1.263158 -0.701754 -1.147368 -0.785965 -0.691228 -0.768421 -1.371930 -1.217544 -0.098246 -0.385965 -2.157895 -1.263158 -0.789474 0.000000 0.001936 0.000138 0.000328 0.000761 0.001642 0.000812 0.000553 0.001642 0.000328 0.001417 0.000778 0.000812 0.000795 0.001521 0.001400 0.000294 0.000553 0.000691 0.000778 44.000000 100.000000 7.000000 91.000000 3.000000 68.000000 14.000000 6.000000 2.000000 51.000000 18.000000 1348.000000 2144.000000 414.000000 419.000000 30.000000 -0.255973 -0.409556 -1.023891 -1.296928 -0.382253 -0.235495 -0.651877 -0.846416 -0.880546 -1.511945 -1.122867 -0.627986 -1.044369 -1.877133 -0.146758 -0.010239 -0.303754 -2.218430 -1.648464 -1.153584 0.000467 0.001347 0.000000 0.000243 0.002874 0.001168 0.000665 0.000988 0.000970 0.000018 0.000413 0.000602 0.000207 0.000027 0.002308 0.000889 0.000539 0.000269 0.000009 0.000126 Protein-IP
26.000000 74.000000 14.000000 80.000000 5.000000 65.000000 28.000000 8.000000 8.000000 51.000000 28.000000 1382.000000 2229.000000 373.000000 425.000000 11.000000 -0.571930 -0.533333 -0.940351 -1.284211 -1.677193 -0.340351 -0.719298 -1.263158 -0.701754 -1.147368 -0.785965 -0.691228 -0.768421 -1.371930 -1.217544 -0.098246 -0.385965 -2.157895 -1.263158 -0.789474 0.000000 0.001936 0.000138 0.000328 0.000761 0.001642 0.000812 0.000553 0.001642 0.000328 0.001417 0.000778 0.000812 0.000795 0.001521 0.001400 0.000294 0.000553 0.000691 0.000778 27.000000 79.000000 15.000000 84.000000 0.000000 30.000000 10.000000 5.000000 1.000000 30.000000 7.000000 831.000000 1358.000000 244.000000 246.000000 5.000000 -0.076087 -0.510870 -1.076087 -1.081522 -1.614130 -0.472826 -0.625000 -0.690217 -1.135870 -1.483696 -1.000000 -0.663043 -0.989130 -1.989130 1.320652 -0.141304 -0.054348 -2.086957 -1.788043 -1.054348 0.001212 0.001484 0.000228 0.000756 0.000899 0.000984 0.000813 0.001441 0.000856 0.000242 0.000827 0.000542 0.000428 0.000200 0.005321 0.000927 0.001327 0.000870 0.000000 0.000528 Protein-IP
26.000000 74.000000 14.000000 80.000000 5.000000 65.000000 28.000000 8.000000 8.000000 51.000000 28.000000 1382.000000 2229.000000 373.000000 425.000000 11.000000 -0.571930 -0.533333 -0.940351 -1.284211 -1.677193 -0.340351 -0.719298 -1.263158 -0.701754 -1.147368 -0.785965 -0.691228 -0.768421 -1.371930 -1.217544 -0.098246 -0.385965 -2.157895 -1.263158 -0.789474 0.000000 0.001936 0.000138 0.000328 0.000761 0.001642 0.000812 0.000553 0.001642 0.000328 0.001417 0.000778 0.000812 0.000795 0.001521 0.001400 0.000294 0.000553 0.000691 0.000778 22.000000 52.000000 11.000000 47.000000 1.000000 40.000000 10.000000 1.000000 5.000000 34.000000 12.000000 876.000000 1422.000000 232.000000 276.000000 17.000000 -0.467391 -1.065217 -0.771739 -1.157609 -1.391304 -0.630435 -0.625000 -1.396739 -1.244565 -1.027174 -0.940217 -0.760870 -0.750000 -1.489130 -1.043478 -0.190217 -0.130435 -2.190217 -1.375000 -0.896739 0.000345 0.000949 0.001510 0.001467 0.003235 0.001768 0.002588 0.000776 0.000776 0.001510 0.002329 0.001812 0.001510 0.001208 0.002890 0.002114 0.002674 0.000000 0.000776 0.000820 Protein-IP
49.000000 133.000000 11.000000 136.000000 6.000000 76.000000 23.000000 9.000000 4.000000 50.000000 23.000000 1816.000000 2865.000000 521.000000 553.000000 14.000000 -0.672634 -0.913043 -1.327366 -1.235294 -2.360614 -0.595908 -0.890026 0.491049 -1.723785 -1.895141 -1.843990 -0.808184 -1.294118 -2.217391 0.552430 -0.659847 -0.964194 -3.340153 -2.245524 -1.634271 0.000070 0.000441 0.000078 0.000246 0.000187 0.000530 0.000374 0.002269 0.000160 0.000066 0.000097 0.000355 0.000152 0.000164 0.002285 0.000175 0.000183 0.000000 0.000168 0.000055 60.000000 146.000000 23.000000 132.000000 4.000000 107.000000 38.000000 10.000000 9.000000 79.000000 41.000000 2114.000000 3333.000000 567.000000 675.000000 34.000000 -0.544643 -0.732143 -0.752232 -0.984375 -0.473214 -0.334821 -0.546875 -1.169643 -0.714286 -1.343750 -1.064732 -0.649554 -1.113839 -1.580357 -0.430804 -0.004464 0.035714 -2.238839 -1.430804 -0.955357 0.000000 0.000300 0.000245 0.000323 0.001641 0.000545 0.000522 0.000226 0.000587 0.000065 0.000291 0.000213 0.000000 0.000079 0.001174 0.000592 0.000661 0.000208 0.000005 0.000185 Protein-IP
8.000000 31.000000 6.000000 33.000000 4.000000 49.000000 22.000000 10.000000 4.000000 29.000000 20.000000 865.000000 1370.000000 236.000000 251.000000 8.000000 -0.993976 -0.662651 -0.500000 -1.090361 -2.355422 -0.204819 -0.590361 -2.030120 -1.120482 -1.084337 -0.915663 -0.108434 -0.566265 -1.415663 -2.090361 -0.524096 -0.771084 -2.481928 -1.307229 -1.174699 0.000000 0.003282 0.004171 0.002626 0.000734 0.003630 0.002973 0.000039 0.001545 0.002703 0.003167 0.004634 0.002935 0.003089 0.000618 0.001815 0.000309 0.001120 0.001506 0.001352 55.000000 170.000000 25.000000 145.000000 10.000000 154.000000 36.000000 3.000000 11.000000 91.000000 54.000000 3173.000000 4901.000000 827.000000 996.000000 29.000000 -0.827586 -0.811912 -0.435737 -0.794671 -0.905956 -0.200627 -0.360502 -1.274295 -0.346395 -1.032915 -0.791536 -0.630094 -0.716301 -1.103448 0.014107 0.163009 -0.148903 -1.512539 -0.921630 -0.741379 0.000000 0.000154 0.000475 0.000423 0.000731 0.000603 0.000534 0.000162 0.000859 0.000205 0.000382 0.000244 0.000375 0.000295 0.001306 0.000811 0.000480 0.000888 0.000416 0.000290 Protein-NIP
36.000000 105.000000 21.000000 101.000000 8.000000 104.000000 39.000000 20.000000 7.000000 63.000000 24.000000 1976.000000 3105.000000 587.000000 571.000000 15.000000 -1.053030 -0.093434 -0.994949 -1.141414 -1.797980 -0.398990 -0.926768 -1.638889 0.174242 -1.131313 -0.957071 -0.777778 -0.436869 -1.224747 -0.744949 -0.386364 -0.638889 -1.396465 -0.989899 -0.984848 0.000000 0.001324 0.000419 0.000450 0.001195 0.000610 0.000468 0.000142 0.002051 0.000487 0.000702 0.000382 0.001029 0.000480 0.001127 0.000641 0.000074 0.001417 0.000634 0.000419 31.000000 85.000000 18.000000 84.000000 2.000000 72.000000 15.000000 4.000000 3.000000 47.000000 24.000000 1331.000000 2100.000000 368.000000 412.000000 24.000000 -1.115523 -0.996390 -1.288809 -1.570397 -0.115523 -0.610108 -0.855596 -1.642599 -0.740072 -1.685921 -1.527076 -1.086643 -1.328520 -1.906137 -0.444043 -0.274368 -0.093863 -2.173285 -1.768953 -1.238267 0.000000 0.000622 0.000482 0.000570 0.003216 0.000999 0.001069 0.000526 0.001297 0.000438 0.000421 0.000587 0.000421 0.000526 0.001805 0.000929 0.001227 0.001139 0.000473 0.000622 Protein-NIP
13.000000 28.000000 7.000000 37.000000 0.000000 36.000000 12.000000 7.000000 0.000000 22.000000 9.000000 636.000000 1067.000000 195.000000 184.000000 8.000000 -0.835821 -0.619403 -1.373134 -2.283582 -1.783582 -0.880597 -1.791045 -1.925373 -1.059701 -1.470149 -1.395522 -0.537313 -1.022388 -1.910448 -1.141791 -0.388060 -0.335821 -2.529851 -2.440299 -1.007463 0.001050 0.004809 0.001437 0.000276 0.004312 0.002764 0.000276 0.001216 0.002211 0.001658 0.001824 0.005749 0.001327 0.000884 0.004865 0.003372 0.002266 0.001161 0.000000 0.002156 38.000000 133.000000 25.000000 130.000000 8.000000 105.000000 32.000000 12.000000 7.000000 102.000000 32.000000 2525.000000 4001.000000 695.000000 746.000000 35.000000 -1.300589 -1.516699 -1.451866 -1.685658 -0.978389 -1.438114 -1.424361 -2.220039 -1.170923 -1.218075 -1.257367 -1.375246 -0.925344 -1.687623 -2.017682 -0.831041 -1.029470 -2.666012 -1.567780 -1.220039 0.000000 0.000585 0.000534 0.000622 0.001300 0.000288 0.000701 0.000223 0.000896 0.000864 0.000725 0.000502 0.000827 0.000497 0.000636 0.000474 0.000283 0.000627 0.000474 0.000585 Protein-NIP
54.000000 99.000000 23.000000 110.000000 8.000000 65.000000 17.000000 6.000000 1.000000 68.000000 8.000000 1678.000000 2682.000000 488.000000 496.000000 19.000000 -1.019886 -0.085227 -0.951705 -1.269886 -2.474432 -0.565341 -0.926136 -1.906250 -0.102273 -1.224432 -0.985795 -0.752841 -0.744318 -1.477273 -1.127841 -0.275568 -0.622159 -2.210227 -1.312500 -0.977273 0.000000 0.001849 0.000670 0.000645 0.001001 0.000695 0.000678 0.000059 0.002196 0.000704 0.001085 0.000653 0.000950 0.000636 0.001213 0.001026 0.000322 0.000780 0.000695 0.000712 55.000000 158.000000 32.000000 192.000000 3.000000 87.000000 26.000000 6.000000 6.000000 113.000000 17.000000 2780.000000 4350.000000 780.000000 814.000000 32.000000 -1.017452 -1.333333 -1.328098 -1.722513 -1.130890 -1.289703 -1.399651 -1.937173 -1.310646 -1.247818 -1.178010 -1.453752 -0.968586 -1.741710 -1.760908 -0.530541 -0.965096 -2.881326 -1.687609 -1.115183 0.000000 0.000455 0.000365 0.000282 0.000989 0.000150 0.000346 0.000109 0.000399 0.000485 0.000466 0.000105 0.000365 0.000275 0.000666 0.000606 0.000120 0.000248 0.000241 0.000399 Protein-NIP
10.000000 33.000000 8.000000 42.000000 4.000000 50.000000 13.000000 6.000000 2.000000 32.000000 16.000000 1023.000000 1607.000000 289.000000 299.000000 6.000000 -0.355000 -0.655000 -1.145000 -1.200000 -2.035000 -0.230000 -0.610000 -1.230000 -0.925000 -1.440000 -0.545000 -0.785000 -0.865000 -1.570000 -0.985000 -0.250000 -0.530000 -2.265000 -1.460000 -1.160000 0.001522 0.002329 0.000311 0.001118 0.000435 0.002857 0.001708 0.000901 0.002453 0.000000 0.003261 0.000932 0.000839 0.000745 0.003106 0.002174 0.000342 0.000870 0.000839 0.000248 90.000000 261.000000 59.000000 262.000000 8.000000 178.000000 46.000000 13.000000 10.000000 170.000000 57.000000 4837.000000 7475.000000 1301.000000 1430.000000 39.000000 -1.251029 -0.902263 -0.577160 -1.069959 -1.403292 -0.833333 -0.703704 -1.736626 -0.636831 -0.817901 -1.108025 -0.764403 -0.654321 -1.220165 -1.091564 -0.312757 -0.379630 -1.994856 -0.804527 -0.767490 0.000000 0.000402 0.000739 0.000508 0.000661 0.000299 0.000594 0.000258 0.000725 0.000550 0.000424 0.000400 0.000519 0.000390 0.000665 0.000629 0.000522 0.000687 0.000665 0.000514 Protein-NIP
35.000000 82.000000 19.000000 76.000000 3.000000 58.000000 14.000000 8.000000 0.000000 49.000000 15.000000 1210.000000 1949.000000 349.000000 363.000000 12.000000 -0.468504 -0.783465 -1.118110 -1.381890 -1.751969 -0.437008 -0.913386 -1.354331 -0.964567 -1.362205 -0.984252 -0.740157 -1.051181 -1.692913 -0.437008 -0.232283 -0.212598 -2.295276 -1.405512 -0.984252 0.000322 0.000981 0.000000 0.000210 0.000644 0.001247 0.000448 0.000729 0.001037 0.000196 0.001023 0.000602 0.000014 0.000252 0.002914 0.000995 0.001009 0.000042 0.000224 0.000476 31.000000 85.000000 18.000000 84.000000 2.000000 72.000000 15.000000 4.000000 3.000000 47.000000 24.000000 1331.000000 2100.000000 368.000000 412.000000 24.000000 -1.115523 -0.996390 -1.288809 -1.570397 -0.115523 -0.610108 -0.855596 -1.642599 -0.740072 -1.685921 -1.527076 -1.086643 -1.328520 -1.906137 -0.444043 -0.274368 -0.093863 -2.173285 -1.768953 -1.238267 0.000000 0.000622 0.000482 0.000570 0.003216 0.000999 0.001069 0.000526 0.001297 0.000438 0.000421 0.000587 0.000421 0.000526 0.001805 0.000929 0.001227 0.001139 0.000473 0.000622 Protein-NIP
10.000000 33.000000 8.000000 42.000000 4.000000 50.000000 13.000000 6.000000 2.000000 32.000000 16.000000 1023.000000 1607.000000 289.000000 299.000000 6.000000 -0.355000 -0.655000 -1.145000 -1.200000 -2.035000 -0.230000 -0.610000 -1.230000 -0.925000 -1.440000 -0.545000 -0.785000 -0.865000 -1.570000 -0.985000 -0.250000 -0.530000 -2.265000 -1.460000 -1.160000 0.001522 0.002329 0.000311 0.001118 0.000435 0.002857 0.001708 0.000901 0.002453 0.000000 0.003261 0.000932 0.000839 0.000745 0.003106 0.002174 0.000342 0.000870 0.000839 0.000248 49.000000 103.000000 27.000000 151.000000 2.000000 46.000000 18.000000 9.000000 3.000000 103.000000 8.000000 1718.000000 2781.000000 497.000000 477.000000 12.000000 -1.392265 -2.596685 -2.146409 -3.519337 -1.350829 -2.643646 -3.383978 -2.839779 -2.041436 -0.872928 -0.787293 -3.033149 -0.751381 -0.571823 -3.248619 -0.776243 -0.685083 -2.149171 -1.386740 -0.812155 0.000445 0.001159 0.000991 0.000496 0.001640 0.000146 0.000073 0.000000 0.000962 0.001961 0.001910 0.000459 0.001363 0.002260 0.000466 0.001327 0.001020 0.001290 0.001727 0.001757 Protein-NIP
21.000000 56.000000 4.000000 74.000000 3.000000 34.000000 8.000000 3.000000 1.000000 37.000000 11.000000 1141.000000 1761.000000 313.000000 314.000000 9.000000 -0.413333 -0.746667 -1.120000 -1.244444 -1.946667 -0.368889 -0.760000 -1.364444 -0.964444 -1.248889 -0.413333 -0.902222 -0.786667 -1.324444 -1.075556 -0.280000 -0.462222 -2.142222 -1.248889 -0.968889 0.000889 0.001273 0.000096 0.000529 0.000048 0.001682 0.000721 0.000553 0.001225 0.000000 0.002571 0.000024 0.000505 0.001057 0.002354 0.001321 0.000144 0.000793 0.000553 0.000288 40.000000 97.000000 13.000000 109.000000 3.000000 54.000000 21.000000 6.000000 3.000000 50.000000 7.000000 1416.000000 2262.000000 434.000000 411.000000 23.000000 -1.000000 -0.720000 -0.966667 -1.303333 -0.363333 -0.543333 -0.946667 -1.636667 -0.496667 -1.676667 -1.480000 -0.830000 -1.043333 -1.816667 -0.806667 -0.290000 -0.143333 -2.040000 -1.570000 -1.260000 0.000075 0.000632 0.000361 0.000309 0.002777 0.000594 0.000467 0.000241 0.001114 0.000000 0.000489 0.000429 0.000391 0.000196 0.001114 0.000625 0.000971 0.000760 0.000263 0.000233 Protein-NIP
21.000000 56.000000 4.000000 74.000000 3.000000 34.000000 8.000000 3.000000 1.000000 37.000000 11.000000 1141.000000 1761.000000 313.000000 314.000000 9.000000 -0.413333 -0.746667 -1.120000 -1.244444 -1.946667 -0.368889 -0.760000 -1.364444 -0.964444 -1.248889 -0.413333 -0.902222 -0.786667 -1.324444 -1.075556 -0.280000 -0.462222 -2.142222 -1.248889 -0.968889 0.000889 0.001273 0.000096 0.000529 0.000048 0.001682 0.000721 0.000553 0.001225 0.000000 0.002571 0.000024 0.000505 0.001057 0.002354 0.001321 0.000144 0.000793 0.000553 0.000288 44.000000 116.000000 27.000000 148.000000 7.000000 116.000000 32.000000 12.000000 11.000000 120.000000 36.000000 2667.000000 4212.000000 724.000000 783.000000 39.000000 -1.065789 -1.233083 -1.159774 -1.432331 -0.849624 -1.144737 -1.210526 -1.885338 -0.922932 -1.052632 -1.161654 -1.171053 -0.714286 -1.539474 -1.639098 -0.573308 -0.843985 -2.490602 -1.321429 -1.103383 0.000000 0.000575 0.000598 0.000570 0.001182 0.000265 0.000620 0.000242 0.001027 0.000789 0.000557 0.000415 0.000739 0.000465 0.000616 0.000497 0.000233 0.000657 0.000534 0.000502 Protein-NIP
18.000000 43.000000 6.000000 52.000000 4.000000 34.000000 10.000000 8.000000 1.000000 34.000000 4.000000 746.000000 1178.000000 218.000000 199.000000 7.000000 -0.753333 -0.520000 -1.173333 -1.973333 -1.786667 -0.726667 -1.466667 -1.640000 -0.920000 -1.393333 -1.133333 -0.393333 -1.026667 -1.953333 -1.020000 -0.220000 -0.220000 -2.780000 -2.093333 -1.086667 0.001471 0.004853 0.001863 0.000490 0.002941 0.002206 0.000000 0.001520 0.003284 0.001520 0.002304 0.005196 0.001324 0.001225 0.004265 0.003676 0.002794 0.001422 0.000098 0.001765 22.000000 40.000000 11.000000 57.000000 0.000000 16.000000 8.000000 4.000000 1.000000 32.000000 4.000000 617.000000 997.000000 181.000000 165.000000 10.000000 -0.240310 -0.782946 -1.131783 -1.224806 -1.000000 -0.744186 -0.891473 -0.806202 -1.426357 -1.217054 -0.875969 -0.922481 -0.806202 -1.627907 -0.527132 -0.263566 -0.410853 -1.860465 -1.534884 -0.891473 0.002266 0.003220 0.000000 0.001610 0.004592 0.001729 0.001729 0.004472 0.000477 0.001968 0.003578 0.001073 0.001550 0.000954 0.006679 0.002564 0.002027 0.002504 0.000000 0.001968 Protein-NIP
21.000000 56.000000 4.000000 74.000000 3.000000 34.000000 8.000000 3.000000 1.000000 37.000000 11.000000 1141.000000 1761.000000 313.000000 314.000000 9.000000 -0.413333 -0.746667 -1.120000 -1.244444 -1.946667 -0.368889 -0.760000 -1.364444 -0.964444 -1.248889 -0.413333 -0.902222 -0.786667 -1.324444 -1.075556 -0.280000 -0.462222 -2.142222 -1.248889 -0.968889 0.000889 0.001273 0.000096 0.000529 0.000048 0.001682 0.000721 0.000553 0.001225 0.000000 0.002571 0.000024 0.000505 0.001057 0.002354 0.001321 0.000144 0.000793 0.000553 0.000288 31.000000 85.000000 18.000000 84.000000 2.000000 72.000000 15.000000 4.000000 3.000000 47.000000 24.000000 1331.000000 2100.000000 368.000000 412.000000 24.000000 -1.115523 -0.996390 -1.288809 -1.570397 -0.115523 -0.610108 -0.855596 -1.642599 -0.740072 -1.685921 -1.527076 -1.086643 -1.328520 -1.906137 -0.444043 -0.274368 -0.093863 -2.173285 -1.768953 -1.238267 0.000000 0.000622 0.000482 0.000570 0.003216 0.000999 0.001069 0.000526 0.001297 0.000438 0.000421 0.000587 0.000421 0.000526 0.001805 0.000929 0.001227 0.001139 0.000473 0.000622 Protein-NIP
21.000000 56.000000 4.000000 74.000000 3.000000 34.000000 8.000000 3.000000 1.000000 37.000000 11.000000 1141.000000 1761.000000 313.000000 314.000000 9.000000 -0.413333 -0.746667 -1.120000 -1.244444 -1.946667 -0.368889 -0.760000 -1.364444 -0.964444 -1.248889 -0.413333 -0.902222 -0.786667 -1.324444 -1.075556 -0.280000 -0.462222 -2.142222 -1.248889 -0.968889 0.000889 0.001273 0.000096 0.000529 0.000048 0.001682 0.000721 0.000553 0.001225 0.000000 0.002571 0.000024 0.000505 0.001057 0.002354 0.001321 0.000144 0.000793 0.000553 0.000288 29.000000 81.000000 31.000000 145.000000 8.000000 65.000000 14.000000 10.000000 1.000000 112.000000 12.000000 1926.000000 3002.000000 504.000000 504.000000 21.000000 -1.607527 -3.145161 -2.559140 -4.067204 -1.580645 -3.077957 -3.895161 -3.236559 -2.569892 -0.930108 -0.846774 -3.443548 -0.795699 -0.741935 -3.733871 -1.010753 -0.857527 -2.819892 -1.750000 -0.876344 0.000479 0.001128 0.000964 0.000466 0.001580 0.000197 0.000079 0.000000 0.000918 0.002039 0.001974 0.000466 0.001429 0.002275 0.000485 0.001311 0.001016 0.001121 0.001678 0.001790 Protein-NIP
28.000000 63.000000 8.000000 74.000000 0.000000 28.000000 9.000000 3.000000 2.000000 35.000000 4.000000 936.000000 1529.000000 283.000000 274.000000 3.000000 -0.298507 -0.597015 -0.995025 -1.169154 -1.890547 -0.228856 -0.616915 -1.402985 -0.860697 -1.328358 -0.577114 -0.696517 -0.920398 -1.417910 -0.890547 -0.208955 -0.502488 -2.253731 -1.393035 -0.925373 0.001115 0.001849 0.000462 0.000870 0.000544 0.002229 0.001332 0.000625 0.001604 0.000000 0.002420 0.000734 0.000707 0.000870 0.003398 0.001550 0.000353 0.000625 0.000489 0.000217 46.000000 97.000000 29.000000 166.000000 5.000000 40.000000 4.000000 2.000000 2.000000 99.000000 6.000000 1649.000000 2564.000000 406.000000 445.000000 15.000000 -0.887574 -1.964497 -1.674556 -2.748521 -0.713018 -2.011834 -2.710059 -2.310651 -1.526627 -0.446746 -0.284024 -2.295858 -0.387574 -0.142012 -2.384615 -0.502959 -0.606509 -1.553254 -0.837278 -0.384615 0.000402 0.000796 0.000772 0.000490 0.001857 0.000056 0.000000 0.000048 0.000949 0.001688 0.001994 0.000322 0.001101 0.002412 0.000611 0.001045 0.000490 0.001560 0.001568 0.001511 Protein-NIP
27.000000 60.000000 9.000000 61.000000 2.000000 66.000000 19.000000 4.000000 5.000000 48.000000 21.000000 1300.000000 2056.000000 352.000000 390.000000 13.000000 -1.026820 -1.022989 -0.946360 -1.624521 -2.034483 -0.517241 -1.145594 -1.544061 -0.524904 -1.206897 -0.961686 -0.915709 -0.685824 -1.226054 -1.371648 -0.283525 -0.505747 -2.444444 -1.019157 -0.858238 0.000000 0.001100 0.001011 0.000656 0.001206 0.002270 0.000958 0.000834 0.002785 0.001117 0.001721 0.001277 0.001419 0.001721 0.001898 0.001809 0.000958 0.001082 0.002075 0.001206 90.000000 261.000000 59.000000 262.000000 8.000000 178.000000 46.000000 13.000000 10.000000 170.000000 57.000000 4837.000000 7475.000000 1301.000000 1430.000000 39.000000 -1.251029 -0.902263 -0.577160 -1.069959 -1.403292 -0.833333 -0.703704 -1.736626 -0.636831 -0.817901 -1.108025 -0.764403 -0.654321 -1.220165 -1.091564 -0.312757 -0.379630 -1.994856 -0.804527 -0.767490 0.000000 0.000402 0.000739 0.000508 0.000661 0.000299 0.000594 0.000258 0.000725 0.000550 0.000424 0.000400 0.000519 0.000390 0.000665 0.000629 0.000522 0.000687 0.000665 0.000514 Protein-NIP
27.000000 60.000000 9.000000 61.000000 2.000000 66.000000 19.000000 4.000000 5.000000 48.000000 21.000000 1300.000000 2056.000000 352.000000 390.000000 13.000000 -1.026820 -1.022989 -0.946360 -1.624521 -2.034483 -0.517241 -1.145594 -1.544061 -0.524904 -1.206897 -0.961686 -0.915709 -0.685824 -1.226054 -1.371648 -0.283525 -0.505747 -2.444444 -1.019157 -0.858238 0.000000 0.001100 0.001011 0.000656 0.001206 0.002270 0.000958 0.000834 0.002785 0.001117 0.001721 0.001277 0.001419 0.001721 0.001898 0.001809 0.000958 0.001082 0.002075 0.001206 51.000000 110.000000 12.000000 71.000000 2.000000 68.000000 13.000000 4.000000 2.000000 40.000000 7.000000 1223.000000 1971.000000 351.000000 389.000000 13.000000 -0.359551 -0.775281 -0.977528 -1.254682 -1.573034 -0.606742 -0.737828 -1.097378 -1.176030 -1.116105 -1.172285 -0.749064 -0.940075 -1.838951 0.067416 0.217228 0.531835 -2.348315 -1.535581 -0.790262 0.000429 0.000692 0.000417 0.000262 0.001014 0.000394 0.000632 0.000382 0.000632 0.000370 0.000298 0.000298 0.000322 0.000000 0.003042 0.001885 0.002624 0.000632 0.000131 0.000584 Protein-NIP
60.000000 144.000000 16.000000 111.000000 2.000000 82.000000 16.000000 5.000000 4.000000 57.000000 18.000000 1839.000000 2917.000000 527.000000 576.000000 18.000000 -0.010076 -1.178841 -1.198992 -1.392947 -2.198992 -0.614610 -0.534005 -1.161209 -1.511335 -1.599496 -1.556675 -0.896725 -1.282116 -2.277078 1.148615 0.584383 1.005038 -2.926952 -2.173804 -0.879093 0.000460 0.000223 0.000072 0.000043 0.000184 0.000299 0.000394 0.000253 0.000131 0.000115 0.000158 0.000200 0.000135 0.000069 0.002338 0.001113 0.001596 0.000095 0.000000 0.000194 88.000000 311.000000 59.000000 255.000000 15.000000 262.000000 60.000000 13.000000 22.000000 164.000000 87.000000 5514.000000 8577.000000 1467.000000 1684.000000 43.000000 -1.113947 -1.025524 -0.523245 -1.226071 -1.802188 -0.618961 -0.709207 -1.558797 -0.738377 -0.813127 -1.225160 -0.982680 -1.177758 -1.484047 -0.621696 0.191431 0.150410 -1.628988 -0.857794 -0.491340 0.000000 0.000158 0.000461 0.000235 0.000295 0.000275 0.000300 0.000138 0.000311 0.000397 0.000167 0.000140 0.000064 0.000135 0.000742 0.000669 0.000651 0.000560 0.000414 0.000428 Protein-NIP
120.000000 360.000000 55.000000 331.000000 23.000000 259.000000 79.000000 20.000000 17.000000 225.000000 74.000000 5844.000000 9098.000000 1636.000000 1790.000000 96.000000 -1.478045 -1.086993 -0.230323 -0.341342 1.060481 -0.909693 -1.006628 -1.085336 -0.233637 -1.316487 -1.839271 -1.405137 -1.215410 -1.636288 -1.329743 -0.458161 -0.603977 -1.908036 -1.062966 -1.363712 0.000000 0.000077 0.000216 0.000243 0.000766 0.000056 0.000067 0.000150 0.000245 0.000089 0.000046 0.000012 0.000061 0.000062 0.000129 0.000090 0.000090 0.000208 0.000127 0.000052 91.000000 302.000000 61.000000 277.000000 22.000000 255.000000 56.000000 17.000000 13.000000 193.000000 76.000000 5985.000000 9202.000000 1516.000000 1755.000000 63.000000 -0.957082 -0.788841 -0.503863 -0.948498 -1.287554 -0.494421 -0.527039 -1.354506 -0.502146 -0.855794 -1.090987 -0.776824 -0.829185 -1.240343 -0.418026 0.156223 0.129614 -1.230043 -0.713305 -0.563090 0.000000 0.000167 0.000372 0.000239 0.000440 0.000287 0.000327 0.000155 0.000452 0.000268 0.000180 0.000137 0.000177 0.000202 0.000704 0.000586 0.000537 0.000679 0.000437 0.000342 Protein-NIP
71.000000 196.000000 38.000000 228.000000 1.000000 71.000000 27.000000 4.000000 8.000000 110.000000 12.000000 2622.000000 4237.000000 767.000000 761.000000 16.000000 -0.432143 -0.158929 -1.062500 -1.133929 -1.964286 -0.267857 -0.648214 -0.891071 -0.412500 -1.382143 -0.637500 -0.844643 -0.844643 -1.417857 -0.191071 -0.092857 -0.408929 -1.553571 -1.364286 -0.860714 0.000167 0.000858 0.000000 0.000154 0.000236 0.000521 0.000292 0.000423 0.000881 0.000010 0.000691 0.000000 0.000170 0.000147 0.001337 0.000475 0.000144 0.000754 0.000043 0.000151 49.000000 103.000000 27.000000 151.000000 2.000000 46.000000 18.000000 9.000000 3.000000 103.000000 8.000000 1718.000000 2781.000000 497.000000 477.000000 12.000000 -1.392265 -2.596685 -2.146409 -3.519337 -1.350829 -2.643646 -3.383978 -2.839779 -2.041436 -0.872928 -0.787293 -3.033149 -0.751381 -0.571823 -3.248619 -0.776243 -0.685083 -2.149171 -1.386740 -0.812155 0.000445 0.001159 0.000991 0.000496 0.001640 0.000146 0.000073 0.000000 0.000962 0.001961 0.001910 0.000459 0.001363 0.002260 0.000466 0.001327 0.001020 0.001290 0.001727 0.001757 Protein-NIP
120.000000 360.000000 55.000000 331.000000 23.000000 259.000000 79.000000 20.000000 17.000000 225.000000 74.000000 5844.000000 9098.000000 1636.000000 1790.000000 96.000000 -1.478045 -1.086993 -0.230323 -0.341342 1.060481 -0.909693 -1.006628 -1.085336 -0.233637 -1.316487 -1.839271 -1.405137 -1.215410 -1.636288 -1.329743 -0.458161 -0.603977 -1.908036 -1.062966 -1.363712 0.000000 0.000077 0.000216 0.000243 0.000766 0.000056 0.000067 0.000150 0.000245 0.000089 0.000046 0.000012 0.000061 0.000062 0.000129 0.000090 0.000090 0.000208 0.000127 0.000052 127.000000 342.000000 59.000000 284.000000 17.000000 316.000000 102.000000 31.000000 23.000000 202.000000 98.000000 6690.000000 10604.000000 1816.000000 2013.000000 65.000000 -1.110613 -0.823617 -0.502242 -0.885650 -1.541106 -0.712257 -0.568759 -1.600897 -0.452167 -0.831091 -1.080717 -0.728700 -0.705531 -1.137519 -0.851271 -0.149477 -0.286996 -1.942451 -0.763079 -0.711510 0.000000 0.000262 0.000473 0.000374 0.000365 0.000184 0.000389 0.000142 0.000538 0.000326 0.000220 0.000235 0.000308 0.000254 0.000544 0.000465 0.000377 0.000391 0.000430 0.000344 Protein-NIP
36.000000 105.000000 21.000000 101.000000 8.000000 104.000000 39.000000 20.000000 7.000000 63.000000 24.000000 1976.000000 3105.000000 587.000000 571.000000 15.000000 -1.053030 -0.093434 -0.994949 -1.141414 -1.797980 -0.398990 -0.926768 -1.638889 0.174242 -1.131313 -0.957071 -0.777778 -0.436869 -1.224747 -0.744949 -0.386364 -0.638889 -1.396465 -0.989899 -0.984848 0.000000 0.001324 0.000419 0.000450 0.001195 0.000610 0.000468 0.000142 0.002051 0.000487 0.000702 0.000382 0.001029 0.000480 0.001127 0.000641 0.000074 0.001417 0.000634 0.000419 32.000000 102.000000 24.000000 93.000000 4.000000 95.000000 29.000000 9.000000 6.000000 63.000000 30.000000 2061.000000 3210.000000 574.000000 604.000000 16.000000 -1.265000 -1.045000 -0.732500 -1.312500 -0.747500 -0.592500 -0.777500 -1.847500 -0.342500 -0.815000 -0.915000 -0.910000 -0.515000 -0.880000 -0.747500 -0.252500 -0.200000 -0.392500 -0.787500 -0.630000 0.000000 0.000443 0.000804 0.000424 0.001373 0.000612 0.000747 0.000116 0.001233 0.000612 0.000684 0.000409 0.000747 0.000843 0.001185 0.000727 0.000747 0.002269 0.000882 0.000732 Protein-NIP
8.000000 31.000000 6.000000 33.000000 4.000000 49.000000 22.000000 10.000000 4.000000 29.000000 20.000000 865.000000 1370.000000 236.000000 251.000000 8.000000 -0.993976 -0.662651 -0.500000 -1.090361 -2.355422 -0.204819 -0.590361 -2.030120 -1.120482 -1.084337 -0.915663 -0.108434 -0.566265 -1.415663 -2.090361 -0.524096 -0.771084 -2.481928 -1.307229 -1.174699 0.000000 0.003282 0.004171 0.002626 0.000734 0.003630 0.002973 0.000039 0.001545 0.002703 0.003167 0.004634 0.002935 0.003089 0.000618 0.001815 0.000309 0.001120 0.001506 0.001352 32.000000 102.000000 24.000000 93.000000 4.000000 95.000000 29.000000 9.000000 6.000000 63.000000 30.000000 2061.000000 3210.000000 574.000000 604.000000 16.000000 -1.265000 -1.045000 -0.732500 -1.312500 -0.747500 -0.592500 -0.777500 -1.847500 -0.342500 -0.815000 -0.915000 -0.910000 -0.515000 -0.880000 -0.747500 -0.252500 -0.200000 -0.392500 -0.787500 -0.630000 0.000000 0.000443 0.000804 0.000424 0.001373 0.000612 0.000747 0.000116 0.001233 0.000612 0.000684 0.000409 0.000747 0.000843 0.001185 0.000727 0.000747 0.002269 0.000882 0.000732 Protein-NIP
28.000000 63.000000 8.000000 74.000000 0.000000 28.000000 9.000000 3.000000 2.000000 35.000000 4.000000 936.000000 1529.000000 283.000000 274.000000 3.000000 -0.298507 -0.597015 -0.995025 -1.169154 -1.890547 -0.228856 -0.616915 -1.402985 -0.860697 -1.328358 -0.577114 -0.696517 -0.920398 -1.417910 -0.890547 -0.208955 -0.502488 -2.253731 -1.393035 -0.925373 0.001115 0.001849 0.000462 0.000870 0.000544 0.002229 0.001332 0.000625 0.001604 0.000000 0.002420 0.000734 0.000707 0.000870 0.003398 0.001550 0.000353 0.000625 0.000489 0.000217 49.000000 103.000000 27.000000 151.000000 2.000000 46.000000 18.000000 9.000000 3.000000 103.000000 8.000000 1718.000000 2781.000000 497.000000 477.000000 12.000000 -1.392265 -2.596685 -2.146409 -3.519337 -1.350829 -2.643646 -3.383978 -2.839779 -2.041436 -0.872928 -0.787293 -3.033149 -0.751381 -0.571823 -3.248619 -0.776243 -0.685083 -2.149171 -1.386740 -0.812155 0.000445 0.001159 0.000991 0.000496 0.001640 0.000146 0.000073 0.000000 0.000962 0.001961 0.001910 0.000459 0.001363 0.002260 0.000466 0.001327 0.001020 0.001290 0.001727 0.001757 Protein-NIP
13.000000 35.000000 5.000000 33.000000 3.000000 21.000000 2.000000 2.000000 0.000000 27.000000 5.000000 540.000000 874.000000 136.000000 160.000000 13.000000 -0.787611 -1.097345 -1.557522 -2.203540 -1.619469 -0.911504 -1.707965 -2.141593 -1.292035 -1.053097 -1.079646 -0.955752 -0.973451 -1.584071 -1.654867 -0.672566 -0.681416 -2.345133 -1.920354 -0.707965 0.002646 0.003923 0.000639 0.000730 0.006478 0.003741 0.000547 0.000000 0.002555 0.003741 0.003558 0.005200 0.002098 0.001642 0.003649 0.003832 0.002372 0.001642 0.000912 0.004835 32.000000 110.000000 11.000000 100.000000 2.000000 59.000000 13.000000 5.000000 2.000000 41.000000 13.000000 1254.000000 2021.000000 385.000000 384.000000 22.000000 -0.963899 -1.209386 -1.227437 -1.703971 0.574007 -0.812274 -1.093863 -1.451264 -0.794224 -1.620939 -1.480144 -1.061372 -1.296029 -1.707581 -0.501805 -0.180505 -0.148014 -1.916968 -1.981949 -1.191336 0.000000 0.000265 0.000114 0.000064 0.003081 0.000436 0.000315 0.000322 0.000693 0.000214 0.000200 0.000265 0.000129 0.000157 0.001437 0.000686 0.000958 0.000693 0.000072 0.000307 Protein-NIP
13.000000 36.000000 11.000000 35.000000 1.000000 33.000000 8.000000 1.000000 3.000000 29.000000 10.000000 800.000000 1279.000000 207.000000 246.000000 11.000000 -1.080247 -1.006173 -0.808642 -1.518519 -1.283951 -0.506173 -0.617284 -2.339506 -1.049383 -0.956790 -0.753086 -0.469136 -0.635802 -1.314815 -1.950617 -0.543210 -0.388889 -2.598765 -1.296296 -1.061728 0.000590 0.002162 0.003892 0.001730 0.005465 0.003460 0.004286 0.000000 0.003224 0.003067 0.004010 0.003774 0.003381 0.003185 0.001297 0.002595 0.002870 0.001415 0.002320 0.001927 38.000000 133.000000 25.000000 130.000000 8.000000 105.000000 32.000000 12.000000 7.000000 102.000000 32.000000 2525.000000 4001.000000 695.000000 746.000000 35.000000 -1.300589 -1.516699 -1.451866 -1.685658 -0.978389 -1.438114 -1.424361 -2.220039 -1.170923 -1.218075 -1.257367 -1.375246 -0.925344 -1.687623 -2.017682 -0.831041 -1.029470 -2.666012 -1.567780 -1.220039 0.000000 0.000585 0.000534 0.000622 0.001300 0.000288 0.000701 0.000223 0.000896 0.000864 0.000725 0.000502 0.000827 0.000497 0.000636 0.000474 0.000283 0.000627 0.000474 0.000585 Protein-NIP
60.000000 144.000000 16.000000 111.000000 2.000000 82.000000 16.000000 5.000000 4.000000 57.000000 18.000000 1839.000000 2917.000000 527.000000 576.000000 18.000000 -0.010076 -1.178841 -1.198992 -1.392947 -2.198992 -0.614610 -0.534005 -1.161209 -1.511335 -1.599496 -1.556675 -0.896725 -1.282116 -2.277078 1.148615 0.584383 1.005038 -2.926952 -2.173804 -0.879093 0.000460 0.000223 0.000072 0.000043 0.000184 0.000299 0.000394 0.000253 0.000131 0.000115 0.000158 0.000200 0.000135 0.000069 0.002338 0.001113 0.001596 0.000095 0.000000 0.000194 29.000000 81.000000 31.000000 145.000000 8.000000 65.000000 14.000000 10.000000 1.000000 112.000000 12.000000 1926.000000 3002.000000 504.000000 504.000000 21.000000 -1.607527 -3.145161 -2.559140 -4.067204 -1.580645 -3.077957 -3.895161 -3.236559 -2.569892 -0.930108 -0.846774 -3.443548 -0.795699 -0.741935 -3.733871 -1.010753 -0.857527 -2.819892 -1.750000 -0.876344 0.000479 0.001128 0.000964 0.000466 0.001580 0.000197 0.000079 0.000000 0.000918 0.002039 0.001974 0.000466 0.001429 0.002275 0.000485 0.001311 0.001016 0.001121 0.001678 0.001790 Protein-NIP
60.000000 144.000000 16.000000 111.000000 2.000000 82.000000 16.000000 5.000000 4.000000 57.000000 18.000000 1839.000000 2917.000000 527.000000 576.000000 18.000000 -0.010076 -1.178841 -1.198992 -1.392947 -2.198992 -0.614610 -0.534005 -1.161209 -1.511335 -1.599496 -1.556675 -0.896725 -1.282116 -2.277078 1.148615 0.584383 1.005038 -2.926952 -2.173804 -0.879093 0.000460 0.000223 0.000072 0.000043 0.000184 0.000299 0.000394 0.000253 0.000131 0.000115 0.000158 0.000200 0.000135 0.000069 0.002338 0.001113 0.001596 0.000095 0.000000 0.000194 55.000000 170.000000 25.000000 145.000000 10.000000 154.000000 36.000000 3.000000 11.000000 91.000000 54.000000 3173.000000 4901.000000 827.000000 996.000000 29.000000 -0.827586 -0.811912 -0.435737 -0.794671 -0.905956 -0.200627 -0.360502 -1.274295 -0.346395 -1.032915 -0.791536 -0.630094 -0.716301 -1.103448 0.014107 0.163009 -0.148903 -1.512539 -0.921630 -0.741379 0.000000 0.000154 0.000475 0.000423 0.000731 0.000603 0.000534 0.000162 0.000859 0.000205 0.000382 0.000244 0.000375 0.000295 0.001306 0.000811 0.000480 0.000888 0.000416 0.000290 Protein-NIP
35.000000 82.000000 19.000000 76.000000 3.000000 58.000000 14.000000 8.000000 0.000000 49.000000 15.000000 1210.000000 1949.000000 349.000000 363.000000 12.000000 -0.468504 -0.783465 -1.118110 -1.381890 -1.751969 -0.437008 -0.913386 -1.354331 -0.964567 -1.362205 -0.984252 -0.740157 -1.051181 -1.692913 -0.437008 -0.232283 -0.212598 -2.295276 -1.405512 -0.984252 0.000322 0.000981 0.000000 0.000210 0.000644 0.001247 0.000448 0.000729 0.001037 0.000196 0.001023 0.000602 0.000014 0.000252 0.002914 0.000995 0.001009 0.000042 0.000224 0.000476 38.000000 133.000000 25.000000 130.000000 8.000000 105.000000 32.000000 12.000000 7.000000 102.000000 32.000000 2525.000000 4001.000000 695.000000 746.000000 35.000000 -1.300589 -1.516699 -1.451866 -1.685658 -0.978389 -1.438114 -1.424361 -2.220039 -1.170923 -1.218075 -1.257367 -1.375246 -0.925344 -1.687623 -2.017682 -0.831041 -1.029470 -2.666012 -1.567780 -1.220039 0.000000 0.000585 0.000534 0.000622 0.001300 0.000288 0.000701 0.000223 0.000896 0.000864 0.000725 0.000502 0.000827 0.000497 0.000636 0.000474 0.000283 0.000627 0.000474 0.000585 Protein-NIP
25.000000 76.000000 13.000000 103.000000 6.000000 57.000000 16.000000 8.000000 2.000000 51.000000 15.000000 1441.000000 2224.000000 370.000000 390.000000 16.000000 -0.658363 -0.725979 -0.985765 -1.530249 -1.562278 -0.373665 -1.067616 -1.113879 -0.466192 -1.199288 -0.871886 -0.864769 -0.555160 -1.177936 -0.686833 -0.192171 -0.448399 -1.846975 -1.000000 -0.811388 0.000000 0.000712 0.000401 0.000039 0.000841 0.001216 0.000116 0.000582 0.001566 0.000116 0.000880 0.000285 0.000634 0.000867 0.002498 0.000984 0.000246 0.000880 0.000893 0.000414 31.000000 85.000000 18.000000 84.000000 2.000000 72.000000 15.000000 4.000000 3.000000 47.000000 24.000000 1331.000000 2100.000000 368.000000 412.000000 24.000000 -1.115523 -0.996390 -1.288809 -1.570397 -0.115523 -0.610108 -0.855596 -1.642599 -0.740072 -1.685921 -1.527076 -1.086643 -1.328520 -1.906137 -0.444043 -0.274368 -0.093863 -2.173285 -1.768953 -1.238267 0.000000 0.000622 0.000482 0.000570 0.003216 0.000999 0.001069 0.000526 0.001297 0.000438 0.000421 0.000587 0.000421 0.000526 0.001805 0.000929 0.001227 0.001139 0.000473 0.000622 Protein-NIP
9.000000 21.000000 6.000000 32.000000 0.000000 25.000000 9.000000 7.000000 1.000000 24.000000 5.000000 482.000000 785.000000 139.000000 132.000000 11.000000 -1.010417 -1.208333 -1.843750 -2.739583 -1.843750 -1.260417 -2.302083 -2.572917 -1.531250 -1.333333 -1.260417 -1.052083 -1.020833 -1.708333 -2.031250 -0.802083 -0.802083 -3.010417 -2.354167 -0.968750 0.001979 0.005729 0.001563 0.000833 0.008021 0.002917 0.000729 0.000000 0.001979 0.003750 0.003958 0.008125 0.002708 0.002708 0.004687 0.003958 0.002708 0.002188 0.001146 0.005000 49.000000 161.000000 25.000000 129.000000 6.000000 98.000000 23.000000 8.000000 6.000000 75.000000 24.000000 2287.000000 3563.000000 647.000000 676.000000 19.000000 -0.886752 -0.897436 -0.876068 -1.305556 -1.376068 -0.670940 -0.829060 -1.529915 -0.600427 -0.918803 -1.006410 -1.096154 -0.886752 -1.341880 -0.448718 0.044872 -0.117521 -1.098291 -1.119658 -0.557692 0.000000 0.000481 0.000467 0.000337 0.000756 0.000472 0.000399 0.000241 0.000881 0.000395 0.000476 0.000091 0.000231 0.000332 0.001651 0.001073 0.000881 0.001550 0.000582 0.000630 Protein-NIP
71.000000 196.000000 38.000000 228.000000 1.000000 71.000000 27.000000 4.000000 8.000000 110.000000 12.000000 2622.000000 4237.000000 767.000000 761.000000 16.000000 -0.432143 -0.158929 -1.062500 -1.133929 -1.964286 -0.267857 -0.648214 -0.891071 -0.412500 -1.382143 -0.637500 -0.844643 -0.844643 -1.417857 -0.191071 -0.092857 -0.408929 -1.553571 -1.364286 -0.860714 0.000167 0.000858 0.000000 0.000154 0.000236 0.000521 0.000292 0.000423 0.000881 0.000010 0.000691 0.000000 0.000170 0.000147 0.001337 0.000475 0.000144 0.000754 0.000043 0.000151 127.000000 342.000000 59.000000 284.000000 17.000000 316.000000 102.000000 31.000000 23.000000 202.000000 98.000000 6690.000000 10604.000000 1816.000000 2013.000000 65.000000 -1.110613 -0.823617 -0.502242 -0.885650 -1.541106 -0.712257 -0.568759 -1.600897 -0.452167 -0.831091 -1.080717 -0.728700 -0.705531 -1.137519 -0.851271 -0.149477 -0.286996 -1.942451 -0.763079 -0.711510 0.000000 0.000262 0.000473 0.000374 0.000365 0.000184 0.000389 0.000142 0.000538 0.000326 0.000220 0.000235 0.000308 0.000254 0.000544 0.000465 0.000377 0.000391 0.000430 0.000344 Protein-NIP
33.000000 91.000000 16.000000 113.000000 11.000000 105.000000 30.000000 12.000000 3.000000 86.000000 26.000000 2203.000000 3375.000000 629.000000 629.000000 18.000000 -0.958237 -0.113689 -0.677494 -0.932715 -1.417633 -0.385151 -0.709977 -1.638051 0.292343 -0.846868 -0.886311 -0.610209 -0.262181 -0.916473 -0.709977 -0.308585 -0.600928 -1.232019 -0.714617 -0.853828 0.000000 0.001115 0.000484 0.000479 0.001014 0.000499 0.000424 0.000030 0.001952 0.000474 0.000585 0.000338 0.000989 0.000656 0.000898 0.000535 0.000091 0.001407 0.000696 0.000363 31.000000 85.000000 18.000000 84.000000 2.000000 72.000000 15.000000 4.000000 3.000000 47.000000 24.000000 1331.000000 2100.000000 368.000000 412.000000 24.000000 -1.115523 -0.996390 -1.288809 -1.570397 -0.115523 -0.610108 -0.855596 -1.642599 -0.740072 -1.685921 -1.527076 -1.086643 -1.328520 -1.906137 -0.444043 -0.274368 -0.093863 -2.173285 -1.768953 -1.238267 0.000000 0.000622 0.000482 0.000570 0.003216 0.000999 0.001069 0.000526 0.001297 0.000438 0.000421 0.000587 0.000421 0.000526 0.001805 0.000929 0.001227 0.001139 0.000473 0.000622 Protein-NIP
10.000000 33.000000 14.000000 36.000000 1.000000 26.000000 7.000000 3.000000 1.000000 27.000000 6.000000 611.000000 1004.000000 168.000000 171.000000 5.000000 -0.716667 -0.916667 -1.558333 -2.441667 -1.741667 -0.950000 -1.916667 -2.266667 -1.025000 -1.366667 -1.241667 -0.625000 -0.916667 -1.650000 -1.316667 -0.516667 -0.425000 -2.550000 -2.208333 -0.941667 0.001965 0.003455 0.001152 0.000271 0.005149 0.002575 0.000271 0.000000 0.002033 0.002168 0.003117 0.006369 0.001965 0.001016 0.004675 0.003388 0.002507 0.000407 0.000136 0.003184 32.000000 102.000000 24.000000 93.000000 4.000000 95.000000 29.000000 9.000000 6.000000 63.000000 30.000000 2061.000000 3210.000000 574.000000 604.000000 16.000000 -1.265000 -1.045000 -0.732500 -1.312500 -0.747500 -0.592500 -0.777500 -1.847500 -0.342500 -0.815000 -0.915000 -0.910000 -0.515000 -0.880000 -0.747500 -0.252500 -0.200000 -0.392500 -0.787500 -0.630000 0.000000 0.000443 0.000804 0.000424 0.001373 0.000612 0.000747 0.000116 0.001233 0.000612 0.000684 0.000409 0.000747 0.000843 0.001185 0.000727 0.000747 0.002269 0.000882 0.000732 Protein-NIP
9.000000 21.000000 6.000000 32.000000 0.000000 25.000000 9.000000 7.000000 1.000000 24.000000 5.000000 482.000000 785.000000 139.000000 132.000000 11.000000 -1.010417 -1.208333 -1.843750 -2.739583 -1.843750 -1.260417 -2.302083 -2.572917 -1.531250 -1.333333 -1.260417 -1.052083 -1.020833 -1.708333 -2.031250 -0.802083 -0.802083 -3.010417 -2.354167 -0.968750 0.001979 0.005729 0.001563 0.000833 0.008021 0.002917 0.000729 0.000000 0.001979 0.003750 0.003958 0.008125 0.002708 0.002708 0.004687 0.003958 0.002708 0.002188 0.001146 0.005000 119.000000 350.000000 54.000000 307.000000 11.000000 241.000000 77.000000 20.000000 18.000000 200.000000 83.000000 5875.000000 9284.000000 1646.000000 1786.000000 85.000000 -1.145455 -0.895041 -0.586777 -1.117355 -1.096694 -0.770248 -0.875207 -1.509917 -0.721488 -1.348760 -1.232231 -0.942975 -0.945455 -1.561983 -0.949587 -0.400000 -0.600826 -2.474380 -1.217355 -1.220661 0.000000 0.000263 0.000428 0.000291 0.000657 0.000241 0.000308 0.000228 0.000428 0.000208 0.000250 0.000166 0.000262 0.000190 0.000505 0.000320 0.000190 0.000237 0.000293 0.000158 Protein-NIP
49.000000 135.000000 14.000000 139.000000 3.000000 95.000000 39.000000 15.000000 5.000000 68.000000 27.000000 2464.000000 3929.000000 723.000000 701.000000 16.000000 -0.722555 0.135729 -0.772455 -0.964072 -1.606786 -0.239521 -0.654691 -1.231537 0.153693 -1.143713 -0.878244 -0.614770 -0.487026 -1.323353 -0.309381 -0.187625 -0.578842 -1.325349 -0.998004 -0.932136 0.000062 0.001228 0.000234 0.000226 0.000575 0.000501 0.000238 0.000242 0.001565 0.000234 0.000452 0.000234 0.000546 0.000246 0.001261 0.000509 0.000000 0.001092 0.000329 0.000214 127.000000 342.000000 59.000000 284.000000 17.000000 316.000000 102.000000 31.000000 23.000000 202.000000 98.000000 6690.000000 10604.000000 1816.000000 2013.000000 65.000000 -1.110613 -0.823617 -0.502242 -0.885650 -1.541106 -0.712257 -0.568759 -1.600897 -0.452167 -0.831091 -1.080717 -0.728700 -0.705531 -1.137519 -0.851271 -0.149477 -0.286996 -1.942451 -0.763079 -0.711510 0.000000 0.000262 0.000473 0.000374 0.000365 0.000184 0.000389 0.000142 0.000538 0.000326 0.000220 0.000235 0.000308 0.000254 0.000544 0.000465 0.000377 0.000391 0.000430 0.000344 Protein-NIP
36.000000 105.000000 21.000000 101.000000 8.000000 104.000000 39.000000 20.000000 7.000000 63.000000 24.000000 1976.000000 3105.000000 587.000000 571.000000 15.000000 -1.053030 -0.093434 -0.994949 -1.141414 -1.797980 -0.398990 -0.926768 -1.638889 0.174242 -1.131313 -0.957071 -0.777778 -0.436869 -1.224747 -0.744949 -0.386364 -0.638889 -1.396465 -0.989899 -0.984848 0.000000 0.001324 0.000419 0.000450 0.001195 0.000610 0.000468 0.000142 0.002051 0.000487 0.000702 0.000382 0.001029 0.000480 0.001127 0.000641 0.000074 0.001417 0.000634 0.000419 29.000000 81.000000 31.000000 145.000000 8.000000 65.000000 14.000000 10.000000 1.000000 112.000000 12.000000 1926.000000 3002.000000 504.000000 504.000000 21.000000 -1.607527 -3.145161 -2.559140 -4.067204 -1.580645 -3.077957 -3.895161 -3.236559 -2.569892 -0.930108 -0.846774 -3.443548 -0.795699 -0.741935 -3.733871 -1.010753 -0.857527 -2.819892 -1.750000 -0.876344 0.000479 0.001128 0.000964 0.000466 0.001580 0.000197 0.000079 0.000000 0.000918 0.002039 0.001974 0.000466 0.001429 0.002275 0.000485 0.001311 0.001016 0.001121 0.001678 0.001790 Protein-NIP
10.000000 33.000000 8.000000 42.000000 4.000000 50.000000 13.000000 6.000000 2.000000 32.000000 16.000000 1023.000000 1607.000000 289.000000 299.000000 6.000000 -0.355000 -0.655000 -1.145000 -1.200000 -2.035000 -0.230000 -0.610000 -1.230000 -0.925000 -1.440000 -0.545000 -0.785000 -0.865000 -1.570000 -0.985000 -0.250000 -0.530000 -2.265000 -1.460000 -1.160000 0.001522 0.002329 0.000311 0.001118 0.000435 0.002857 0.001708 0.000901 0.002453 0.000000 0.003261 0.000932 0.000839 0.000745 0.003106 0.002174 0.000342 0.000870 0.000839 0.000248 37.000000 126.000000 43.000000 159.000000 13.000000 128.000000 46.000000 13.000000 11.000000 113.000000 56.000000 2963.000000 4629.000000 773.000000 847.000000 24.000000 -1.188049 -0.724077 -0.701230 -1.098418 -1.240773 -0.562390 -0.727592 -1.760984 -0.275923 -0.759227 -0.963093 -0.817223 -0.583480 -1.054482 -1.117750 -0.402460 -0.432337 -1.567663 -0.827768 -0.627417 0.000000 0.000522 0.000651 0.000474 0.001158 0.000470 0.000684 0.000263 0.001284 0.000644 0.000588 0.000396 0.000710 0.000529 0.000844 0.000548 0.000388 0.001387 0.000758 0.000640 Protein-NIP
10.000000 33.000000 14.000000 36.000000 1.000000 26.000000 7.000000 3.000000 1.000000 27.000000 6.000000 611.000000 1004.000000 168.000000 171.000000 5.000000 -0.716667 -0.916667 -1.558333 -2.441667 -1.741667 -0.950000 -1.916667 -2.266667 -1.025000 -1.366667 -1.241667 -0.625000 -0.916667 -1.650000 -1.316667 -0.516667 -0.425000 -2.550000 -2.208333 -0.941667 0.001965 0.003455 0.001152 0.000271 0.005149 0.002575 0.000271 0.000000 0.002033 0.002168 0.003117 0.006369 0.001965 0.001016 0.004675 0.003388 0.002507 0.000407 0.000136 0.003184 27.000000 79.000000 15.000000 84.000000 0.000000 30.000000 10.000000 5.000000 1.000000 30.000000 7.000000 831.000000 1358.000000 244.000000 246.000000 5.000000 -0.076087 -0.510870 -1.076087 -1.081522 -1.614130 -0.472826 -0.625000 -0.690217 -1.135870 -1.483696 -1.000000 -0.663043 -0.989130 -1.989130 1.320652 -0.141304 -0.054348 -2.086957 -1.788043 -1.054348 0.001212 0.001484 0.000228 0.000756 0.000899 0.000984 0.000813 0.001441 0.000856 0.000242 0.000827 0.000542 0.000428 0.000200 0.005321 0.000927 0.001327 0.000870 0.000000 0.000528 Protein-NIP
13.000000 35.000000 5.000000 33.000000 3.000000 21.000000 2.000000 2.000000 0.000000 27.000000 5.000000 540.000000 874.000000 136.000000 160.000000 13.000000 -0.787611 -1.097345 -1.557522 -2.203540 -1.619469 -0.911504 -1.707965 -2.141593 -1.292035 -1.053097 -1.079646 -0.955752 -0.973451 -1.584071 -1.654867 -0.672566 -0.681416 -2.345133 -1.920354 -0.707965 0.002646 0.003923 0.000639 0.000730 0.006478 0.003741 0.000547 0.000000 0.002555 0.003741 0.003558 0.005200 0.002098 0.001642 0.003649 0.003832 0.002372 0.001642 0.000912 0.004835 46.000000 97.000000 29.000000 166.000000 5.000000 40.000000 4.000000 2.000000 2.000000 99.000000 6.000000 1649.000000 2564.000000 406.000000 445.000000 15.000000 -0.887574 -1.964497 -1.674556 -2.748521 -0.713018 -2.011834 -2.710059 -2.310651 -1.526627 -0.446746 -0.284024 -2.295858 -0.387574 -0.142012 -2.384615 -0.502959 -0.606509 -1.553254 -0.837278 -0.384615 0.000402 0.000796 0.000772 0.000490 0.001857 0.000056 0.000000 0.000048 0.000949 0.001688 0.001994 0.000322 0.001101 0.002412 0.000611 0.001045 0.000490 0.001560 0.001568 0.001511 Protein-NIP
120.000000 360.000000 55.000000 331.000000 23.000000 259.000000 79.000000 20.000000 17.000000 225.000000 74.000000 5844.000000 9098.000000 1636.000000 1790.000000 96.000000 -1.478045 -1.086993 -0.230323 -0.341342 1.060481 -0.909693 -1.006628 -1.085336 -0.233637 -1.316487 -1.839271 -1.405137 -1.215410 -1.636288 -1.329743 -0.458161 -0.603977 -1.908036 -1.062966 -1.363712 0.000000 0.000077 0.000216 0.000243 0.000766 0.000056 0.000067 0.000150 0.000245 0.000089 0.000046 0.000012 0.000061 0.000062 0.000129 0.000090 0.000090 0.000208 0.000127 0.000052 38.000000 133.000000 25.000000 130.000000 8.000000 105.000000 32.000000 12.000000 7.000000 102.000000 32.000000 2525.000000 4001.000000 695.000000 746.000000 35.000000 -1.300589 -1.516699 -1.451866 -1.685658 -0.978389 -1.438114 -1.424361 -2.220039 -1.170923 -1.218075 -1.257367 -1.375246 -0.925344 -1.687623 -2.017682 -0.831041 -1.029470 -2.666012 -1.567780 -1.220039 0.000000 0.000585 0.000534 0.000622 0.001300 0.000288 0.000701 0.000223 0.000896 0.000864 0.000725 0.000502 0.000827 0.000497 0.000636 0.000474 0.000283 0.000627 0.000474 0.000585 Protein-NIP
60.000000 144.000000 16.000000 111.000000 2.000000 82.000000 16.000000 5.000000 4.000000 57.000000 18.000000 1839.000000 2917.000000 527.000000 576.000000 18.000000 -0.010076 -1.178841 -1.198992 -1.392947 -2.198992 -0.614610 -0.534005 -1.161209 -1.511335 -1.599496 -1.556675 -0.896725 -1.282116 -2.277078 1.148615 0.584383 1.005038 -2.926952 -2.173804 -0.879093 0.000460 0.000223 0.000072 0.000043 0.000184 0.000299 0.000394 0.000253 0.000131 0.000115 0.000158 0.000200 0.000135 0.000069 0.002338 0.001113 0.001596 0.000095 0.000000 0.000194 38.000000 133.000000 25.000000 130.000000 8.000000 105.000000 32.000000 12.000000 7.000000 102.000000 32.000000 2525.000000 4001.000000 695.000000 746.000000 35.000000 -1.300589 -1.516699 -1.451866 -1.685658 -0.978389 -1.438114 -1.424361 -2.220039 -1.170923 -1.218075 -1.257367 -1.375246 -0.925344 -1.687623 -2.017682 -0.831041 -1.029470 -2.666012 -1.567780 -1.220039 0.000000 0.000585 0.000534 0.000622 0.001300 0.000288 0.000701 0.000223 0.000896 0.000864 0.000725 0.000502 0.000827 0.000497 0.000636 0.000474 0.000283 0.000627 0.000474 0.000585 Protein-NIP
9.000000 21.000000 6.000000 32.000000 0.000000 25.000000 9.000000 7.000000 1.000000 24.000000 5.000000 482.000000 785.000000 139.000000 132.000000 11.000000 -1.010417 -1.208333 -1.843750 -2.739583 -1.843750 -1.260417 -2.302083 -2.572917 -1.531250 -1.333333 -1.260417 -1.052083 -1.020833 -1.708333 -2.031250 -0.802083 -0.802083 -3.010417 -2.354167 -0.968750 0.001979 0.005729 0.001563 0.000833 0.008021 0.002917 0.000729 0.000000 0.001979 0.003750 0.003958 0.008125 0.002708 0.002708 0.004687 0.003958 0.002708 0.002188 0.001146 0.005000 32.000000 102.000000 24.000000 93.000000 4.000000 95.000000 29.000000 9.000000 6.000000 63.000000 30.000000 2061.000000 3210.000000 574.000000 604.000000 16.000000 -1.265000 -1.045000 -0.732500 -1.312500 -0.747500 -0.592500 -0.777500 -1.847500 -0.342500 -0.815000 -0.915000 -0.910000 -0.515000 -0.880000 -0.747500 -0.252500 -0.200000 -0.392500 -0.787500 -0.630000 0.000000 0.000443 0.000804 0.000424 0.001373 0.000612 0.000747 0.000116 0.001233 0.000612 0.000684 0.000409 0.000747 0.000843 0.001185 0.000727 0.000747 0.002269 0.000882 0.000732 Protein-NIP
27.000000 60.000000 9.000000 61.000000 2.000000 66.000000 19.000000 4.000000 5.000000 48.000000 21.000000 1300.000000 2056.000000 352.000000 390.000000 13.000000 -1.026820 -1.022989 -0.946360 -1.624521 -2.034483 -0.517241 -1.145594 -1.544061 -0.524904 -1.206897 -0.961686 -0.915709 -0.685824 -1.226054 -1.371648 -0.283525 -0.505747 -2.444444 -1.019157 -0.858238 0.000000 0.001100 0.001011 0.000656 0.001206 0.002270 0.000958 0.000834 0.002785 0.001117 0.001721 0.001277 0.001419 0.001721 0.001898 0.001809 0.000958 0.001082 0.002075 0.001206 22.000000 40.000000 11.000000 57.000000 0.000000 16.000000 8.000000 4.000000 1.000000 32.000000 4.000000 617.000000 997.000000 181.000000 165.000000 10.000000 -0.240310 -0.782946 -1.131783 -1.224806 -1.000000 -0.744186 -0.891473 -0.806202 -1.426357 -1.217054 -0.875969 -0.922481 -0.806202 -1.627907 -0.527132 -0.263566 -0.410853 -1.860465 -1.534884 -0.891473 0.002266 0.003220 0.000000 0.001610 0.004592 0.001729 0.001729 0.004472 0.000477 0.001968 0.003578 0.001073 0.001550 0.000954 0.006679 0.002564 0.002027 0.002504 0.000000 0.001968 Protein-NIP
10.000000 33.000000 8.000000 42.000000 4.000000 50.000000 13.000000 6.000000 2.000000 32.000000 16.000000 1023.000000 1607.000000 289.000000 299.000000 6.000000 -0.355000 -0.655000 -1.145000 -1.200000 -2.035000 -0.230000 -0.610000 -1.230000 -0.925000 -1.440000 -0.545000 -0.785000 -0.865000 -1.570000 -0.985000 -0.250000 -0.530000 -2.265000 -1.460000 -1.160000 0.001522 0.002329 0.000311 0.001118 0.000435 0.002857 0.001708 0.000901 0.002453 0.000000 0.003261 0.000932 0.000839 0.000745 0.003106 0.002174 0.000342 0.000870 0.000839 0.000248 64.000000 171.000000 39.000000 177.000000 5.000000 74.000000 20.000000 4.000000 11.000000 99.000000 19.000000 2480.000000 3809.000000 643.000000 743.000000 17.000000 -1.082677 -1.084646 -1.021654 -1.155512 -0.515748 -0.503937 -0.669291 -1.492126 -0.446850 -1.346457 -0.940945 -1.216535 -0.976378 -1.183071 -0.114173 0.220472 -0.438976 -1.084646 -1.137795 -0.931102 0.000000 0.000163 0.000316 0.000443 0.001130 0.000556 0.000567 0.000207 0.000952 0.000225 0.000494 0.000069 0.000265 0.000483 0.001598 0.001100 0.000370 0.001395 0.000614 0.000298 Protein-NIP
21.000000 56.000000 4.000000 74.000000 3.000000 34.000000 8.000000 3.000000 1.000000 37.000000 11.000000 1141.000000 1761.000000 313.000000 314.000000 9.000000 -0.413333 -0.746667 -1.120000 -1.244444 -1.946667 -0.368889 -0.760000 -1.364444 -0.964444 -1.248889 -0.413333 -0.902222 -0.786667 -1.324444 -1.075556 -0.280000 -0.462222 -2.142222 -1.248889 -0.968889 0.000889 0.001273 0.000096 0.000529 0.000048 0.001682 0.000721 0.000553 0.001225 0.000000 0.002571 0.000024 0.000505 0.001057 0.002354 0.001321 0.000144 0.000793 0.000553 0.000288 46.000000 97.000000 29.000000 166.000000 5.000000 40.000000 4.000000 2.000000 2.000000 99.000000 6.000000 1649.000000 2564.000000 406.000000 445.000000 15.000000 -0.887574 -1.964497 -1.674556 -2.748521 -0.713018 -2.011834 -2.710059 -2.310651 -1.526627 -0.446746 -0.284024 -2.295858 -0.387574 -0.142012 -2.384615 -0.502959 -0.606509 -1.553254 -0.837278 -0.384615 0.000402 0.000796 0.000772 0.000490 0.001857 0.000056 0.000000 0.000048 0.000949 0.001688 0.001994 0.000322 0.001101 0.002412 0.000611 0.001045 0.000490 0.001560 0.001568 0.001511 Protein-NIP
10.000000 33.000000 14.000000 36.000000 1.000000 26.000000 7.000000 3.000000 1.000000 27.000000 6.000000 611.000000 1004.000000 168.000000 171.000000 5.000000 -0.716667 -0.916667 -1.558333 -2.441667 -1.741667 -0.950000 -1.916667 -2.266667 -1.025000 -1.366667 -1.241667 -0.625000 -0.916667 -1.650000 -1.316667 -0.516667 -0.425000 -2.550000 -2.208333 -0.941667 0.001965 0.003455 0.001152 0.000271 0.005149 0.002575 0.000271 0.000000 0.002033 0.002168 0.003117 0.006369 0.001965 0.001016 0.004675 0.003388 0.002507 0.000407 0.000136 0.003184 44.000000 117.000000 17.000000 73.000000 1.000000 68.000000 17.000000 5.000000 9.000000 39.000000 20.000000 1162.000000 1852.000000 322.000000 396.000000 23.000000 -0.768340 -1.138996 -1.158301 -1.332046 0.355212 -0.702703 -0.984556 -1.281853 -0.683398 -1.528958 -1.413127 -1.359073 -1.247104 -1.857143 -0.108108 0.003861 0.131274 -2.285714 -1.776062 -0.926641 0.000064 0.000191 0.000146 0.000118 0.003342 0.000446 0.000401 0.000474 0.001120 0.000036 0.000237 0.000000 0.000355 0.000182 0.002167 0.000956 0.001448 0.000820 0.000328 0.000483 Protein-NIP
10.000000 33.000000 8.000000 42.000000 4.000000 50.000000 13.000000 6.000000 2.000000 32.000000 16.000000 1023.000000 1607.000000 289.000000 299.000000 6.000000 -0.355000 -0.655000 -1.145000 -1.200000 -2.035000 -0.230000 -0.610000 -1.230000 -0.925000 -1.440000 -0.545000 -0.785000 -0.865000 -1.570000 -0.985000 -0.250000 -0.530000 -2.265000 -1.460000 -1.160000 0.001522 0.002329 0.000311 0.001118 0.000435 0.002857 0.001708 0.000901 0.002453 0.000000 0.003261 0.000932 0.000839 0.000745 0.003106 0.002174 0.000342 0.000870 0.000839 0.000248 46.000000 97.000000 29.000000 166.000000 5.000000 40.000000 4.000000 2.000000 2.000000 99.000000 6.000000 1649.000000 2564.000000 406.000000 445.000000 15.000000 -0.887574 -1.964497 -1.674556 -2.748521 -0.713018 -2.011834 -2.710059 -2.310651 -1.526627 -0.446746 -0.284024 -2.295858 -0.387574 -0.142012 -2.384615 -0.502959 -0.606509 -1.553254 -0.837278 -0.384615 0.000402 0.000796 0.000772 0.000490 0.001857 0.000056 0.000000 0.000048 0.000949 0.001688 0.001994 0.000322 0.001101 0.002412 0.000611 0.001045 0.000490 0.001560 0.001568 0.001511 Protein-NIP
10.000000 33.000000 8.000000 42.000000 4.000000 50.000000 13.000000 6.000000 2.000000 32.000000 16.000000 1023.000000 1607.000000 289.000000 299.000000 6.000000 -0.355000 -0.655000 -1.145000 -1.200000 -2.035000 -0.230000 -0.610000 -1.230000 -0.925000 -1.440000 -0.545000 -0.785000 -0.865000 -1.570000 -0.985000 -0.250000 -0.530000 -2.265000 -1.460000 -1.160000 0.001522 0.002329 0.000311 0.001118 0.000435 0.002857 0.001708 0.000901 0.002453 0.000000 0.003261 0.000932 0.000839 0.000745 0.003106 0.002174 0.000342 0.000870 0.000839 0.000248 38.000000 133.000000 25.000000 130.000000 8.000000 105.000000 32.000000 12.000000 7.000000 102.000000 32.000000 2525.000000 4001.000000 695.000000 746.000000 35.000000 -1.300589 -1.516699 -1.451866 -1.685658 -0.978389 -1.438114 -1.424361 -2.220039 -1.170923 -1.218075 -1.257367 -1.375246 -0.925344 -1.687623 -2.017682 -0.831041 -1.029470 -2.666012 -1.567780 -1.220039 0.000000 0.000585 0.000534 0.000622 0.001300 0.000288 0.000701 0.000223 0.000896 0.000864 0.000725 0.000502 0.000827 0.000497 0.000636 0.000474 0.000283 0.000627 0.000474 0.000585 Protein-NIP
10.000000 33.000000 14.000000 36.000000 1.000000 26.000000 7.000000 3.000000 1.000000 27.000000 6.000000 611.000000 1004.000000 168.000000 171.000000 5.000000 -0.716667 -0.916667 -1.558333 -2.441667 -1.741667 -0.950000 -1.916667 -2.266667 -1.025000 -1.366667 -1.241667 -0.625000 -0.916667 -1.650000 -1.316667 -0.516667 -0.425000 -2.550000 -2.208333 -0.941667 0.001965 0.003455 0.001152 0.000271 0.005149 0.002575 0.000271 0.000000 0.002033 0.002168 0.003117 0.006369 0.001965 0.001016 0.004675 0.003388 0.002507 0.000407 0.000136 0.003184 37.000000 126.000000 43.000000 159.000000 13.000000 128.000000 46.000000 13.000000 11.000000 113.000000 56.000000 2963.000000 4629.000000 773.000000 847.000000 24.000000 -1.188049 -0.724077 -0.701230 -1.098418 -1.240773 -0.562390 -0.727592 -1.760984 -0.275923 -0.759227 -0.963093 -0.817223 -0.583480 -1.054482 -1.117750 -0.402460 -0.432337 -1.567663 -0.827768 -0.627417 0.000000 0.000522 0.000651 0.000474 0.001158 0.000470 0.000684 0.000263 0.001284 0.000644 0.000588 0.000396 0.000710 0.000529 0.000844 0.000548 0.000388 0.001387 0.000758 0.000640 Protein-NIP
21.000000 56.000000 4.000000 74.000000 3.000000 34.000000 8.000000 3.000000 1.000000 37.000000 11.000000 1141.000000 1761.000000 313.000000 314.000000 9.000000 -0.413333 -0.746667 -1.120000 -1.244444 -1.946667 -0.368889 -0.760000 -1.364444 -0.964444 -1.248889 -0.413333 -0.902222 -0.786667 -1.324444 -1.075556 -0.280000 -0.462222 -2.142222 -1.248889 -0.968889 0.000889 0.001273 0.000096 0.000529 0.000048 0.001682 0.000721 0.000553 0.001225 0.000000 0.002571 0.000024 0.000505 0.001057 0.002354 0.001321 0.000144 0.000793 0.000553 0.000288 38.000000 133.000000 25.000000 130.000000 8.000000 105.000000 32.000000 12.000000 7.000000 102.000000 32.000000 2525.000000 4001.000000 695.000000 746.000000 35.000000 -1.300589 -1.516699 -1.451866 -1.685658 -0.978389 -1.438114 -1.424361 -2.220039 -1.170923 -1.218075 -1.257367 -1.375246 -0.925344 -1.687623 -2.017682 -0.831041 -1.029470 -2.666012 -1.567780 -1.220039 0.000000 0.000585 0.000534 0.000622 0.001300 0.000288 0.000701 0.000223 0.000896 0.000864 0.000725 0.000502 0.000827 0.000497 0.000636 0.000474 0.000283 0.000627 0.000474 0.000585 Protein-NIP
13.000000 35.000000 5.000000 33.000000 3.000000 21.000000 2.000000 2.000000 0.000000 27.000000 5.000000 540.000000 874.000000 136.000000 160.000000 13.000000 -0.787611 -1.097345 -1.557522 -2.203540 -1.619469 -0.911504 -1.707965 -2.141593 -1.292035 -1.053097 -1.079646 -0.955752 -0.973451 -1.584071 -1.654867 -0.672566 -0.681416 -2.345133 -1.920354 -0.707965 0.002646 0.003923 0.000639 0.000730 0.006478 0.003741 0.000547 0.000000 0.002555 0.003741 0.003558 0.005200 0.002098 0.001642 0.003649 0.003832 0.002372 0.001642 0.000912 0.004835 119.000000 350.000000 54.000000 307.000000 11.000000 241.000000 77.000000 20.000000 18.000000 200.000000 83.000000 5875.000000 9284.000000 1646.000000 1786.000000 85.000000 -1.145455 -0.895041 -0.586777 -1.117355 -1.096694 -0.770248 -0.875207 -1.509917 -0.721488 -1.348760 -1.232231 -0.942975 -0.945455 -1.561983 -0.949587 -0.400000 -0.600826 -2.474380 -1.217355 -1.220661 0.000000 0.000263 0.000428 0.000291 0.000657 0.000241 0.000308 0.000228 0.000428 0.000208 0.000250 0.000166 0.000262 0.000190 0.000505 0.000320 0.000190 0.000237 0.000293 0.000158 Protein-NIP
36.000000 105.000000 21.000000 101.000000 8.000000 104.000000 39.000000 20.000000 7.000000 63.000000 24.000000 1976.000000 3105.000000 587.000000 571.000000 15.000000 -1.053030 -0.093434 -0.994949 -1.141414 -1.797980 -0.398990 -0.926768 -1.638889 0.174242 -1.131313 -0.957071 -0.777778 -0.436869 -1.224747 -0.744949 -0.386364 -0.638889 -1.396465 -0.989899 -0.984848 0.000000 0.001324 0.000419 0.000450 0.001195 0.000610 0.000468 0.000142 0.002051 0.000487 0.000702 0.000382 0.001029 0.000480 0.001127 0.000641 0.000074 0.001417 0.000634 0.000419 90.000000 261.000000 59.000000 262.000000 8.000000 178.000000 46.000000 13.000000 10.000000 170.000000 57.000000 4837.000000 7475.000000 1301.000000 1430.000000 39.000000 -1.251029 -0.902263 -0.577160 -1.069959 -1.403292 -0.833333 -0.703704 -1.736626 -0.636831 -0.817901 -1.108025 -0.764403 -0.654321 -1.220165 -1.091564 -0.312757 -0.379630 -1.994856 -0.804527 -0.767490 0.000000 0.000402 0.000739 0.000508 0.000661 0.000299 0.000594 0.000258 0.000725 0.000550 0.000424 0.000400 0.000519 0.000390 0.000665 0.000629 0.000522 0.000687 0.000665 0.000514 Protein-NIP
112.000000 260.000000 30.000000 278.000000 7.000000 186.000000 53.000000 15.000000 12.000000 155.000000 47.000000 4535.000000 7066.000000 1304.000000 1352.000000 46.000000 -0.612004 -0.478028 -0.371919 -0.691318 -1.231511 -0.404073 -0.676313 -1.058950 -0.189711 -0.933548 -0.988210 -0.926045 -0.461951 -0.784566 -0.682744 -0.274384 -0.361200 -1.354770 -0.841372 -0.905681 0.000077 0.000424 0.000403 0.000414 0.000760 0.000272 0.000194 0.000265 0.000710 0.000168 0.000194 0.000000 0.000390 0.000362 0.000629 0.000258 0.000171 0.000771 0.000330 0.000102 32.000000 102.000000 24.000000 93.000000 4.000000 95.000000 29.000000 9.000000 6.000000 63.000000 30.000000 2061.000000 3210.000000 574.000000 604.000000 16.000000 -1.265000 -1.045000 -0.732500 -1.312500 -0.747500 -0.592500 -0.777500 -1.847500 -0.342500 -0.815000 -0.915000 -0.910000 -0.515000 -0.880000 -0.747500 -0.252500 -0.200000 -0.392500 -0.787500 -0.630000 0.000000 0.000443 0.000804 0.000424 0.001373 0.000612 0.000747 0.000116 0.001233 0.000612 0.000684 0.000409 0.000747 0.000843 0.001185 0.000727 0.000747 0.002269 0.000882 0.000732 Protein-NIP
9.000000 21.000000 6.000000 32.000000 0.000000 25.000000 9.000000 7.000000 1.000000 24.000000 5.000000 482.000000 785.000000 139.000000 132.000000 11.000000 -1.010417 -1.208333 -1.843750 -2.739583 -1.843750 -1.260417 -2.302083 -2.572917 -1.531250 -1.333333 -1.260417 -1.052083 -1.020833 -1.708333 -2.031250 -0.802083 -0.802083 -3.010417 -2.354167 -0.968750 0.001979 0.005729 0.001563 0.000833 0.008021 0.002917 0.000729 0.000000 0.001979 0.003750 0.003958 0.008125 0.002708 0.002708 0.004687 0.003958 0.002708 0.002188 0.001146 0.005000 55.000000 158.000000 32.000000 192.000000 3.000000 87.000000 26.000000 6.000000 6.000000 113.000000 17.000000 2780.000000 4350.000000 780.000000 814.000000 32.000000 -1.017452 -1.333333 -1.328098 -1.722513 -1.130890 -1.289703 -1.399651 -1.937173 -1.310646 -1.247818 -1.178010 -1.453752 -0.968586 -1.741710 -1.760908 -0.530541 -0.965096 -2.881326 -1.687609 -1.115183 0.000000 0.000455 0.000365 0.000282 0.000989 0.000150 0.000346 0.000109 0.000399 0.000485 0.000466 0.000105 0.000365 0.000275 0.000666 0.000606 0.000120 0.000248 0.000241 0.000399 Protein-NIP
10.000000 33.000000 14.000000 36.000000 1.000000 26.000000 7.000000 3.000000 1.000000 27.000000 6.000000 611.000000 1004.000000 168.000000 171.000000 5.000000 -0.716667 -0.916667 -1.558333 -2.441667 -1.741667 -0.950000 -1.916667 -2.266667 -1.025000 -1.366667 -1.241667 -0.625000 -0.916667 -1.650000 -1.316667 -0.516667 -0.425000 -2.550000 -2.208333 -0.941667 0.001965 0.003455 0.001152 0.000271 0.005149 0.002575 0.000271 0.000000 0.002033 0.002168 0.003117 0.006369 0.001965 0.001016 0.004675 0.003388 0.002507 0.000407 0.000136 0.003184 127.000000 342.000000 59.000000 284.000000 17.000000 316.000000 102.000000 31.000000 23.000000 202.000000 98.000000 6690.000000 10604.000000 1816.000000 2013.000000 65.000000 -1.110613 -0.823617 -0.502242 -0.885650 -1.541106 -0.712257 -0.568759 -1.600897 -0.452167 -0.831091 -1.080717 -0.728700 -0.705531 -1.137519 -0.851271 -0.149477 -0.286996 -1.942451 -0.763079 -0.711510 0.000000 0.000262 0.000473 0.000374 0.000365 0.000184 0.000389 0.000142 0.000538 0.000326 0.000220 0.000235 0.000308 0.000254 0.000544 0.000465 0.000377 0.000391 0.000430 0.000344 Protein-NIP
9.000000 21.000000 6.000000 32.000000 0.000000 25.000000 9.000000 7.000000 1.000000 24.000000 5.000000 482.000000 785.000000 139.000000 132.000000 11.000000 -1.010417 -1.208333 -1.843750 -2.739583 -1.843750 -1.260417 -2.302083 -2.572917 -1.531250 -1.333333 -1.260417 -1.052083 -1.020833 -1.708333 -2.031250 -0.802083 -0.802083 -3.010417 -2.354167 -0.968750 0.001979 0.005729 0.001563 0.000833 0.008021 0.002917 0.000729 0.000000 0.001979 0.003750 0.003958 0.008125 0.002708 0.002708 0.004687 0.003958 0.002708 0.002188 0.001146 0.005000 49.000000 103.000000 27.000000 151.000000 2.000000 46.000000 18.000000 9.000000 3.000000 103.000000 8.000000 1718.000000 2781.000000 497.000000 477.000000 12.000000 -1.392265 -2.596685 -2.146409 -3.519337 -1.350829 -2.643646 -3.383978 -2.839779 -2.041436 -0.872928 -0.787293 -3.033149 -0.751381 -0.571823 -3.248619 -0.776243 -0.685083 -2.149171 -1.386740 -0.812155 0.000445 0.001159 0.000991 0.000496 0.001640 0.000146 0.000073 0.000000 0.000962 0.001961 0.001910 0.000459 0.001363 0.002260 0.000466 0.001327 0.001020 0.001290 0.001727 0.001757 Protein-NIP
71.000000 196.000000 38.000000 228.000000 1.000000 71.000000 27.000000 4.000000 8.000000 110.000000 12.000000 2622.000000 4237.000000 767.000000 761.000000 16.000000 -0.432143 -0.158929 -1.062500 -1.133929 -1.964286 -0.267857 -0.648214 -0.891071 -0.412500 -1.382143 -0.637500 -0.844643 -0.844643 -1.417857 -0.191071 -0.092857 -0.408929 -1.553571 -1.364286 -0.860714 0.000167 0.000858 0.000000 0.000154 0.000236 0.000521 0.000292 0.000423 0.000881 0.000010 0.000691 0.000000 0.000170 0.000147 0.001337 0.000475 0.000144 0.000754 0.000043 0.000151 34.000000 112.000000 22.000000 116.000000 12.000000 110.000000 27.000000 8.000000 5.000000 76.000000 43.000000 2185.000000 3376.000000 574.000000 648.000000 22.000000 -1.381733 -1.000000 -0.850117 -1.402810 -0.676815 -0.688525 -0.873536 -1.843091 -0.423888 -0.866511 -0.918033 -1.032787 -0.674473 -0.915691 -0.936768 -0.227166 -0.220141 -0.587822 -0.831382 -0.608899 0.000000 0.000417 0.000708 0.000434 0.001330 0.000673 0.000708 0.000178 0.001099 0.000591 0.000678 0.000430 0.000569 0.000765 0.000947 0.000760 0.000743 0.002094 0.000808 0.000669 Protein-NIP
18.000000 43.000000 6.000000 52.000000 4.000000 34.000000 10.000000 8.000000 1.000000 34.000000 4.000000 746.000000 1178.000000 218.000000 199.000000 7.000000 -0.753333 -0.520000 -1.173333 -1.973333 -1.786667 -0.726667 -1.466667 -1.640000 -0.920000 -1.393333 -1.133333 -0.393333 -1.026667 -1.953333 -1.020000 -0.220000 -0.220000 -2.780000 -2.093333 -1.086667 0.001471 0.004853 0.001863 0.000490 0.002941 0.002206 0.000000 0.001520 0.003284 0.001520 0.002304 0.005196 0.001324 0.001225 0.004265 0.003676 0.002794 0.001422 0.000098 0.001765 55.000000 170.000000 25.000000 145.000000 10.000000 154.000000 36.000000 3.000000 11.000000 91.000000 54.000000 3173.000000 4901.000000 827.000000 996.000000 29.000000 -0.827586 -0.811912 -0.435737 -0.794671 -0.905956 -0.200627 -0.360502 -1.274295 -0.346395 -1.032915 -0.791536 -0.630094 -0.716301 -1.103448 0.014107 0.163009 -0.148903 -1.512539 -0.921630 -0.741379 0.000000 0.000154 0.000475 0.000423 0.000731 0.000603 0.000534 0.000162 0.000859 0.000205 0.000382 0.000244 0.000375 0.000295 0.001306 0.000811 0.000480 0.000888 0.000416 0.000290 Protein-NIP
27.000000 60.000000 9.000000 61.000000 2.000000 66.000000 19.000000 4.000000 5.000000 48.000000 21.000000 1300.000000 2056.000000 352.000000 390.000000 13.000000 -1.026820 -1.022989 -0.946360 -1.624521 -2.034483 -0.517241 -1.145594 -1.544061 -0.524904 -1.206897 -0.961686 -0.915709 -0.685824 -1.226054 -1.371648 -0.283525 -0.505747 -2.444444 -1.019157 -0.858238 0.000000 0.001100 0.001011 0.000656 0.001206 0.002270 0.000958 0.000834 0.002785 0.001117 0.001721 0.001277 0.001419 0.001721 0.001898 0.001809 0.000958 0.001082 0.002075 0.001206 119.000000 350.000000 54.000000 307.000000 11.000000 241.000000 77.000000 20.000000 18.000000 200.000000 83.000000 5875.000000 9284.000000 1646.000000 1786.000000 85.000000 -1.145455 -0.895041 -0.586777 -1.117355 -1.096694 -0.770248 -0.875207 -1.509917 -0.721488 -1.348760 -1.232231 -0.942975 -0.945455 -1.561983 -0.949587 -0.400000 -0.600826 -2.474380 -1.217355 -1.220661 0.000000 0.000263 0.000428 0.000291 0.000657 0.000241 0.000308 0.000228 0.000428 0.000208 0.000250 0.000166 0.000262 0.000190 0.000505 0.000320 0.000190 0.000237 0.000293 0.000158 Protein-NIP
13.000000 35.000000 5.000000 33.000000 3.000000 21.000000 2.000000 2.000000 0.000000 27.000000 5.000000 540.000000 874.000000 136.000000 160.000000 13.000000 -0.787611 -1.097345 -1.557522 -2.203540 -1.619469 -0.911504 -1.707965 -2.141593 -1.292035 -1.053097 -1.079646 -0.955752 -0.973451 -1.584071 -1.654867 -0.672566 -0.681416 -2.345133 -1.920354 -0.707965 0.002646 0.003923 0.000639 0.000730 0.006478 0.003741 0.000547 0.000000 0.002555 0.003741 0.003558 0.005200 0.002098 0.001642 0.003649 0.003832 0.002372 0.001642 0.000912 0.004835 36.000000 117.000000 47.000000 131.000000 15.000000 131.000000 44.000000 14.000000 10.000000 108.000000 39.000000 2806.000000 4424.000000 748.000000 806.000000 24.000000 -1.317930 -0.791128 -0.630314 -1.181146 -1.079482 -0.706100 -0.800370 -1.955638 -0.192237 -0.754159 -0.894640 -0.791128 -0.569316 -0.913124 -1.297597 -0.478743 -0.524954 -1.316081 -0.571165 -0.774492 0.000000 0.000584 0.000765 0.000530 0.001203 0.000479 0.000686 0.000146 0.001346 0.000731 0.000632 0.000513 0.000849 0.000798 0.000622 0.000561 0.000442 0.001614 0.001053 0.000605 Protein-NIP
27.000000 60.000000 9.000000 61.000000 2.000000 66.000000 19.000000 4.000000 5.000000 48.000000 21.000000 1300.000000 2056.000000 352.000000 390.000000 13.000000 -1.026820 -1.022989 -0.946360 -1.624521 -2.034483 -0.517241 -1.145594 -1.544061 -0.524904 -1.206897 -0.961686 -0.915709 -0.685824 -1.226054 -1.371648 -0.283525 -0.505747 -2.444444 -1.019157 -0.858238 0.000000 0.001100 0.001011 0.000656 0.001206 0.002270 0.000958 0.000834 0.002785 0.001117 0.001721 0.001277 0.001419 0.001721 0.001898 0.001809 0.000958 0.001082 0.002075 0.001206 80.000000 228.000000 43.000000 254.000000 9.000000 140.000000 22.000000 7.000000 10.000000 133.000000 36.000000 4129.000000 6393.000000 1113.000000 1199.000000 42.000000 -1.240431 -1.061005 -0.735646 -1.344498 -1.641148 -0.706938 -0.807416 -1.656699 -0.763158 -0.845694 -1.221292 -1.150718 -1.224880 -1.407895 -0.827751 0.071770 -0.005981 -1.608852 -1.087321 -0.502392 0.000000 0.000182 0.000491 0.000311 0.000430 0.000340 0.000426 0.000235 0.000413 0.000486 0.000279 0.000105 0.000075 0.000227 0.000942 0.000797 0.000737 0.000725 0.000470 0.000598 Protein-NIP
9.000000 21.000000 6.000000 32.000000 0.000000 25.000000 9.000000 7.000000 1.000000 24.000000 5.000000 482.000000 785.000000 139.000000 132.000000 11.000000 -1.010417 -1.208333 -1.843750 -2.739583 -1.843750 -1.260417 -2.302083 -2.572917 -1.531250 -1.333333 -1.260417 -1.052083 -1.020833 -1.708333 -2.031250 -0.802083 -0.802083 -3.010417 -2.354167 -0.968750 0.001979 0.005729 0.001563 0.000833 0.008021 0.002917 0.000729 0.000000 0.001979 0.003750 0.003958 0.008125 0.002708 0.002708 0.004687 0.003958 0.002708 0.002188 0.001146 0.005000 46.000000 97.000000 29.000000 166.000000 5.000000 40.000000 4.000000 2.000000 2.000000 99.000000 6.000000 1649.000000 2564.000000 406.000000 445.000000 15.000000 -0.887574 -1.964497 -1.674556 -2.748521 -0.713018 -2.011834 -2.710059 -2.310651 -1.526627 -0.446746 -0.284024 -2.295858 -0.387574 -0.142012 -2.384615 -0.502959 -0.606509 -1.553254 -0.837278 -0.384615 0.000402 0.000796 0.000772 0.000490 0.001857 0.000056 0.000000 0.000048 0.000949 0.001688 0.001994 0.000322 0.001101 0.002412 0.000611 0.001045 0.000490 0.001560 0.001568 0.001511 Protein-NIP
36.000000 105.000000 21.000000 101.000000 8.000000 104.000000 39.000000 20.000000 7.000000 63.000000 24.000000 1976.000000 3105.000000 587.000000 571.000000 15.000000 -1.053030 -0.093434 -0.994949 -1.141414 -1.797980 -0.398990 -0.926768 -1.638889 0.174242 -1.131313 -0.957071 -0.777778 -0.436869 -1.224747 -0.744949 -0.386364 -0.638889 -1.396465 -0.989899 -0.984848 0.000000 0.001324 0.000419 0.000450 0.001195 0.000610 0.000468 0.000142 0.002051 0.000487 0.000702 0.000382 0.001029 0.000480 0.001127 0.000641 0.000074 0.001417 0.000634 0.000419 22.000000 40.000000 11.000000 57.000000 0.000000 16.000000 8.000000 4.000000 1.000000 32.000000 4.000000 617.000000 997.000000 181.000000 165.000000 10.000000 -0.240310 -0.782946 -1.131783 -1.224806 -1.000000 -0.744186 -0.891473 -0.806202 -1.426357 -1.217054 -0.875969 -0.922481 -0.806202 -1.627907 -0.527132 -0.263566 -0.410853 -1.860465 -1.534884 -0.891473 0.002266 0.003220 0.000000 0.001610 0.004592 0.001729 0.001729 0.004472 0.000477 0.001968 0.003578 0.001073 0.001550 0.000954 0.006679 0.002564 0.002027 0.002504 0.000000 0.001968 Protein-NIP
27.000000 60.000000 9.000000 61.000000 2.000000 66.000000 19.000000 4.000000 5.000000 48.000000 21.000000 1300.000000 2056.000000 352.000000 390.000000 13.000000 -1.026820 -1.022989 -0.946360 -1.624521 -2.034483 -0.517241 -1.145594 -1.544061 -0.524904 -1.206897 -0.961686 -0.915709 -0.685824 -1.226054 -1.371648 -0.283525 -0.505747 -2.444444 -1.019157 -0.858238 0.000000 0.001100 0.001011 0.000656 0.001206 0.002270 0.000958 0.000834 0.002785 0.001117 0.001721 0.001277 0.001419 0.001721 0.001898 0.001809 0.000958 0.001082 0.002075 0.001206 22.000000 52.000000 11.000000 47.000000 1.000000 40.000000 10.000000 1.000000 5.000000 34.000000 12.000000 876.000000 1422.000000 232.000000 276.000000 17.000000 -0.467391 -1.065217 -0.771739 -1.157609 -1.391304 -0.630435 -0.625000 -1.396739 -1.244565 -1.027174 -0.940217 -0.760870 -0.750000 -1.489130 -1.043478 -0.190217 -0.130435 -2.190217 -1.375000 -0.896739 0.000345 0.000949 0.001510 0.001467 0.003235 0.001768 0.002588 0.000776 0.000776 0.001510 0.002329 0.001812 0.001510 0.001208 0.002890 0.002114 0.002674 0.000000 0.000776 0.000820 Protein-NIP
18.000000 43.000000 6.000000 52.000000 4.000000 34.000000 10.000000 8.000000 1.000000 34.000000 4.000000 746.000000 1178.000000 218.000000 199.000000 7.000000 -0.753333 -0.520000 -1.173333 -1.973333 -1.786667 -0.726667 -1.466667 -1.640000 -0.920000 -1.393333 -1.133333 -0.393333 -1.026667 -1.953333 -1.020000 -0.220000 -0.220000 -2.780000 -2.093333 -1.086667 0.001471 0.004853 0.001863 0.000490 0.002941 0.002206 0.000000 0.001520 0.003284 0.001520 0.002304 0.005196 0.001324 0.001225 0.004265 0.003676 0.002794 0.001422 0.000098 0.001765 29.000000 81.000000 31.000000 145.000000 8.000000 65.000000 14.000000 10.000000 1.000000 112.000000 12.000000 1926.000000 3002.000000 504.000000 504.000000 21.000000 -1.607527 -3.145161 -2.559140 -4.067204 -1.580645 -3.077957 -3.895161 -3.236559 -2.569892 -0.930108 -0.846774 -3.443548 -0.795699 -0.741935 -3.733871 -1.010753 -0.857527 -2.819892 -1.750000 -0.876344 0.000479 0.001128 0.000964 0.000466 0.001580 0.000197 0.000079 0.000000 0.000918 0.002039 0.001974 0.000466 0.001429 0.002275 0.000485 0.001311 0.001016 0.001121 0.001678 0.001790 Protein-NIP
71.000000 196.000000 38.000000 228.000000 1.000000 71.000000 27.000000 4.000000 8.000000 110.000000 12.000000 2622.000000 4237.000000 767.000000 761.000000 16.000000 -0.432143 -0.158929 -1.062500 -1.133929 -1.964286 -0.267857 -0.648214 -0.891071 -0.412500 -1.382143 -0.637500 -0.844643 -0.844643 -1.417857 -0.191071 -0.092857 -0.408929 -1.553571 -1.364286 -0.860714 0.000167 0.000858 0.000000 0.000154 0.000236 0.000521 0.000292 0.000423 0.000881 0.000010 0.000691 0.000000 0.000170 0.000147 0.001337 0.000475 0.000144 0.000754 0.000043 0.000151 31.000000 85.000000 18.000000 84.000000 2.000000 72.000000 15.000000 4.000000 3.000000 47.000000 24.000000 1331.000000 2100.000000 368.000000 412.000000 24.000000 -1.115523 -0.996390 -1.288809 -1.570397 -0.115523 -0.610108 -0.855596 -1.642599 -0.740072 -1.685921 -1.527076 -1.086643 -1.328520 -1.906137 -0.444043 -0.274368 -0.093863 -2.173285 -1.768953 -1.238267 0.000000 0.000622 0.000482 0.000570 0.003216 0.000999 0.001069 0.000526 0.001297 0.000438 0.000421 0.000587 0.000421 0.000526 0.001805 0.000929 0.001227 0.001139 0.000473 0.000622 Protein-NIP
27.000000 60.000000 9.000000 61.000000 2.000000 66.000000 19.000000 4.000000 5.000000 48.000000 21.000000 1300.000000 2056.000000 352.000000 390.000000 13.000000 -1.026820 -1.022989 -0.946360 -1.624521 -2.034483 -0.517241 -1.145594 -1.544061 -0.524904 -1.206897 -0.961686 -0.915709 -0.685824 -1.226054 -1.371648 -0.283525 -0.505747 -2.444444 -1.019157 -0.858238 0.000000 0.001100 0.001011 0.000656 0.001206 0.002270 0.000958 0.000834 0.002785 0.001117 0.001721 0.001277 0.001419 0.001721 0.001898 0.001809 0.000958 0.001082 0.002075 0.001206 29.000000 81.000000 31.000000 145.000000 8.000000 65.000000 14.000000 10.000000 1.000000 112.000000 12.000000 1926.000000 3002.000000 504.000000 504.000000 21.000000 -1.607527 -3.145161 -2.559140 -4.067204 -1.580645 -3.077957 -3.895161 -3.236559 -2.569892 -0.930108 -0.846774 -3.443548 -0.795699 -0.741935 -3.733871 -1.010753 -0.857527 -2.819892 -1.750000 -0.876344 0.000479 0.001128 0.000964 0.000466 0.001580 0.000197 0.000079 0.000000 0.000918 0.002039 0.001974 0.000466 0.001429 0.002275 0.000485 0.001311 0.001016 0.001121 0.001678 0.001790 Protein-NIP
36.000000 105.000000 21.000000 101.000000 8.000000 104.000000 39.000000 20.000000 7.000000 63.000000 24.000000 1976.000000 3105.000000 587.000000 571.000000 15.000000 -1.053030 -0.093434 -0.994949 -1.141414 -1.797980 -0.398990 -0.926768 -1.638889 0.174242 -1.131313 -0.957071 -0.777778 -0.436869 -1.224747 -0.744949 -0.386364 -0.638889 -1.396465 -0.989899 -0.984848 0.000000 0.001324 0.000419 0.000450 0.001195 0.000610 0.000468 0.000142 0.002051 0.000487 0.000702 0.000382 0.001029 0.000480 0.001127 0.000641 0.000074 0.001417 0.000634 0.000419 60.000000 146.000000 23.000000 132.000000 4.000000 107.000000 38.000000 10.000000 9.000000 79.000000 41.000000 2114.000000 3333.000000 567.000000 675.000000 34.000000 -0.544643 -0.732143 -0.752232 -0.984375 -0.473214 -0.334821 -0.546875 -1.169643 -0.714286 -1.343750 -1.064732 -0.649554 -1.113839 -1.580357 -0.430804 -0.004464 0.035714 -2.238839 -1.430804 -0.955357 0.000000 0.000300 0.000245 0.000323 0.001641 0.000545 0.000522 0.000226 0.000587 0.000065 0.000291 0.000213 0.000000 0.000079 0.001174 0.000592 0.000661 0.000208 0.000005 0.000185 Protein-NIP
9.000000 21.000000 6.000000 32.000000 0.000000 25.000000 9.000000 7.000000 1.000000 24.000000 5.000000 482.000000 785.000000 139.000000 132.000000 11.000000 -1.010417 -1.208333 -1.843750 -2.739583 -1.843750 -1.260417 -2.302083 -2.572917 -1.531250 -1.333333 -1.260417 -1.052083 -1.020833 -1.708333 -2.031250 -0.802083 -0.802083 -3.010417 -2.354167 -0.968750 0.001979 0.005729 0.001563 0.000833 0.008021 0.002917 0.000729 0.000000 0.001979 0.003750 0.003958 0.008125 0.002708 0.002708 0.004687 0.003958 0.002708 0.002188 0.001146 0.005000 44.000000 116.000000 27.000000 148.000000 7.000000 116.000000 32.000000 12.000000 11.000000 120.000000 36.000000 2667.000000 4212.000000 724.000000 783.000000 39.000000 -1.065789 -1.233083 -1.159774 -1.432331 -0.849624 -1.144737 -1.210526 -1.885338 -0.922932 -1.052632 -1.161654 -1.171053 -0.714286 -1.539474 -1.639098 -0.573308 -0.843985 -2.490602 -1.321429 -1.103383 0.000000 0.000575 0.000598 0.000570 0.001182 0.000265 0.000620 0.000242 0.001027 0.000789 0.000557 0.000415 0.000739 0.000465 0.000616 0.000497 0.000233 0.000657 0.000534 0.000502 Protein-NIP
21.000000 56.000000 4.000000 74.000000 3.000000 34.000000 8.000000 3.000000 1.000000 37.000000 11.000000 1141.000000 1761.000000 313.000000 314.000000 9.000000 -0.413333 -0.746667 -1.120000 -1.244444 -1.946667 -0.368889 -0.760000 -1.364444 -0.964444 -1.248889 -0.413333 -0.902222 -0.786667 -1.324444 -1.075556 -0.280000 -0.462222 -2.142222 -1.248889 -0.968889 0.000889 0.001273 0.000096 0.000529 0.000048 0.001682 0.000721 0.000553 0.001225 0.000000 0.002571 0.000024 0.000505 0.001057 0.002354 0.001321 0.000144 0.000793 0.000553 0.000288 55.000000 158.000000 32.000000 192.000000 3.000000 87.000000 26.000000 6.000000 6.000000 113.000000 17.000000 2780.000000 4350.000000 780.000000 814.000000 32.000000 -1.017452 -1.333333 -1.328098 -1.722513 -1.130890 -1.289703 -1.399651 -1.937173 -1.310646 -1.247818 -1.178010 -1.453752 -0.968586 -1.741710 -1.760908 -0.530541 -0.965096 -2.881326 -1.687609 -1.115183 0.000000 0.000455 0.000365 0.000282 0.000989 0.000150 0.000346 0.000109 0.000399 0.000485 0.000466 0.000105 0.000365 0.000275 0.000666 0.000606 0.000120 0.000248 0.000241 0.000399 Protein-NIP
13.000000 35.000000 5.000000 33.000000 3.000000 21.000000 2.000000 2.000000 0.000000 27.000000 5.000000 540.000000 874.000000 136.000000 160.000000 13.000000 -0.787611 -1.097345 -1.557522 -2.203540 -1.619469 -0.911504 -1.707965 -2.141593 -1.292035 -1.053097 -1.079646 -0.955752 -0.973451 -1.584071 -1.654867 -0.672566 -0.681416 -2.345133 -1.920354 -0.707965 0.002646 0.003923 0.000639 0.000730 0.006478 0.003741 0.000547 0.000000 0.002555 0.003741 0.003558 0.005200 0.002098 0.001642 0.003649 0.003832 0.002372 0.001642 0.000912 0.004835 38.000000 99.000000 39.000000 158.000000 3.000000 58.000000 15.000000 5.000000 1.000000 122.000000 7.000000 1844.000000 2896.000000 494.000000 500.000000 21.000000 -1.480978 -3.021739 -2.559783 -4.019022 -1.595109 -3.040761 -3.861413 -3.179348 -2.472826 -0.929348 -0.750000 -3.364130 -0.885870 -0.774457 -3.733696 -0.915761 -0.815217 -2.750000 -1.807065 -0.888587 0.000462 0.001145 0.000903 0.000435 0.001524 0.000179 0.000076 0.000000 0.000972 0.002083 0.002062 0.000462 0.001310 0.002221 0.000317 0.001366 0.000993 0.001028 0.001504 0.001786 Protein-NIP
27.000000 60.000000 9.000000 61.000000 2.000000 66.000000 19.000000 4.000000 5.000000 48.000000 21.000000 1300.000000 2056.000000 352.000000 390.000000 13.000000 -1.026820 -1.022989 -0.946360 -1.624521 -2.034483 -0.517241 -1.145594 -1.544061 -0.524904 -1.206897 -0.961686 -0.915709 -0.685824 -1.226054 -1.371648 -0.283525 -0.505747 -2.444444 -1.019157 -0.858238 0.000000 0.001100 0.001011 0.000656 0.001206 0.002270 0.000958 0.000834 0.002785 0.001117 0.001721 0.001277 0.001419 0.001721 0.001898 0.001809 0.000958 0.001082 0.002075 0.001206 49.000000 161.000000 25.000000 129.000000 6.000000 98.000000 23.000000 8.000000 6.000000 75.000000 24.000000 2287.000000 3563.000000 647.000000 676.000000 19.000000 -0.886752 -0.897436 -0.876068 -1.305556 -1.376068 -0.670940 -0.829060 -1.529915 -0.600427 -0.918803 -1.006410 -1.096154 -0.886752 -1.341880 -0.448718 0.044872 -0.117521 -1.098291 -1.119658 -0.557692 0.000000 0.000481 0.000467 0.000337 0.000756 0.000472 0.000399 0.000241 0.000881 0.000395 0.000476 0.000091 0.000231 0.000332 0.001651 0.001073 0.000881 0.001550 0.000582 0.000630 Protein-NIP
36.000000 105.000000 21.000000 101.000000 8.000000 104.000000 39.000000 20.000000 7.000000 63.000000 24.000000 1976.000000 3105.000000 587.000000 571.000000 15.000000 -1.053030 -0.093434 -0.994949 -1.141414 -1.797980 -0.398990 -0.926768 -1.638889 0.174242 -1.131313 -0.957071 -0.777778 -0.436869 -1.224747 -0.744949 -0.386364 -0.638889 -1.396465 -0.989899 -0.984848 0.000000 0.001324 0.000419 0.000450 0.001195 0.000610 0.000468 0.000142 0.002051 0.000487 0.000702 0.000382 0.001029 0.000480 0.001127 0.000641 0.000074 0.001417 0.000634 0.000419 44.000000 117.000000 17.000000 73.000000 1.000000 68.000000 17.000000 5.000000 9.000000 39.000000 20.000000 1162.000000 1852.000000 322.000000 396.000000 23.000000 -0.768340 -1.138996 -1.158301 -1.332046 0.355212 -0.702703 -0.984556 -1.281853 -0.683398 -1.528958 -1.413127 -1.359073 -1.247104 -1.857143 -0.108108 0.003861 0.131274 -2.285714 -1.776062 -0.926641 0.000064 0.000191 0.000146 0.000118 0.003342 0.000446 0.000401 0.000474 0.001120 0.000036 0.000237 0.000000 0.000355 0.000182 0.002167 0.000956 0.001448 0.000820 0.000328 0.000483 Protein-NIP
10.000000 33.000000 8.000000 42.000000 4.000000 50.000000 13.000000 6.000000 2.000000 32.000000 16.000000 1023.000000 1607.000000 289.000000 299.000000 6.000000 -0.355000 -0.655000 -1.145000 -1.200000 -2.035000 -0.230000 -0.610000 -1.230000 -0.925000 -1.440000 -0.545000 -0.785000 -0.865000 -1.570000 -0.985000 -0.250000 -0.530000 -2.265000 -1.460000 -1.160000 0.001522 0.002329 0.000311 0.001118 0.000435 0.002857 0.001708 0.000901 0.002453 0.000000 0.003261 0.000932 0.000839 0.000745 0.003106 0.002174 0.000342 0.000870 0.000839 0.000248 49.000000 161.000000 25.000000 129.000000 6.000000 98.000000 23.000000 8.000000 6.000000 75.000000 24.000000 2287.000000 3563.000000 647.000000 676.000000 19.000000 -0.886752 -0.897436 -0.876068 -1.305556 -1.376068 -0.670940 -0.829060 -1.529915 -0.600427 -0.918803 -1.006410 -1.096154 -0.886752 -1.341880 -0.448718 0.044872 -0.117521 -1.098291 -1.119658 -0.557692 0.000000 0.000481 0.000467 0.000337 0.000756 0.000472 0.000399 0.000241 0.000881 0.000395 0.000476 0.000091 0.000231 0.000332 0.001651 0.001073 0.000881 0.001550 0.000582 0.000630 Protein-NIP
27.000000 60.000000 9.000000 61.000000 2.000000 66.000000 19.000000 4.000000 5.000000 48.000000 21.000000 1300.000000 2056.000000 352.000000 390.000000 13.000000 -1.026820 -1.022989 -0.946360 -1.624521 -2.034483 -0.517241 -1.145594 -1.544061 -0.524904 -1.206897 -0.961686 -0.915709 -0.685824 -1.226054 -1.371648 -0.283525 -0.505747 -2.444444 -1.019157 -0.858238 0.000000 0.001100 0.001011 0.000656 0.001206 0.002270 0.000958 0.000834 0.002785 0.001117 0.001721 0.001277 0.001419 0.001721 0.001898 0.001809 0.000958 0.001082 0.002075 0.001206 88.000000 311.000000 59.000000 255.000000 15.000000 262.000000 60.000000 13.000000 22.000000 164.000000 87.000000 5514.000000 8577.000000 1467.000000 1684.000000 43.000000 -1.113947 -1.025524 -0.523245 -1.226071 -1.802188 -0.618961 -0.709207 -1.558797 -0.738377 -0.813127 -1.225160 -0.982680 -1.177758 -1.484047 -0.621696 0.191431 0.150410 -1.628988 -0.857794 -0.491340 0.000000 0.000158 0.000461 0.000235 0.000295 0.000275 0.000300 0.000138 0.000311 0.000397 0.000167 0.000140 0.000064 0.000135 0.000742 0.000669 0.000651 0.000560 0.000414 0.000428 Protein-NIP
18.000000 43.000000 6.000000 52.000000 4.000000 34.000000 10.000000 8.000000 1.000000 34.000000 4.000000 746.000000 1178.000000 218.000000 199.000000 7.000000 -0.753333 -0.520000 -1.173333 -1.973333 -1.786667 -0.726667 -1.466667 -1.640000 -0.920000 -1.393333 -1.133333 -0.393333 -1.026667 -1.953333 -1.020000 -0.220000 -0.220000 -2.780000 -2.093333 -1.086667 0.001471 0.004853 0.001863 0.000490 0.002941 0.002206 0.000000 0.001520 0.003284 0.001520 0.002304 0.005196 0.001324 0.001225 0.004265 0.003676 0.002794 0.001422 0.000098 0.001765 31.000000 85.000000 18.000000 84.000000 2.000000 72.000000 15.000000 4.000000 3.000000 47.000000 24.000000 1331.000000 2100.000000 368.000000 412.000000 24.000000 -1.115523 -0.996390 -1.288809 -1.570397 -0.115523 -0.610108 -0.855596 -1.642599 -0.740072 -1.685921 -1.527076 -1.086643 -1.328520 -1.906137 -0.444043 -0.274368 -0.093863 -2.173285 -1.768953 -1.238267 0.000000 0.000622 0.000482 0.000570 0.003216 0.000999 0.001069 0.000526 0.001297 0.000438 0.000421 0.000587 0.000421 0.000526 0.001805 0.000929 0.001227 0.001139 0.000473 0.000622 Protein-NIP
13.000000 35.000000 5.000000 33.000000 3.000000 21.000000 2.000000 2.000000 0.000000 27.000000 5.000000 540.000000 874.000000 136.000000 160.000000 13.000000 -0.787611 -1.097345 -1.557522 -2.203540 -1.619469 -0.911504 -1.707965 -2.141593 -1.292035 -1.053097 -1.079646 -0.955752 -0.973451 -1.584071 -1.654867 -0.672566 -0.681416 -2.345133 -1.920354 -0.707965 0.002646 0.003923 0.000639 0.000730 0.006478 0.003741 0.000547 0.000000 0.002555 0.003741 0.003558 0.005200 0.002098 0.001642 0.003649 0.003832 0.002372 0.001642 0.000912 0.004835 55.000000 170.000000 25.000000 145.000000 10.000000 154.000000 36.000000 3.000000 11.000000 91.000000 54.000000 3173.000000 4901.000000 827.000000 996.000000 29.000000 -0.827586 -0.811912 -0.435737 -0.794671 -0.905956 -0.200627 -0.360502 -1.274295 -0.346395 -1.032915 -0.791536 -0.630094 -0.716301 -1.103448 0.014107 0.163009 -0.148903 -1.512539 -0.921630 -0.741379 0.000000 0.000154 0.000475 0.000423 0.000731 0.000603 0.000534 0.000162 0.000859 0.000205 0.000382 0.000244 0.000375 0.000295 0.001306 0.000811 0.000480 0.000888 0.000416 0.000290 Protein-NIP
8.000000 31.000000 6.000000 33.000000 4.000000 49.000000 22.000000 10.000000 4.000000 29.000000 20.000000 865.000000 1370.000000 236.000000 251.000000 8.000000 -0.993976 -0.662651 -0.500000 -1.090361 -2.355422 -0.204819 -0.590361 -2.030120 -1.120482 -1.084337 -0.915663 -0.108434 -0.566265 -1.415663 -2.090361 -0.524096 -0.771084 -2.481928 -1.307229 -1.174699 0.000000 0.003282 0.004171 0.002626 0.000734 0.003630 0.002973 0.000039 0.001545 0.002703 0.003167 0.004634 0.002935 0.003089 0.000618 0.001815 0.000309 0.001120 0.001506 0.001352 29.000000 81.000000 31.000000 145.000000 8.000000 65.000000 14.000000 10.000000 1.000000 112.000000 12.000000 1926.000000 3002.000000 504.000000 504.000000 21.000000 -1.607527 -3.145161 -2.559140 -4.067204 -1.580645 -3.077957 -3.895161 -3.236559 -2.569892 -0.930108 -0.846774 -3.443548 -0.795699 -0.741935 -3.733871 -1.010753 -0.857527 -2.819892 -1.750000 -0.876344 0.000479 0.001128 0.000964 0.000466 0.001580 0.000197 0.000079 0.000000 0.000918 0.002039 0.001974 0.000466 0.001429 0.002275 0.000485 0.001311 0.001016 0.001121 0.001678 0.001790 Protein-NIP
60.000000 144.000000 16.000000 111.000000 2.000000 82.000000 16.000000 5.000000 4.000000 57.000000 18.000000 1839.000000 2917.000000 527.000000 576.000000 18.000000 -0.010076 -1.178841 -1.198992 -1.392947 -2.198992 -0.614610 -0.534005 -1.161209 -1.511335 -1.599496 -1.556675 -0.896725 -1.282116 -2.277078 1.148615 0.584383 1.005038 -2.926952 -2.173804 -0.879093 0.000460 0.000223 0.000072 0.000043 0.000184 0.000299 0.000394 0.000253 0.000131 0.000115 0.000158 0.000200 0.000135 0.000069 0.002338 0.001113 0.001596 0.000095 0.000000 0.000194 55.000000 158.000000 32.000000 192.000000 3.000000 87.000000 26.000000 6.000000 6.000000 113.000000 17.000000 2780.000000 4350.000000 780.000000 814.000000 32.000000 -1.017452 -1.333333 -1.328098 -1.722513 -1.130890 -1.289703 -1.399651 -1.937173 -1.310646 -1.247818 -1.178010 -1.453752 -0.968586 -1.741710 -1.760908 -0.530541 -0.965096 -2.881326 -1.687609 -1.115183 0.000000 0.000455 0.000365 0.000282 0.000989 0.000150 0.000346 0.000109 0.000399 0.000485 0.000466 0.000105 0.000365 0.000275 0.000666 0.000606 0.000120 0.000248 0.000241 0.000399 Protein-NIP
9.000000 21.000000 6.000000 32.000000 0.000000 25.000000 9.000000 7.000000 1.000000 24.000000 5.000000 482.000000 785.000000 139.000000 132.000000 11.000000 -1.010417 -1.208333 -1.843750 -2.739583 -1.843750 -1.260417 -2.302083 -2.572917 -1.531250 -1.333333 -1.260417 -1.052083 -1.020833 -1.708333 -2.031250 -0.802083 -0.802083 -3.010417 -2.354167 -0.968750 0.001979 0.005729 0.001563 0.000833 0.008021 0.002917 0.000729 0.000000 0.001979 0.003750 0.003958 0.008125 0.002708 0.002708 0.004687 0.003958 0.002708 0.002188 0.001146 0.005000 22.000000 40.000000 11.000000 57.000000 0.000000 16.000000 8.000000 4.000000 1.000000 32.000000 4.000000 617.000000 997.000000 181.000000 165.000000 10.000000 -0.240310 -0.782946 -1.131783 -1.224806 -1.000000 -0.744186 -0.891473 -0.806202 -1.426357 -1.217054 -0.875969 -0.922481 -0.806202 -1.627907 -0.527132 -0.263566 -0.410853 -1.860465 -1.534884 -0.891473 0.002266 0.003220 0.000000 0.001610 0.004592 0.001729 0.001729 0.004472 0.000477 0.001968 0.003578 0.001073 0.001550 0.000954 0.006679 0.002564 0.002027 0.002504 0.000000 0.001968 Protein-NIP
60.000000 144.000000 16.000000 111.000000 2.000000 82.000000 16.000000 5.000000 4.000000 57.000000 18.000000 1839.000000 2917.000000 527.000000 576.000000 18.000000 -0.010076 -1.178841 -1.198992 -1.392947 -2.198992 -0.614610 -0.534005 -1.161209 -1.511335 -1.599496 -1.556675 -0.896725 -1.282116 -2.277078 1.148615 0.584383 1.005038 -2.926952 -2.173804 -0.879093 0.000460 0.000223 0.000072 0.000043 0.000184 0.000299 0.000394 0.000253 0.000131 0.000115 0.000158 0.000200 0.000135 0.000069 0.002338 0.001113 0.001596 0.000095 0.000000 0.000194 113.000000 308.000000 39.000000 219.000000 5.000000 293.000000 70.000000 14.000000 17.000000 145.000000 85.000000 4980.000000 7924.000000 1434.000000 1605.000000 51.000000 -0.725434 -0.793834 -0.465318 -1.002890 -1.234104 -0.631021 -0.779383 -1.229287 -0.815992 -1.145472 -1.027938 -0.753372 -0.823699 -1.641618 -0.864162 0.133911 -0.349711 -2.265896 -1.447013 -0.954721 0.000000 0.000313 0.000523 0.000294 0.000429 0.000251 0.000262 0.000164 0.000365 0.000192 0.000212 0.000216 0.000232 0.000088 0.000574 0.000637 0.000292 0.000257 0.000088 0.000180 Protein-NIP
10.000000 33.000000 14.000000 36.000000 1.000000 26.000000 7.000000 3.000000 1.000000 27.000000 6.000000 611.000000 1004.000000 168.000000 171.000000 5.000000 -0.716667 -0.916667 -1.558333 -2.441667 -1.741667 -0.950000 -1.916667 -2.266667 -1.025000 -1.366667 -1.241667 -0.625000 -0.916667 -1.650000 -1.316667 -0.516667 -0.425000 -2.550000 -2.208333 -0.941667 0.001965 0.003455 0.001152 0.000271 0.005149 0.002575 0.000271 0.000000 0.002033 0.002168 0.003117 0.006369 0.001965 0.001016 0.004675 0.003388 0.002507 0.000407 0.000136 0.003184 29.000000 81.000000 31.000000 145.000000 8.000000 65.000000 14.000000 10.000000 1.000000 112.000000 12.000000 1926.000000 3002.000000 504.000000 504.000000 21.000000 -1.607527 -3.145161 -2.559140 -4.067204 -1.580645 -3.077957 -3.895161 -3.236559 -2.569892 -0.930108 -0.846774 -3.443548 -0.795699 -0.741935 -3.733871 -1.010753 -0.857527 -2.819892 -1.750000 -0.876344 0.000479 0.001128 0.000964 0.000466 0.001580 0.000197 0.000079 0.000000 0.000918 0.002039 0.001974 0.000466 0.001429 0.002275 0.000485 0.001311 0.001016 0.001121 0.001678 0.001790 Protein-NIP
9.000000 21.000000 6.000000 32.000000 0.000000 25.000000 9.000000 7.000000 1.000000 24.000000 5.000000 482.000000 785.000000 139.000000 132.000000 11.000000 -1.010417 -1.208333 -1.843750 -2.739583 -1.843750 -1.260417 -2.302083 -2.572917 -1.531250 -1.333333 -1.260417 -1.052083 -1.020833 -1.708333 -2.031250 -0.802083 -0.802083 -3.010417 -2.354167 -0.968750 0.001979 0.005729 0.001563 0.000833 0.008021 0.002917 0.000729 0.000000 0.001979 0.003750 0.003958 0.008125 0.002708 0.002708 0.004687 0.003958 0.002708 0.002188 0.001146 0.005000 80.000000 228.000000 43.000000 254.000000 9.000000 140.000000 22.000000 7.000000 10.000000 133.000000 36.000000 4129.000000 6393.000000 1113.000000 1199.000000 42.000000 -1.240431 -1.061005 -0.735646 -1.344498 -1.641148 -0.706938 -0.807416 -1.656699 -0.763158 -0.845694 -1.221292 -1.150718 -1.224880 -1.407895 -0.827751 0.071770 -0.005981 -1.608852 -1.087321 -0.502392 0.000000 0.000182 0.000491 0.000311 0.000430 0.000340 0.000426 0.000235 0.000413 0.000486 0.000279 0.000105 0.000075 0.000227 0.000942 0.000797 0.000737 0.000725 0.000470 0.000598 Protein-NIP
71.000000 196.000000 38.000000 228.000000 1.000000 71.000000 27.000000 4.000000 8.000000 110.000000 12.000000 2622.000000 4237.000000 767.000000 761.000000 16.000000 -0.432143 -0.158929 -1.062500 -1.133929 -1.964286 -0.267857 -0.648214 -0.891071 -0.412500 -1.382143 -0.637500 -0.844643 -0.844643 -1.417857 -0.191071 -0.092857 -0.408929 -1.553571 -1.364286 -0.860714 0.000167 0.000858 0.000000 0.000154 0.000236 0.000521 0.000292 0.000423 0.000881 0.000010 0.000691 0.000000 0.000170 0.000147 0.001337 0.000475 0.000144 0.000754 0.000043 0.000151 55.000000 170.000000 25.000000 145.000000 10.000000 154.000000 36.000000 3.000000 11.000000 91.000000 54.000000 3173.000000 4901.000000 827.000000 996.000000 29.000000 -0.827586 -0.811912 -0.435737 -0.794671 -0.905956 -0.200627 -0.360502 -1.274295 -0.346395 -1.032915 -0.791536 -0.630094 -0.716301 -1.103448 0.014107 0.163009 -0.148903 -1.512539 -0.921630 -0.741379 0.000000 0.000154 0.000475 0.000423 0.000731 0.000603 0.000534 0.000162 0.000859 0.000205 0.000382 0.000244 0.000375 0.000295 0.001306 0.000811 0.000480 0.000888 0.000416 0.000290 Protein-NIP
21.000000 56.000000 4.000000 74.000000 3.000000 34.000000 8.000000 3.000000 1.000000 37.000000 11.000000 1141.000000 1761.000000 313.000000 314.000000 9.000000 -0.413333 -0.746667 -1.120000 -1.244444 -1.946667 -0.368889 -0.760000 -1.364444 -0.964444 -1.248889 -0.413333 -0.902222 -0.786667 -1.324444 -1.075556 -0.280000 -0.462222 -2.142222 -1.248889 -0.968889 0.000889 0.001273 0.000096 0.000529 0.000048 0.001682 0.000721 0.000553 0.001225 0.000000 0.002571 0.000024 0.000505 0.001057 0.002354 0.001321 0.000144 0.000793 0.000553 0.000288 82.000000 255.000000 66.000000 263.000000 9.000000 257.000000 78.000000 18.000000 27.000000 187.000000 87.000000 5471.000000 8602.000000 1422.000000 1687.000000 43.000000 -1.124885 -0.809917 -0.463728 -0.891644 -1.323232 -0.681359 -0.540863 -1.603306 -0.468320 -0.810836 -1.024793 -0.739210 -0.684114 -1.197429 -0.912764 -0.180900 -0.323232 -2.072544 -0.801653 -0.747475 0.000000 0.000331 0.000653 0.000530 0.000552 0.000288 0.000565 0.000225 0.000670 0.000508 0.000363 0.000338 0.000469 0.000349 0.000617 0.000609 0.000422 0.000509 0.000585 0.000488 Protein-NIP
36.000000 105.000000 21.000000 101.000000 8.000000 104.000000 39.000000 20.000000 7.000000 63.000000 24.000000 1976.000000 3105.000000 587.000000 571.000000 15.000000 -1.053030 -0.093434 -0.994949 -1.141414 -1.797980 -0.398990 -0.926768 -1.638889 0.174242 -1.131313 -0.957071 -0.777778 -0.436869 -1.224747 -0.744949 -0.386364 -0.638889 -1.396465 -0.989899 -0.984848 0.000000 0.001324 0.000419 0.000450 0.001195 0.000610 0.000468 0.000142 0.002051 0.000487 0.000702 0.000382 0.001029 0.000480 0.001127 0.000641 0.000074 0.001417 0.000634 0.000419 55.000000 170.000000 25.000000 145.000000 10.000000 154.000000 36.000000 3.000000 11.000000 91.000000 54.000000 3173.000000 4901.000000 827.000000 996.000000 29.000000 -0.827586 -0.811912 -0.435737 -0.794671 -0.905956 -0.200627 -0.360502 -1.274295 -0.346395 -1.032915 -0.791536 -0.630094 -0.716301 -1.103448 0.014107 0.163009 -0.148903 -1.512539 -0.921630 -0.741379 0.000000 0.000154 0.000475 0.000423 0.000731 0.000603 0.000534 0.000162 0.000859 0.000205 0.000382 0.000244 0.000375 0.000295 0.001306 0.000811 0.000480 0.000888 0.000416 0.000290 Protein-NIP
49.000000 135.000000 14.000000 139.000000 3.000000 95.000000 39.000000 15.000000 5.000000 68.000000 27.000000 2464.000000 3929.000000 723.000000 701.000000 16.000000 -0.722555 0.135729 -0.772455 -0.964072 -1.606786 -0.239521 -0.654691 -1.231537 0.153693 -1.143713 -0.878244 -0.614770 -0.487026 -1.323353 -0.309381 -0.187625 -0.578842 -1.325349 -0.998004 -0.932136 0.000062 0.001228 0.000234 0.000226 0.000575 0.000501 0.000238 0.000242 0.001565 0.000234 0.000452 0.000234 0.000546 0.000246 0.001261 0.000509 0.000000 0.001092 0.000329 0.000214 88.000000 311.000000 59.000000 255.000000 15.000000 262.000000 60.000000 13.000000 22.000000 164.000000 87.000000 5514.000000 8577.000000 1467.000000 1684.000000 43.000000 -1.113947 -1.025524 -0.523245 -1.226071 -1.802188 -0.618961 -0.709207 -1.558797 -0.738377 -0.813127 -1.225160 -0.982680 -1.177758 -1.484047 -0.621696 0.191431 0.150410 -1.628988 -0.857794 -0.491340 0.000000 0.000158 0.000461 0.000235 0.000295 0.000275 0.000300 0.000138 0.000311 0.000397 0.000167 0.000140 0.000064 0.000135 0.000742 0.000669 0.000651 0.000560 0.000414 0.000428 Protein-NIP
112.000000 260.000000 30.000000 278.000000 7.000000 186.000000 53.000000 15.000000 12.000000 155.000000 47.000000 4535.000000 7066.000000 1304.000000 1352.000000 46.000000 -0.612004 -0.478028 -0.371919 -0.691318 -1.231511 -0.404073 -0.676313 -1.058950 -0.189711 -0.933548 -0.988210 -0.926045 -0.461951 -0.784566 -0.682744 -0.274384 -0.361200 -1.354770 -0.841372 -0.905681 0.000077 0.000424 0.000403 0.000414 0.000760 0.000272 0.000194 0.000265 0.000710 0.000168 0.000194 0.000000 0.000390 0.000362 0.000629 0.000258 0.000171 0.000771 0.000330 0.000102 22.000000 40.000000 11.000000 57.000000 0.000000 16.000000 8.000000 4.000000 1.000000 32.000000 4.000000 617.000000 997.000000 181.000000 165.000000 10.000000 -0.240310 -0.782946 -1.131783 -1.224806 -1.000000 -0.744186 -0.891473 -0.806202 -1.426357 -1.217054 -0.875969 -0.922481 -0.806202 -1.627907 -0.527132 -0.263566 -0.410853 -1.860465 -1.534884 -0.891473 0.002266 0.003220 0.000000 0.001610 0.004592 0.001729 0.001729 0.004472 0.000477 0.001968 0.003578 0.001073 0.001550 0.000954 0.006679 0.002564 0.002027 0.002504 0.000000 0.001968 Protein-NIP
49.000000 135.000000 14.000000 139.000000 3.000000 95.000000 39.000000 15.000000 5.000000 68.000000 27.000000 2464.000000 3929.000000 723.000000 701.000000 16.000000 -0.722555 0.135729 -0.772455 -0.964072 -1.606786 -0.239521 -0.654691 -1.231537 0.153693 -1.143713 -0.878244 -0.614770 -0.487026 -1.323353 -0.309381 -0.187625 -0.578842 -1.325349 -0.998004 -0.932136 0.000062 0.001228 0.000234 0.000226 0.000575 0.000501 0.000238 0.000242 0.001565 0.000234 0.000452 0.000234 0.000546 0.000246 0.001261 0.000509 0.000000 0.001092 0.000329 0.000214 31.000000 85.000000 18.000000 84.000000 2.000000 72.000000 15.000000 4.000000 3.000000 47.000000 24.000000 1331.000000 2100.000000 368.000000 412.000000 24.000000 -1.115523 -0.996390 -1.288809 -1.570397 -0.115523 -0.610108 -0.855596 -1.642599 -0.740072 -1.685921 -1.527076 -1.086643 -1.328520 -1.906137 -0.444043 -0.274368 -0.093863 -2.173285 -1.768953 -1.238267 0.000000 0.000622 0.000482 0.000570 0.003216 0.000999 0.001069 0.000526 0.001297 0.000438 0.000421 0.000587 0.000421 0.000526 0.001805 0.000929 0.001227 0.001139 0.000473 0.000622 Protein-NIP
13.000000 28.000000 7.000000 37.000000 0.000000 36.000000 12.000000 7.000000 0.000000 22.000000 9.000000 636.000000 1067.000000 195.000000 184.000000 8.000000 -0.835821 -0.619403 -1.373134 -2.283582 -1.783582 -0.880597 -1.791045 -1.925373 -1.059701 -1.470149 -1.395522 -0.537313 -1.022388 -1.910448 -1.141791 -0.388060 -0.335821 -2.529851 -2.440299 -1.007463 0.001050 0.004809 0.001437 0.000276 0.004312 0.002764 0.000276 0.001216 0.002211 0.001658 0.001824 0.005749 0.001327 0.000884 0.004865 0.003372 0.002266 0.001161 0.000000 0.002156 49.000000 103.000000 27.000000 151.000000 2.000000 46.000000 18.000000 9.000000 3.000000 103.000000 8.000000 1718.000000 2781.000000 497.000000 477.000000 12.000000 -1.392265 -2.596685 -2.146409 -3.519337 -1.350829 -2.643646 -3.383978 -2.839779 -2.041436 -0.872928 -0.787293 -3.033149 -0.751381 -0.571823 -3.248619 -0.776243 -0.685083 -2.149171 -1.386740 -0.812155 0.000445 0.001159 0.000991 0.000496 0.001640 0.000146 0.000073 0.000000 0.000962 0.001961 0.001910 0.000459 0.001363 0.002260 0.000466 0.001327 0.001020 0.001290 0.001727 0.001757 Protein-NIP
21.000000 56.000000 4.000000 74.000000 3.000000 34.000000 8.000000 3.000000 1.000000 37.000000 11.000000 1141.000000 1761.000000 313.000000 314.000000 9.000000 -0.413333 -0.746667 -1.120000 -1.244444 -1.946667 -0.368889 -0.760000 -1.364444 -0.964444 -1.248889 -0.413333 -0.902222 -0.786667 -1.324444 -1.075556 -0.280000 -0.462222 -2.142222 -1.248889 -0.968889 0.000889 0.001273 0.000096 0.000529 0.000048 0.001682 0.000721 0.000553 0.001225 0.000000 0.002571 0.000024 0.000505 0.001057 0.002354 0.001321 0.000144 0.000793 0.000553 0.000288 79.000000 301.000000 31.000000 269.000000 7.000000 167.000000 42.000000 14.000000 10.000000 120.000000 44.000000 4326.000000 6694.000000 1186.000000 1314.000000 31.000000 -0.807135 -1.050167 -1.008919 -1.157191 -1.261984 -0.198439 -0.577480 -0.868450 -0.637681 -1.556299 -1.051282 -0.989967 -1.109253 -1.500557 0.468227 0.152731 -0.374582 -1.746934 -1.268673 -1.096990 0.000000 0.000067 0.000119 0.000115 0.000317 0.000353 0.000199 0.000263 0.000293 0.000038 0.000125 0.000057 0.000076 0.000133 0.000981 0.000344 0.000156 0.000375 0.000191 0.000096 Protein-NIP
27.000000 60.000000 9.000000 61.000000 2.000000 66.000000 19.000000 4.000000 5.000000 48.000000 21.000000 1300.000000 2056.000000 352.000000 390.000000 13.000000 -1.026820 -1.022989 -0.946360 -1.624521 -2.034483 -0.517241 -1.145594 -1.544061 -0.524904 -1.206897 -0.961686 -0.915709 -0.685824 -1.226054 -1.371648 -0.283525 -0.505747 -2.444444 -1.019157 -0.858238 0.000000 0.001100 0.001011 0.000656 0.001206 0.002270 0.000958 0.000834 0.002785 0.001117 0.001721 0.001277 0.001419 0.001721 0.001898 0.001809 0.000958 0.001082 0.002075 0.001206 55.000000 170.000000 25.000000 145.000000 10.000000 154.000000 36.000000 3.000000 11.000000 91.000000 54.000000 3173.000000 4901.000000 827.000000 996.000000 29.000000 -0.827586 -0.811912 -0.435737 -0.794671 -0.905956 -0.200627 -0.360502 -1.274295 -0.346395 -1.032915 -0.791536 -0.630094 -0.716301 -1.103448 0.014107 0.163009 -0.148903 -1.512539 -0.921630 -0.741379 0.000000 0.000154 0.000475 0.000423 0.000731 0.000603 0.000534 0.000162 0.000859 0.000205 0.000382 0.000244 0.000375 0.000295 0.001306 0.000811 0.000480 0.000888 0.000416 0.000290 Protein-NIP
9.000000 21.000000 6.000000 32.000000 0.000000 25.000000 9.000000 7.000000 1.000000 24.000000 5.000000 482.000000 785.000000 139.000000 132.000000 11.000000 -1.010417 -1.208333 -1.843750 -2.739583 -1.843750 -1.260417 -2.302083 -2.572917 -1.531250 -1.333333 -1.260417 -1.052083 -1.020833 -1.708333 -2.031250 -0.802083 -0.802083 -3.010417 -2.354167 -0.968750 0.001979 0.005729 0.001563 0.000833 0.008021 0.002917 0.000729 0.000000 0.001979 0.003750 0.003958 0.008125 0.002708 0.002708 0.004687 0.003958 0.002708 0.002188 0.001146 0.005000 38.000000 133.000000 25.000000 130.000000 8.000000 105.000000 32.000000 12.000000 7.000000 102.000000 32.000000 2525.000000 4001.000000 695.000000 746.000000 35.000000 -1.300589 -1.516699 -1.451866 -1.685658 -0.978389 -1.438114 -1.424361 -2.220039 -1.170923 -1.218075 -1.257367 -1.375246 -0.925344 -1.687623 -2.017682 -0.831041 -1.029470 -2.666012 -1.567780 -1.220039 0.000000 0.000585 0.000534 0.000622 0.001300 0.000288 0.000701 0.000223 0.000896 0.000864 0.000725 0.000502 0.000827 0.000497 0.000636 0.000474 0.000283 0.000627 0.000474 0.000585 Protein-NIP
10.000000 33.000000 8.000000 42.000000 4.000000 50.000000 13.000000 6.000000 2.000000 32.000000 16.000000 1023.000000 1607.000000 289.000000 299.000000 6.000000 -0.355000 -0.655000 -1.145000 -1.200000 -2.035000 -0.230000 -0.610000 -1.230000 -0.925000 -1.440000 -0.545000 -0.785000 -0.865000 -1.570000 -0.985000 -0.250000 -0.530000 -2.265000 -1.460000 -1.160000 0.001522 0.002329 0.000311 0.001118 0.000435 0.002857 0.001708 0.000901 0.002453 0.000000 0.003261 0.000932 0.000839 0.000745 0.003106 0.002174 0.000342 0.000870 0.000839 0.000248 119.000000 350.000000 54.000000 307.000000 11.000000 241.000000 77.000000 20.000000 18.000000 200.000000 83.000000 5875.000000 9284.000000 1646.000000 1786.000000 85.000000 -1.145455 -0.895041 -0.586777 -1.117355 -1.096694 -0.770248 -0.875207 -1.509917 -0.721488 -1.348760 -1.232231 -0.942975 -0.945455 -1.561983 -0.949587 -0.400000 -0.600826 -2.474380 -1.217355 -1.220661 0.000000 0.000263 0.000428 0.000291 0.000657 0.000241 0.000308 0.000228 0.000428 0.000208 0.000250 0.000166 0.000262 0.000190 0.000505 0.000320 0.000190 0.000237 0.000293 0.000158 Protein-NIP
60.000000 144.000000 16.000000 111.000000 2.000000 82.000000 16.000000 5.000000 4.000000 57.000000 18.000000 1839.000000 2917.000000 527.000000 576.000000 18.000000 -0.010076 -1.178841 -1.198992 -1.392947 -2.198992 -0.614610 -0.534005 -1.161209 -1.511335 -1.599496 -1.556675 -0.896725 -1.282116 -2.277078 1.148615 0.584383 1.005038 -2.926952 -2.173804 -0.879093 0.000460 0.000223 0.000072 0.000043 0.000184 0.000299 0.000394 0.000253 0.000131 0.000115 0.000158 0.000200 0.000135 0.000069 0.002338 0.001113 0.001596 0.000095 0.000000 0.000194 49.000000 103.000000 27.000000 151.000000 2.000000 46.000000 18.000000 9.000000 3.000000 103.000000 8.000000 1718.000000 2781.000000 497.000000 477.000000 12.000000 -1.392265 -2.596685 -2.146409 -3.519337 -1.350829 -2.643646 -3.383978 -2.839779 -2.041436 -0.872928 -0.787293 -3.033149 -0.751381 -0.571823 -3.248619 -0.776243 -0.685083 -2.149171 -1.386740 -0.812155 0.000445 0.001159 0.000991 0.000496 0.001640 0.000146 0.000073 0.000000 0.000962 0.001961 0.001910 0.000459 0.001363 0.002260 0.000466 0.001327 0.001020 0.001290 0.001727 0.001757 Protein-NIP
25.000000 76.000000 13.000000 103.000000 6.000000 57.000000 16.000000 8.000000 2.000000 51.000000 15.000000 1441.000000 2224.000000 370.000000 390.000000 16.000000 -0.658363 -0.725979 -0.985765 -1.530249 -1.562278 -0.373665 -1.067616 -1.113879 -0.466192 -1.199288 -0.871886 -0.864769 -0.555160 -1.177936 -0.686833 -0.192171 -0.448399 -1.846975 -1.000000 -0.811388 0.000000 0.000712 0.000401 0.000039 0.000841 0.001216 0.000116 0.000582 0.001566 0.000116 0.000880 0.000285 0.000634 0.000867 0.002498 0.000984 0.000246 0.000880 0.000893 0.000414 55.000000 158.000000 32.000000 192.000000 3.000000 87.000000 26.000000 6.000000 6.000000 113.000000 17.000000 2780.000000 4350.000000 780.000000 814.000000 32.000000 -1.017452 -1.333333 -1.328098 -1.722513 -1.130890 -1.289703 -1.399651 -1.937173 -1.310646 -1.247818 -1.178010 -1.453752 -0.968586 -1.741710 -1.760908 -0.530541 -0.965096 -2.881326 -1.687609 -1.115183 0.000000 0.000455 0.000365 0.000282 0.000989 0.000150 0.000346 0.000109 0.000399 0.000485 0.000466 0.000105 0.000365 0.000275 0.000666 0.000606 0.000120 0.000248 0.000241 0.000399 Protein-NIP
9.000000 21.000000 6.000000 32.000000 0.000000 25.000000 9.000000 7.000000 1.000000 24.000000 5.000000 482.000000 785.000000 139.000000 132.000000 11.000000 -1.010417 -1.208333 -1.843750 -2.739583 -1.843750 -1.260417 -2.302083 -2.572917 -1.531250 -1.333333 -1.260417 -1.052083 -1.020833 -1.708333 -2.031250 -0.802083 -0.802083 -3.010417 -2.354167 -0.968750 0.001979 0.005729 0.001563 0.000833 0.008021 0.002917 0.000729 0.000000 0.001979 0.003750 0.003958 0.008125 0.002708 0.002708 0.004687 0.003958 0.002708 0.002188 0.001146 0.005000 51.000000 110.000000 12.000000 71.000000 2.000000 68.000000 13.000000 4.000000 2.000000 40.000000 7.000000 1223.000000 1971.000000 351.000000 389.000000 13.000000 -0.359551 -0.775281 -0.977528 -1.254682 -1.573034 -0.606742 -0.737828 -1.097378 -1.176030 -1.116105 -1.172285 -0.749064 -0.940075 -1.838951 0.067416 0.217228 0.531835 -2.348315 -1.535581 -0.790262 0.000429 0.000692 0.000417 0.000262 0.001014 0.000394 0.000632 0.000382 0.000632 0.000370 0.000298 0.000298 0.000322 0.000000 0.003042 0.001885 0.002624 0.000632 0.000131 0.000584 Protein-NIP
9.000000 21.000000 6.000000 32.000000 0.000000 25.000000 9.000000 7.000000 1.000000 24.000000 5.000000 482.000000 785.000000 139.000000 132.000000 11.000000 -1.010417 -1.208333 -1.843750 -2.739583 -1.843750 -1.260417 -2.302083 -2.572917 -1.531250 -1.333333 -1.260417 -1.052083 -1.020833 -1.708333 -2.031250 -0.802083 -0.802083 -3.010417 -2.354167 -0.968750 0.001979 0.005729 0.001563 0.000833 0.008021 0.002917 0.000729 0.000000 0.001979 0.003750 0.003958 0.008125 0.002708 0.002708 0.004687 0.003958 0.002708 0.002188 0.001146 0.005000 55.000000 170.000000 25.000000 145.000000 10.000000 154.000000 36.000000 3.000000 11.000000 91.000000 54.000000 3173.000000 4901.000000 827.000000 996.000000 29.000000 -0.827586 -0.811912 -0.435737 -0.794671 -0.905956 -0.200627 -0.360502 -1.274295 -0.346395 -1.032915 -0.791536 -0.630094 -0.716301 -1.103448 0.014107 0.163009 -0.148903 -1.512539 -0.921630 -0.741379 0.000000 0.000154 0.000475 0.000423 0.000731 0.000603 0.000534 0.000162 0.000859 0.000205 0.000382 0.000244 0.000375 0.000295 0.001306 0.000811 0.000480 0.000888 0.000416 0.000290 Protein-NIP
27.000000 60.000000 9.000000 61.000000 2.000000 66.000000 19.000000 4.000000 5.000000 48.000000 21.000000 1300.000000 2056.000000 352.000000 390.000000 13.000000 -1.026820 -1.022989 -0.946360 -1.624521 -2.034483 -0.517241 -1.145594 -1.544061 -0.524904 -1.206897 -0.961686 -0.915709 -0.685824 -1.226054 -1.371648 -0.283525 -0.505747 -2.444444 -1.019157 -0.858238 0.000000 0.001100 0.001011 0.000656 0.001206 0.002270 0.000958 0.000834 0.002785 0.001117 0.001721 0.001277 0.001419 0.001721 0.001898 0.001809 0.000958 0.001082 0.002075 0.001206 37.000000 126.000000 43.000000 159.000000 13.000000 128.000000 46.000000 13.000000 11.000000 113.000000 56.000000 2963.000000 4629.000000 773.000000 847.000000 24.000000 -1.188049 -0.724077 -0.701230 -1.098418 -1.240773 -0.562390 -0.727592 -1.760984 -0.275923 -0.759227 -0.963093 -0.817223 -0.583480 -1.054482 -1.117750 -0.402460 -0.432337 -1.567663 -0.827768 -0.627417 0.000000 0.000522 0.000651 0.000474 0.001158 0.000470 0.000684 0.000263 0.001284 0.000644 0.000588 0.000396 0.000710 0.000529 0.000844 0.000548 0.000388 0.001387 0.000758 0.000640 Protein-NIP
112.000000 260.000000 30.000000 278.000000 7.000000 186.000000 53.000000 15.000000 12.000000 155.000000 47.000000 4535.000000 7066.000000 1304.000000 1352.000000 46.000000 -0.612004 -0.478028 -0.371919 -0.691318 -1.231511 -0.404073 -0.676313 -1.058950 -0.189711 -0.933548 -0.988210 -0.926045 -0.461951 -0.784566 -0.682744 -0.274384 -0.361200 -1.354770 -0.841372 -0.905681 0.000077 0.000424 0.000403 0.000414 0.000760 0.000272 0.000194 0.000265 0.000710 0.000168 0.000194 0.000000 0.000390 0.000362 0.000629 0.000258 0.000171 0.000771 0.000330 0.000102 127.000000 342.000000 59.000000 284.000000 17.000000 316.000000 102.000000 31.000000 23.000000 202.000000 98.000000 6690.000000 10604.000000 1816.000000 2013.000000 65.000000 -1.110613 -0.823617 -0.502242 -0.885650 -1.541106 -0.712257 -0.568759 -1.600897 -0.452167 -0.831091 -1.080717 -0.728700 -0.705531 -1.137519 -0.851271 -0.149477 -0.286996 -1.942451 -0.763079 -0.711510 0.000000 0.000262 0.000473 0.000374 0.000365 0.000184 0.000389 0.000142 0.000538 0.000326 0.000220 0.000235 0.000308 0.000254 0.000544 0.000465 0.000377 0.000391 0.000430 0.000344 Protein-NIP
71.000000 196.000000 38.000000 228.000000 1.000000 71.000000 27.000000 4.000000 8.000000 110.000000 12.000000 2622.000000 4237.000000 767.000000 761.000000 16.000000 -0.432143 -0.158929 -1.062500 -1.133929 -1.964286 -0.267857 -0.648214 -0.891071 -0.412500 -1.382143 -0.637500 -0.844643 -0.844643 -1.417857 -0.191071 -0.092857 -0.408929 -1.553571 -1.364286 -0.860714 0.000167 0.000858 0.000000 0.000154 0.000236 0.000521 0.000292 0.000423 0.000881 0.000010 0.000691 0.000000 0.000170 0.000147 0.001337 0.000475 0.000144 0.000754 0.000043 0.000151 80.000000 228.000000 43.000000 254.000000 9.000000 140.000000 22.000000 7.000000 10.000000 133.000000 36.000000 4129.000000 6393.000000 1113.000000 1199.000000 42.000000 -1.240431 -1.061005 -0.735646 -1.344498 -1.641148 -0.706938 -0.807416 -1.656699 -0.763158 -0.845694 -1.221292 -1.150718 -1.224880 -1.407895 -0.827751 0.071770 -0.005981 -1.608852 -1.087321 -0.502392 0.000000 0.000182 0.000491 0.000311 0.000430 0.000340 0.000426 0.000235 0.000413 0.000486 0.000279 0.000105 0.000075 0.000227 0.000942 0.000797 0.000737 0.000725 0.000470 0.000598 Protein-NIP
13.000000 36.000000 11.000000 35.000000 1.000000 33.000000 8.000000 1.000000 3.000000 29.000000 10.000000 800.000000 1279.000000 207.000000 246.000000 11.000000 -1.080247 -1.006173 -0.808642 -1.518519 -1.283951 -0.506173 -0.617284 -2.339506 -1.049383 -0.956790 -0.753086 -0.469136 -0.635802 -1.314815 -1.950617 -0.543210 -0.388889 -2.598765 -1.296296 -1.061728 0.000590 0.002162 0.003892 0.001730 0.005465 0.003460 0.004286 0.000000 0.003224 0.003067 0.004010 0.003774 0.003381 0.003185 0.001297 0.002595 0.002870 0.001415 0.002320 0.001927 49.000000 103.000000 27.000000 151.000000 2.000000 46.000000 18.000000 9.000000 3.000000 103.000000 8.000000 1718.000000 2781.000000 497.000000 477.000000 12.000000 -1.392265 -2.596685 -2.146409 -3.519337 -1.350829 -2.643646 -3.383978 -2.839779 -2.041436 -0.872928 -0.787293 -3.033149 -0.751381 -0.571823 -3.248619 -0.776243 -0.685083 -2.149171 -1.386740 -0.812155 0.000445 0.001159 0.000991 0.000496 0.001640 0.000146 0.000073 0.000000 0.000962 0.001961 0.001910 0.000459 0.001363 0.002260 0.000466 0.001327 0.001020 0.001290 0.001727 0.001757 Protein-NIP
71.000000 196.000000 38.000000 228.000000 1.000000 71.000000 27.000000 4.000000 8.000000 110.000000 12.000000 2622.000000 4237.000000 767.000000 761.000000 16.000000 -0.432143 -0.158929 -1.062500 -1.133929 -1.964286 -0.267857 -0.648214 -0.891071 -0.412500 -1.382143 -0.637500 -0.844643 -0.844643 -1.417857 -0.191071 -0.092857 -0.408929 -1.553571 -1.364286 -0.860714 0.000167 0.000858 0.000000 0.000154 0.000236 0.000521 0.000292 0.000423 0.000881 0.000010 0.000691 0.000000 0.000170 0.000147 0.001337 0.000475 0.000144 0.000754 0.000043 0.000151 113.000000 308.000000 39.000000 219.000000 5.000000 293.000000 70.000000 14.000000 17.000000 145.000000 85.000000 4980.000000 7924.000000 1434.000000 1605.000000 51.000000 -0.725434 -0.793834 -0.465318 -1.002890 -1.234104 -0.631021 -0.779383 -1.229287 -0.815992 -1.145472 -1.027938 -0.753372 -0.823699 -1.641618 -0.864162 0.133911 -0.349711 -2.265896 -1.447013 -0.954721 0.000000 0.000313 0.000523 0.000294 0.000429 0.000251 0.000262 0.000164 0.000365 0.000192 0.000212 0.000216 0.000232 0.000088 0.000574 0.000637 0.000292 0.000257 0.000088 0.000180 Protein-NIP
9.000000 21.000000 6.000000 32.000000 0.000000 25.000000 9.000000 7.000000 1.000000 24.000000 5.000000 482.000000 785.000000 139.000000 132.000000 11.000000 -1.010417 -1.208333 -1.843750 -2.739583 -1.843750 -1.260417 -2.302083 -2.572917 -1.531250 -1.333333 -1.260417 -1.052083 -1.020833 -1.708333 -2.031250 -0.802083 -0.802083 -3.010417 -2.354167 -0.968750 0.001979 0.005729 0.001563 0.000833 0.008021 0.002917 0.000729 0.000000 0.001979 0.003750 0.003958 0.008125 0.002708 0.002708 0.004687 0.003958 0.002708 0.002188 0.001146 0.005000 60.000000 146.000000 23.000000 132.000000 4.000000 107.000000 38.000000 10.000000 9.000000 79.000000 41.000000 2114.000000 3333.000000 567.000000 675.000000 34.000000 -0.544643 -0.732143 -0.752232 -0.984375 -0.473214 -0.334821 -0.546875 -1.169643 -0.714286 -1.343750 -1.064732 -0.649554 -1.113839 -1.580357 -0.430804 -0.004464 0.035714 -2.238839 -1.430804 -0.955357 0.000000 0.000300 0.000245 0.000323 0.001641 0.000545 0.000522 0.000226 0.000587 0.000065 0.000291 0.000213 0.000000 0.000079 0.001174 0.000592 0.000661 0.000208 0.000005 0.000185 Protein-NIP
33.000000 91.000000 16.000000 113.000000 11.000000 105.000000 30.000000 12.000000 3.000000 86.000000 26.000000 2203.000000 3375.000000 629.000000 629.000000 18.000000 -0.958237 -0.113689 -0.677494 -0.932715 -1.417633 -0.385151 -0.709977 -1.638051 0.292343 -0.846868 -0.886311 -0.610209 -0.262181 -0.916473 -0.709977 -0.308585 -0.600928 -1.232019 -0.714617 -0.853828 0.000000 0.001115 0.000484 0.000479 0.001014 0.000499 0.000424 0.000030 0.001952 0.000474 0.000585 0.000338 0.000989 0.000656 0.000898 0.000535 0.000091 0.001407 0.000696 0.000363 49.000000 103.000000 27.000000 151.000000 2.000000 46.000000 18.000000 9.000000 3.000000 103.000000 8.000000 1718.000000 2781.000000 497.000000 477.000000 12.000000 -1.392265 -2.596685 -2.146409 -3.519337 -1.350829 -2.643646 -3.383978 -2.839779 -2.041436 -0.872928 -0.787293 -3.033149 -0.751381 -0.571823 -3.248619 -0.776243 -0.685083 -2.149171 -1.386740 -0.812155 0.000445 0.001159 0.000991 0.000496 0.001640 0.000146 0.000073 0.000000 0.000962 0.001961 0.001910 0.000459 0.001363 0.002260 0.000466 0.001327 0.001020 0.001290 0.001727 0.001757 Protein-NIP
33.000000 91.000000 16.000000 113.000000 11.000000 105.000000 30.000000 12.000000 3.000000 86.000000 26.000000 2203.000000 3375.000000 629.000000 629.000000 18.000000 -0.958237 -0.113689 -0.677494 -0.932715 -1.417633 -0.385151 -0.709977 -1.638051 0.292343 -0.846868 -0.886311 -0.610209 -0.262181 -0.916473 -0.709977 -0.308585 -0.600928 -1.232019 -0.714617 -0.853828 0.000000 0.001115 0.000484 0.000479 0.001014 0.000499 0.000424 0.000030 0.001952 0.000474 0.000585 0.000338 0.000989 0.000656 0.000898 0.000535 0.000091 0.001407 0.000696 0.000363 29.000000 81.000000 31.000000 145.000000 8.000000 65.000000 14.000000 10.000000 1.000000 112.000000 12.000000 1926.000000 3002.000000 504.000000 504.000000 21.000000 -1.607527 -3.145161 -2.559140 -4.067204 -1.580645 -3.077957 -3.895161 -3.236559 -2.569892 -0.930108 -0.846774 -3.443548 -0.795699 -0.741935 -3.733871 -1.010753 -0.857527 -2.819892 -1.750000 -0.876344 0.000479 0.001128 0.000964 0.000466 0.001580 0.000197 0.000079 0.000000 0.000918 0.002039 0.001974 0.000466 0.001429 0.002275 0.000485 0.001311 0.001016 0.001121 0.001678 0.001790 Protein-NIP
60.000000 144.000000 16.000000 111.000000 2.000000 82.000000 16.000000 5.000000 4.000000 57.000000 18.000000 1839.000000 2917.000000 527.000000 576.000000 18.000000 -0.010076 -1.178841 -1.198992 -1.392947 -2.198992 -0.614610 -0.534005 -1.161209 -1.511335 -1.599496 -1.556675 -0.896725 -1.282116 -2.277078 1.148615 0.584383 1.005038 -2.926952 -2.173804 -0.879093 0.000460 0.000223 0.000072 0.000043 0.000184 0.000299 0.000394 0.000253 0.000131 0.000115 0.000158 0.000200 0.000135 0.000069 0.002338 0.001113 0.001596 0.000095 0.000000 0.000194 60.000000 146.000000 23.000000 132.000000 4.000000 107.000000 38.000000 10.000000 9.000000 79.000000 41.000000 2114.000000 3333.000000 567.000000 675.000000 34.000000 -0.544643 -0.732143 -0.752232 -0.984375 -0.473214 -0.334821 -0.546875 -1.169643 -0.714286 -1.343750 -1.064732 -0.649554 -1.113839 -1.580357 -0.430804 -0.004464 0.035714 -2.238839 -1.430804 -0.955357 0.000000 0.000300 0.000245 0.000323 0.001641 0.000545 0.000522 0.000226 0.000587 0.000065 0.000291 0.000213 0.000000 0.000079 0.001174 0.000592 0.000661 0.000208 0.000005 0.000185 Protein-NIP
10.000000 33.000000 8.000000 42.000000 4.000000 50.000000 13.000000 6.000000 2.000000 32.000000 16.000000 1023.000000 1607.000000 289.000000 299.000000 6.000000 -0.355000 -0.655000 -1.145000 -1.200000 -2.035000 -0.230000 -0.610000 -1.230000 -0.925000 -1.440000 -0.545000 -0.785000 -0.865000 -1.570000 -0.985000 -0.250000 -0.530000 -2.265000 -1.460000 -1.160000 0.001522 0.002329 0.000311 0.001118 0.000435 0.002857 0.001708 0.000901 0.002453 0.000000 0.003261 0.000932 0.000839 0.000745 0.003106 0.002174 0.000342 0.000870 0.000839 0.000248 51.000000 110.000000 12.000000 71.000000 2.000000 68.000000 13.000000 4.000000 2.000000 40.000000 7.000000 1223.000000 1971.000000 351.000000 389.000000 13.000000 -0.359551 -0.775281 -0.977528 -1.254682 -1.573034 -0.606742 -0.737828 -1.097378 -1.176030 -1.116105 -1.172285 -0.749064 -0.940075 -1.838951 0.067416 0.217228 0.531835 -2.348315 -1.535581 -0.790262 0.000429 0.000692 0.000417 0.000262 0.001014 0.000394 0.000632 0.000382 0.000632 0.000370 0.000298 0.000298 0.000322 0.000000 0.003042 0.001885 0.002624 0.000632 0.000131 0.000584 Protein-NIP
27.000000 60.000000 9.000000 61.000000 2.000000 66.000000 19.000000 4.000000 5.000000 48.000000 21.000000 1300.000000 2056.000000 352.000000 390.000000 13.000000 -1.026820 -1.022989 -0.946360 -1.624521 -2.034483 -0.517241 -1.145594 -1.544061 -0.524904 -1.206897 -0.961686 -0.915709 -0.685824 -1.226054 -1.371648 -0.283525 -0.505747 -2.444444 -1.019157 -0.858238 0.000000 0.001100 0.001011 0.000656 0.001206 0.002270 0.000958 0.000834 0.002785 0.001117 0.001721 0.001277 0.001419 0.001721 0.001898 0.001809 0.000958 0.001082 0.002075 0.001206 79.000000 301.000000 31.000000 269.000000 7.000000 167.000000 42.000000 14.000000 10.000000 120.000000 44.000000 4326.000000 6694.000000 1186.000000 1314.000000 31.000000 -0.807135 -1.050167 -1.008919 -1.157191 -1.261984 -0.198439 -0.577480 -0.868450 -0.637681 -1.556299 -1.051282 -0.989967 -1.109253 -1.500557 0.468227 0.152731 -0.374582 -1.746934 -1.268673 -1.096990 0.000000 0.000067 0.000119 0.000115 0.000317 0.000353 0.000199 0.000263 0.000293 0.000038 0.000125 0.000057 0.000076 0.000133 0.000981 0.000344 0.000156 0.000375 0.000191 0.000096 Protein-NIP
21.000000 56.000000 4.000000 74.000000 3.000000 34.000000 8.000000 3.000000 1.000000 37.000000 11.000000 1141.000000 1761.000000 313.000000 314.000000 9.000000 -0.413333 -0.746667 -1.120000 -1.244444 -1.946667 -0.368889 -0.760000 -1.364444 -0.964444 -1.248889 -0.413333 -0.902222 -0.786667 -1.324444 -1.075556 -0.280000 -0.462222 -2.142222 -1.248889 -0.968889 0.000889 0.001273 0.000096 0.000529 0.000048 0.001682 0.000721 0.000553 0.001225 0.000000 0.002571 0.000024 0.000505 0.001057 0.002354 0.001321 0.000144 0.000793 0.000553 0.000288 44.000000 117.000000 17.000000 73.000000 1.000000 68.000000 17.000000 5.000000 9.000000 39.000000 20.000000 1162.000000 1852.000000 322.000000 396.000000 23.000000 -0.768340 -1.138996 -1.158301 -1.332046 0.355212 -0.702703 -0.984556 -1.281853 -0.683398 -1.528958 -1.413127 -1.359073 -1.247104 -1.857143 -0.108108 0.003861 0.131274 -2.285714 -1.776062 -0.926641 0.000064 0.000191 0.000146 0.000118 0.003342 0.000446 0.000401 0.000474 0.001120 0.000036 0.000237 0.000000 0.000355 0.000182 0.002167 0.000956 0.001448 0.000820 0.000328 0.000483 Protein-NIP
21.000000 56.000000 4.000000 74.000000 3.000000 34.000000 8.000000 3.000000 1.000000 37.000000 11.000000 1141.000000 1761.000000 313.000000 314.000000 9.000000 -0.413333 -0.746667 -1.120000 -1.244444 -1.946667 -0.368889 -0.760000 -1.364444 -0.964444 -1.248889 -0.413333 -0.902222 -0.786667 -1.324444 -1.075556 -0.280000 -0.462222 -2.142222 -1.248889 -0.968889 0.000889 0.001273 0.000096 0.000529 0.000048 0.001682 0.000721 0.000553 0.001225 0.000000 0.002571 0.000024 0.000505 0.001057 0.002354 0.001321 0.000144 0.000793 0.000553 0.000288 127.000000 342.000000 59.000000 284.000000 17.000000 316.000000 102.000000 31.000000 23.000000 202.000000 98.000000 6690.000000 10604.000000 1816.000000 2013.000000 65.000000 -1.110613 -0.823617 -0.502242 -0.885650 -1.541106 -0.712257 -0.568759 -1.600897 -0.452167 -0.831091 -1.080717 -0.728700 -0.705531 -1.137519 -0.851271 -0.149477 -0.286996 -1.942451 -0.763079 -0.711510 0.000000 0.000262 0.000473 0.000374 0.000365 0.000184 0.000389 0.000142 0.000538 0.000326 0.000220 0.000235 0.000308 0.000254 0.000544 0.000465 0.000377 0.000391 0.000430 0.000344 Protein-NIP
21.000000 56.000000 4.000000 74.000000 3.000000 34.000000 8.000000 3.000000 1.000000 37.000000 11.000000 1141.000000 1761.000000 313.000000 314.000000 9.000000 -0.413333 -0.746667 -1.120000 -1.244444 -1.946667 -0.368889 -0.760000 -1.364444 -0.964444 -1.248889 -0.413333 -0.902222 -0.786667 -1.324444 -1.075556 -0.280000 -0.462222 -2.142222 -1.248889 -0.968889 0.000889 0.001273 0.000096 0.000529 0.000048 0.001682 0.000721 0.000553 0.001225 0.000000 0.002571 0.000024 0.000505 0.001057 0.002354 0.001321 0.000144 0.000793 0.000553 0.000288 22.000000 40.000000 11.000000 57.000000 0.000000 16.000000 8.000000 4.000000 1.000000 32.000000 4.000000 617.000000 997.000000 181.000000 165.000000 10.000000 -0.240310 -0.782946 -1.131783 -1.224806 -1.000000 -0.744186 -0.891473 -0.806202 -1.426357 -1.217054 -0.875969 -0.922481 -0.806202 -1.627907 -0.527132 -0.263566 -0.410853 -1.860465 -1.534884 -0.891473 0.002266 0.003220 0.000000 0.001610 0.004592 0.001729 0.001729 0.004472 0.000477 0.001968 0.003578 0.001073 0.001550 0.000954 0.006679 0.002564 0.002027 0.002504 0.000000 0.001968 Protein-NIP
71.000000 196.000000 38.000000 228.000000 1.000000 71.000000 27.000000 4.000000 8.000000 110.000000 12.000000 2622.000000 4237.000000 767.000000 761.000000 16.000000 -0.432143 -0.158929 -1.062500 -1.133929 -1.964286 -0.267857 -0.648214 -0.891071 -0.412500 -1.382143 -0.637500 -0.844643 -0.844643 -1.417857 -0.191071 -0.092857 -0.408929 -1.553571 -1.364286 -0.860714 0.000167 0.000858 0.000000 0.000154 0.000236 0.000521 0.000292 0.000423 0.000881 0.000010 0.000691 0.000000 0.000170 0.000147 0.001337 0.000475 0.000144 0.000754 0.000043 0.000151 29.000000 81.000000 31.000000 145.000000 8.000000 65.000000 14.000000 10.000000 1.000000 112.000000 12.000000 1926.000000 3002.000000 504.000000 504.000000 21.000000 -1.607527 -3.145161 -2.559140 -4.067204 -1.580645 -3.077957 -3.895161 -3.236559 -2.569892 -0.930108 -0.846774 -3.443548 -0.795699 -0.741935 -3.733871 -1.010753 -0.857527 -2.819892 -1.750000 -0.876344 0.000479 0.001128 0.000964 0.000466 0.001580 0.000197 0.000079 0.000000 0.000918 0.002039 0.001974 0.000466 0.001429 0.002275 0.000485 0.001311 0.001016 0.001121 0.001678 0.001790 Protein-NIP
21.000000 56.000000 4.000000 74.000000 3.000000 34.000000 8.000000 3.000000 1.000000 37.000000 11.000000 1141.000000 1761.000000 313.000000 314.000000 9.000000 -0.413333 -0.746667 -1.120000 -1.244444 -1.946667 -0.368889 -0.760000 -1.364444 -0.964444 -1.248889 -0.413333 -0.902222 -0.786667 -1.324444 -1.075556 -0.280000 -0.462222 -2.142222 -1.248889 -0.968889 0.000889 0.001273 0.000096 0.000529 0.000048 0.001682 0.000721 0.000553 0.001225 0.000000 0.002571 0.000024 0.000505 0.001057 0.002354 0.001321 0.000144 0.000793 0.000553 0.000288 55.000000 170.000000 25.000000 145.000000 10.000000 154.000000 36.000000 3.000000 11.000000 91.000000 54.000000 3173.000000 4901.000000 827.000000 996.000000 29.000000 -0.827586 -0.811912 -0.435737 -0.794671 -0.905956 -0.200627 -0.360502 -1.274295 -0.346395 -1.032915 -0.791536 -0.630094 -0.716301 -1.103448 0.014107 0.163009 -0.148903 -1.512539 -0.921630 -0.741379 0.000000 0.000154 0.000475 0.000423 0.000731 0.000603 0.000534 0.000162 0.000859 0.000205 0.000382 0.000244 0.000375 0.000295 0.001306 0.000811 0.000480 0.000888 0.000416 0.000290 Protein-NIP
71.000000 196.000000 38.000000 228.000000 1.000000 71.000000 27.000000 4.000000 8.000000 110.000000 12.000000 2622.000000 4237.000000 767.000000 761.000000 16.000000 -0.432143 -0.158929 -1.062500 -1.133929 -1.964286 -0.267857 -0.648214 -0.891071 -0.412500 -1.382143 -0.637500 -0.844643 -0.844643 -1.417857 -0.191071 -0.092857 -0.408929 -1.553571 -1.364286 -0.860714 0.000167 0.000858 0.000000 0.000154 0.000236 0.000521 0.000292 0.000423 0.000881 0.000010 0.000691 0.000000 0.000170 0.000147 0.001337 0.000475 0.000144 0.000754 0.000043 0.000151 79.000000 301.000000 31.000000 269.000000 7.000000 167.000000 42.000000 14.000000 10.000000 120.000000 44.000000 4326.000000 6694.000000 1186.000000 1314.000000 31.000000 -0.807135 -1.050167 -1.008919 -1.157191 -1.261984 -0.198439 -0.577480 -0.868450 -0.637681 -1.556299 -1.051282 -0.989967 -1.109253 -1.500557 0.468227 0.152731 -0.374582 -1.746934 -1.268673 -1.096990 0.000000 0.000067 0.000119 0.000115 0.000317 0.000353 0.000199 0.000263 0.000293 0.000038 0.000125 0.000057 0.000076 0.000133 0.000981 0.000344 0.000156 0.000375 0.000191 0.000096 Protein-NIP
60.000000 144.000000 16.000000 111.000000 2.000000 82.000000 16.000000 5.000000 4.000000 57.000000 18.000000 1839.000000 2917.000000 527.000000 576.000000 18.000000 -0.010076 -1.178841 -1.198992 -1.392947 -2.198992 -0.614610 -0.534005 -1.161209 -1.511335 -1.599496 -1.556675 -0.896725 -1.282116 -2.277078 1.148615 0.584383 1.005038 -2.926952 -2.173804 -0.879093 0.000460 0.000223 0.000072 0.000043 0.000184 0.000299 0.000394 0.000253 0.000131 0.000115 0.000158 0.000200 0.000135 0.000069 0.002338 0.001113 0.001596 0.000095 0.000000 0.000194 22.000000 40.000000 11.000000 57.000000 0.000000 16.000000 8.000000 4.000000 1.000000 32.000000 4.000000 617.000000 997.000000 181.000000 165.000000 10.000000 -0.240310 -0.782946 -1.131783 -1.224806 -1.000000 -0.744186 -0.891473 -0.806202 -1.426357 -1.217054 -0.875969 -0.922481 -0.806202 -1.627907 -0.527132 -0.263566 -0.410853 -1.860465 -1.534884 -0.891473 0.002266 0.003220 0.000000 0.001610 0.004592 0.001729 0.001729 0.004472 0.000477 0.001968 0.003578 0.001073 0.001550 0.000954 0.006679 0.002564 0.002027 0.002504 0.000000 0.001968 Protein-NIP
71.000000 196.000000 38.000000 228.000000 1.000000 71.000000 27.000000 4.000000 8.000000 110.000000 12.000000 2622.000000 4237.000000 767.000000 761.000000 16.000000 -0.432143 -0.158929 -1.062500 -1.133929 -1.964286 -0.267857 -0.648214 -0.891071 -0.412500 -1.382143 -0.637500 -0.844643 -0.844643 -1.417857 -0.191071 -0.092857 -0.408929 -1.553571 -1.364286 -0.860714 0.000167 0.000858 0.000000 0.000154 0.000236 0.000521 0.000292 0.000423 0.000881 0.000010 0.000691 0.000000 0.000170 0.000147 0.001337 0.000475 0.000144 0.000754 0.000043 0.000151 38.000000 133.000000 25.000000 130.000000 8.000000 105.000000 32.000000 12.000000 7.000000 102.000000 32.000000 2525.000000 4001.000000 695.000000 746.000000 35.000000 -1.300589 -1.516699 -1.451866 -1.685658 -0.978389 -1.438114 -1.424361 -2.220039 -1.170923 -1.218075 -1.257367 -1.375246 -0.925344 -1.687623 -2.017682 -0.831041 -1.029470 -2.666012 -1.567780 -1.220039 0.000000 0.000585 0.000534 0.000622 0.001300 0.000288 0.000701 0.000223 0.000896 0.000864 0.000725 0.000502 0.000827 0.000497 0.000636 0.000474 0.000283 0.000627 0.000474 0.000585 Protein-NIP
9.000000 21.000000 6.000000 32.000000 0.000000 25.000000 9.000000 7.000000 1.000000 24.000000 5.000000 482.000000 785.000000 139.000000 132.000000 11.000000 -1.010417 -1.208333 -1.843750 -2.739583 -1.843750 -1.260417 -2.302083 -2.572917 -1.531250 -1.333333 -1.260417 -1.052083 -1.020833 -1.708333 -2.031250 -0.802083 -0.802083 -3.010417 -2.354167 -0.968750 0.001979 0.005729 0.001563 0.000833 0.008021 0.002917 0.000729 0.000000 0.001979 0.003750 0.003958 0.008125 0.002708 0.002708 0.004687 0.003958 0.002708 0.002188 0.001146 0.005000 64.000000 171.000000 39.000000 177.000000 5.000000 74.000000 20.000000 4.000000 11.000000 99.000000 19.000000 2480.000000 3809.000000 643.000000 743.000000 17.000000 -1.082677 -1.084646 -1.021654 -1.155512 -0.515748 -0.503937 -0.669291 -1.492126 -0.446850 -1.346457 -0.940945 -1.216535 -0.976378 -1.183071 -0.114173 0.220472 -0.438976 -1.084646 -1.137795 -0.931102 0.000000 0.000163 0.000316 0.000443 0.001130 0.000556 0.000567 0.000207 0.000952 0.000225 0.000494 0.000069 0.000265 0.000483 0.001598 0.001100 0.000370 0.001395 0.000614 0.000298 Protein-NIP
36.000000 105.000000 21.000000 101.000000 8.000000 104.000000 39.000000 20.000000 7.000000 63.000000 24.000000 1976.000000 3105.000000 587.000000 571.000000 15.000000 -1.053030 -0.093434 -0.994949 -1.141414 -1.797980 -0.398990 -0.926768 -1.638889 0.174242 -1.131313 -0.957071 -0.777778 -0.436869 -1.224747 -0.744949 -0.386364 -0.638889 -1.396465 -0.989899 -0.984848 0.000000 0.001324 0.000419 0.000450 0.001195 0.000610 0.000468 0.000142 0.002051 0.000487 0.000702 0.000382 0.001029 0.000480 0.001127 0.000641 0.000074 0.001417 0.000634 0.000419 127.000000 342.000000 59.000000 284.000000 17.000000 316.000000 102.000000 31.000000 23.000000 202.000000 98.000000 6690.000000 10604.000000 1816.000000 2013.000000 65.000000 -1.110613 -0.823617 -0.502242 -0.885650 -1.541106 -0.712257 -0.568759 -1.600897 -0.452167 -0.831091 -1.080717 -0.728700 -0.705531 -1.137519 -0.851271 -0.149477 -0.286996 -1.942451 -0.763079 -0.711510 0.000000 0.000262 0.000473 0.000374 0.000365 0.000184 0.000389 0.000142 0.000538 0.000326 0.000220 0.000235 0.000308 0.000254 0.000544 0.000465 0.000377 0.000391 0.000430 0.000344 Protein-NIP
10.000000 33.000000 8.000000 42.000000 4.000000 50.000000 13.000000 6.000000 2.000000 32.000000 16.000000 1023.000000 1607.000000 289.000000 299.000000 6.000000 -0.355000 -0.655000 -1.145000 -1.200000 -2.035000 -0.230000 -0.610000 -1.230000 -0.925000 -1.440000 -0.545000 -0.785000 -0.865000 -1.570000 -0.985000 -0.250000 -0.530000 -2.265000 -1.460000 -1.160000 0.001522 0.002329 0.000311 0.001118 0.000435 0.002857 0.001708 0.000901 0.002453 0.000000 0.003261 0.000932 0.000839 0.000745 0.003106 0.002174 0.000342 0.000870 0.000839 0.000248 127.000000 342.000000 59.000000 284.000000 17.000000 316.000000 102.000000 31.000000 23.000000 202.000000 98.000000 6690.000000 10604.000000 1816.000000 2013.000000 65.000000 -1.110613 -0.823617 -0.502242 -0.885650 -1.541106 -0.712257 -0.568759 -1.600897 -0.452167 -0.831091 -1.080717 -0.728700 -0.705531 -1.137519 -0.851271 -0.149477 -0.286996 -1.942451 -0.763079 -0.711510 0.000000 0.000262 0.000473 0.000374 0.000365 0.000184 0.000389 0.000142 0.000538 0.000326 0.000220 0.000235 0.000308 0.000254 0.000544 0.000465 0.000377 0.000391 0.000430 0.000344 Protein-NIP
33.000000 91.000000 16.000000 113.000000 11.000000 105.000000 30.000000 12.000000 3.000000 86.000000 26.000000 2203.000000 3375.000000 629.000000 629.000000 18.000000 -0.958237 -0.113689 -0.677494 -0.932715 -1.417633 -0.385151 -0.709977 -1.638051 0.292343 -0.846868 -0.886311 -0.610209 -0.262181 -0.916473 -0.709977 -0.308585 -0.600928 -1.232019 -0.714617 -0.853828 0.000000 0.001115 0.000484 0.000479 0.001014 0.000499 0.000424 0.000030 0.001952 0.000474 0.000585 0.000338 0.000989 0.000656 0.000898 0.000535 0.000091 0.001407 0.000696 0.000363 60.000000 146.000000 23.000000 132.000000 4.000000 107.000000 38.000000 10.000000 9.000000 79.000000 41.000000 2114.000000 3333.000000 567.000000 675.000000 34.000000 -0.544643 -0.732143 -0.752232 -0.984375 -0.473214 -0.334821 -0.546875 -1.169643 -0.714286 -1.343750 -1.064732 -0.649554 -1.113839 -1.580357 -0.430804 -0.004464 0.035714 -2.238839 -1.430804 -0.955357 0.000000 0.000300 0.000245 0.000323 0.001641 0.000545 0.000522 0.000226 0.000587 0.000065 0.000291 0.000213 0.000000 0.000079 0.001174 0.000592 0.000661 0.000208 0.000005 0.000185 Protein-NIP
27.000000 60.000000 9.000000 61.000000 2.000000 66.000000 19.000000 4.000000 5.000000 48.000000 21.000000 1300.000000 2056.000000 352.000000 390.000000 13.000000 -1.026820 -1.022989 -0.946360 -1.624521 -2.034483 -0.517241 -1.145594 -1.544061 -0.524904 -1.206897 -0.961686 -0.915709 -0.685824 -1.226054 -1.371648 -0.283525 -0.505747 -2.444444 -1.019157 -0.858238 0.000000 0.001100 0.001011 0.000656 0.001206 0.002270 0.000958 0.000834 0.002785 0.001117 0.001721 0.001277 0.001419 0.001721 0.001898 0.001809 0.000958 0.001082 0.002075 0.001206 44.000000 117.000000 17.000000 73.000000 1.000000 68.000000 17.000000 5.000000 9.000000 39.000000 20.000000 1162.000000 1852.000000 322.000000 396.000000 23.000000 -0.768340 -1.138996 -1.158301 -1.332046 0.355212 -0.702703 -0.984556 -1.281853 -0.683398 -1.528958 -1.413127 -1.359073 -1.247104 -1.857143 -0.108108 0.003861 0.131274 -2.285714 -1.776062 -0.926641 0.000064 0.000191 0.000146 0.000118 0.003342 0.000446 0.000401 0.000474 0.001120 0.000036 0.000237 0.000000 0.000355 0.000182 0.002167 0.000956 0.001448 0.000820 0.000328 0.000483 Protein-NIP
120.000000 360.000000 55.000000 331.000000 23.000000 259.000000 79.000000 20.000000 17.000000 225.000000 74.000000 5844.000000 9098.000000 1636.000000 1790.000000 96.000000 -1.478045 -1.086993 -0.230323 -0.341342 1.060481 -0.909693 -1.006628 -1.085336 -0.233637 -1.316487 -1.839271 -1.405137 -1.215410 -1.636288 -1.329743 -0.458161 -0.603977 -1.908036 -1.062966 -1.363712 0.000000 0.000077 0.000216 0.000243 0.000766 0.000056 0.000067 0.000150 0.000245 0.000089 0.000046 0.000012 0.000061 0.000062 0.000129 0.000090 0.000090 0.000208 0.000127 0.000052 22.000000 40.000000 11.000000 57.000000 0.000000 16.000000 8.000000 4.000000 1.000000 32.000000 4.000000 617.000000 997.000000 181.000000 165.000000 10.000000 -0.240310 -0.782946 -1.131783 -1.224806 -1.000000 -0.744186 -0.891473 -0.806202 -1.426357 -1.217054 -0.875969 -0.922481 -0.806202 -1.627907 -0.527132 -0.263566 -0.410853 -1.860465 -1.534884 -0.891473 0.002266 0.003220 0.000000 0.001610 0.004592 0.001729 0.001729 0.004472 0.000477 0.001968 0.003578 0.001073 0.001550 0.000954 0.006679 0.002564 0.002027 0.002504 0.000000 0.001968 Protein-NIP
120.000000 360.000000 55.000000 331.000000 23.000000 259.000000 79.000000 20.000000 17.000000 225.000000 74.000000 5844.000000 9098.000000 1636.000000 1790.000000 96.000000 -1.478045 -1.086993 -0.230323 -0.341342 1.060481 -0.909693 -1.006628 -1.085336 -0.233637 -1.316487 -1.839271 -1.405137 -1.215410 -1.636288 -1.329743 -0.458161 -0.603977 -1.908036 -1.062966 -1.363712 0.000000 0.000077 0.000216 0.000243 0.000766 0.000056 0.000067 0.000150 0.000245 0.000089 0.000046 0.000012 0.000061 0.000062 0.000129 0.000090 0.000090 0.000208 0.000127 0.000052 31.000000 85.000000 18.000000 84.000000 2.000000 72.000000 15.000000 4.000000 3.000000 47.000000 24.000000 1331.000000 2100.000000 368.000000 412.000000 24.000000 -1.115523 -0.996390 -1.288809 -1.570397 -0.115523 -0.610108 -0.855596 -1.642599 -0.740072 -1.685921 -1.527076 -1.086643 -1.328520 -1.906137 -0.444043 -0.274368 -0.093863 -2.173285 -1.768953 -1.238267 0.000000 0.000622 0.000482 0.000570 0.003216 0.000999 0.001069 0.000526 0.001297 0.000438 0.000421 0.000587 0.000421 0.000526 0.001805 0.000929 0.001227 0.001139 0.000473 0.000622 Protein-NIP
31.000000 85.000000 8.000000 80.000000 14.000000 68.000000 18.000000 6.000000 3.000000 51.000000 14.000000 1584.000000 2430.000000 440.000000 466.000000 12.000000 -0.706625 -0.637224 -0.703470 -1.192429 -1.668770 -0.249211 -0.741325 -1.208202 -0.217666 -1.085174 -0.955836 -0.694006 -0.466877 -1.135647 -0.993691 -0.037855 -0.381703 -2.192429 -0.905363 -0.854890 0.000000 0.000892 0.000779 0.000478 0.000943 0.001546 0.000704 0.000490 0.002137 0.000603 0.000880 0.000666 0.000968 0.000943 0.001232 0.001420 0.000339 0.000591 0.001194 0.000503 38.000000 133.000000 25.000000 130.000000 8.000000 105.000000 32.000000 12.000000 7.000000 102.000000 32.000000 2525.000000 4001.000000 695.000000 746.000000 35.000000 -1.300589 -1.516699 -1.451866 -1.685658 -0.978389 -1.438114 -1.424361 -2.220039 -1.170923 -1.218075 -1.257367 -1.375246 -0.925344 -1.687623 -2.017682 -0.831041 -1.029470 -2.666012 -1.567780 -1.220039 0.000000 0.000585 0.000534 0.000622 0.001300 0.000288 0.000701 0.000223 0.000896 0.000864 0.000725 0.000502 0.000827 0.000497 0.000636 0.000474 0.000283 0.000627 0.000474 0.000585 Protein-NIP
60.000000 144.000000 16.000000 111.000000 2.000000 82.000000 16.000000 5.000000 4.000000 57.000000 18.000000 1839.000000 2917.000000 527.000000 576.000000 18.000000 -0.010076 -1.178841 -1.198992 -1.392947 -2.198992 -0.614610 -0.534005 -1.161209 -1.511335 -1.599496 -1.556675 -0.896725 -1.282116 -2.277078 1.148615 0.584383 1.005038 -2.926952 -2.173804 -0.879093 0.000460 0.000223 0.000072 0.000043 0.000184 0.000299 0.000394 0.000253 0.000131 0.000115 0.000158 0.000200 0.000135 0.000069 0.002338 0.001113 0.001596 0.000095 0.000000 0.000194 127.000000 342.000000 59.000000 284.000000 17.000000 316.000000 102.000000 31.000000 23.000000 202.000000 98.000000 6690.000000 10604.000000 1816.000000 2013.000000 65.000000 -1.110613 -0.823617 -0.502242 -0.885650 -1.541106 -0.712257 -0.568759 -1.600897 -0.452167 -0.831091 -1.080717 -0.728700 -0.705531 -1.137519 -0.851271 -0.149477 -0.286996 -1.942451 -0.763079 -0.711510 0.000000 0.000262 0.000473 0.000374 0.000365 0.000184 0.000389 0.000142 0.000538 0.000326 0.000220 0.000235 0.000308 0.000254 0.000544 0.000465 0.000377 0.000391 0.000430 0.000344 Protein-NIP
112.000000 260.000000 30.000000 278.000000 7.000000 186.000000 53.000000 15.000000 12.000000 155.000000 47.000000 4535.000000 7066.000000 1304.000000 1352.000000 46.000000 -0.612004 -0.478028 -0.371919 -0.691318 -1.231511 -0.404073 -0.676313 -1.058950 -0.189711 -0.933548 -0.988210 -0.926045 -0.461951 -0.784566 -0.682744 -0.274384 -0.361200 -1.354770 -0.841372 -0.905681 0.000077 0.000424 0.000403 0.000414 0.000760 0.000272 0.000194 0.000265 0.000710 0.000168 0.000194 0.000000 0.000390 0.000362 0.000629 0.000258 0.000171 0.000771 0.000330 0.000102 113.000000 308.000000 39.000000 219.000000 5.000000 293.000000 70.000000 14.000000 17.000000 145.000000 85.000000 4980.000000 7924.000000 1434.000000 1605.000000 51.000000 -0.725434 -0.793834 -0.465318 -1.002890 -1.234104 -0.631021 -0.779383 -1.229287 -0.815992 -1.145472 -1.027938 -0.753372 -0.823699 -1.641618 -0.864162 0.133911 -0.349711 -2.265896 -1.447013 -0.954721 0.000000 0.000313 0.000523 0.000294 0.000429 0.000251 0.000262 0.000164 0.000365 0.000192 0.000212 0.000216 0.000232 0.000088 0.000574 0.000637 0.000292 0.000257 0.000088 0.000180 Protein-NIP
13.000000 28.000000 7.000000 37.000000 0.000000 36.000000 12.000000 7.000000 0.000000 22.000000 9.000000 636.000000 1067.000000 195.000000 184.000000 8.000000 -0.835821 -0.619403 -1.373134 -2.283582 -1.783582 -0.880597 -1.791045 -1.925373 -1.059701 -1.470149 -1.395522 -0.537313 -1.022388 -1.910448 -1.141791 -0.388060 -0.335821 -2.529851 -2.440299 -1.007463 0.001050 0.004809 0.001437 0.000276 0.004312 0.002764 0.000276 0.001216 0.002211 0.001658 0.001824 0.005749 0.001327 0.000884 0.004865 0.003372 0.002266 0.001161 0.000000 0.002156 49.000000 161.000000 25.000000 129.000000 6.000000 98.000000 23.000000 8.000000 6.000000 75.000000 24.000000 2287.000000 3563.000000 647.000000 676.000000 19.000000 -0.886752 -0.897436 -0.876068 -1.305556 -1.376068 -0.670940 -0.829060 -1.529915 -0.600427 -0.918803 -1.006410 -1.096154 -0.886752 -1.341880 -0.448718 0.044872 -0.117521 -1.098291 -1.119658 -0.557692 0.000000 0.000481 0.000467 0.000337 0.000756 0.000472 0.000399 0.000241 0.000881 0.000395 0.000476 0.000091 0.000231 0.000332 0.001651 0.001073 0.000881 0.001550 0.000582 0.000630 Protein-NIP
10.000000 33.000000 8.000000 42.000000 4.000000 50.000000 13.000000 6.000000 2.000000 32.000000 16.000000 1023.000000 1607.000000 289.000000 299.000000 6.000000 -0.355000 -0.655000 -1.145000 -1.200000 -2.035000 -0.230000 -0.610000 -1.230000 -0.925000 -1.440000 -0.545000 -0.785000 -0.865000 -1.570000 -0.985000 -0.250000 -0.530000 -2.265000 -1.460000 -1.160000 0.001522 0.002329 0.000311 0.001118 0.000435 0.002857 0.001708 0.000901 0.002453 0.000000 0.003261 0.000932 0.000839 0.000745 0.003106 0.002174 0.000342 0.000870 0.000839 0.000248 29.000000 81.000000 31.000000 145.000000 8.000000 65.000000 14.000000 10.000000 1.000000 112.000000 12.000000 1926.000000 3002.000000 504.000000 504.000000 21.000000 -1.607527 -3.145161 -2.559140 -4.067204 -1.580645 -3.077957 -3.895161 -3.236559 -2.569892 -0.930108 -0.846774 -3.443548 -0.795699 -0.741935 -3.733871 -1.010753 -0.857527 -2.819892 -1.750000 -0.876344 0.000479 0.001128 0.000964 0.000466 0.001580 0.000197 0.000079 0.000000 0.000918 0.002039 0.001974 0.000466 0.001429 0.002275 0.000485 0.001311 0.001016 0.001121 0.001678 0.001790 Protein-NIP
49.000000 135.000000 14.000000 139.000000 3.000000 95.000000 39.000000 15.000000 5.000000 68.000000 27.000000 2464.000000 3929.000000 723.000000 701.000000 16.000000 -0.722555 0.135729 -0.772455 -0.964072 -1.606786 -0.239521 -0.654691 -1.231537 0.153693 -1.143713 -0.878244 -0.614770 -0.487026 -1.323353 -0.309381 -0.187625 -0.578842 -1.325349 -0.998004 -0.932136 0.000062 0.001228 0.000234 0.000226 0.000575 0.000501 0.000238 0.000242 0.001565 0.000234 0.000452 0.000234 0.000546 0.000246 0.001261 0.000509 0.000000 0.001092 0.000329 0.000214 38.000000 133.000000 25.000000 130.000000 8.000000 105.000000 32.000000 12.000000 7.000000 102.000000 32.000000 2525.000000 4001.000000 695.000000 746.000000 35.000000 -1.300589 -1.516699 -1.451866 -1.685658 -0.978389 -1.438114 -1.424361 -2.220039 -1.170923 -1.218075 -1.257367 -1.375246 -0.925344 -1.687623 -2.017682 -0.831041 -1.029470 -2.666012 -1.567780 -1.220039 0.000000 0.000585 0.000534 0.000622 0.001300 0.000288 0.000701 0.000223 0.000896 0.000864 0.000725 0.000502 0.000827 0.000497 0.000636 0.000474 0.000283 0.000627 0.000474 0.000585 Protein-NIP
112.000000 260.000000 30.000000 278.000000 7.000000 186.000000 53.000000 15.000000 12.000000 155.000000 47.000000 4535.000000 7066.000000 1304.000000 1352.000000 46.000000 -0.612004 -0.478028 -0.371919 -0.691318 -1.231511 -0.404073 -0.676313 -1.058950 -0.189711 -0.933548 -0.988210 -0.926045 -0.461951 -0.784566 -0.682744 -0.274384 -0.361200 -1.354770 -0.841372 -0.905681 0.000077 0.000424 0.000403 0.000414 0.000760 0.000272 0.000194 0.000265 0.000710 0.000168 0.000194 0.000000 0.000390 0.000362 0.000629 0.000258 0.000171 0.000771 0.000330 0.000102 38.000000 133.000000 25.000000 130.000000 8.000000 105.000000 32.000000 12.000000 7.000000 102.000000 32.000000 2525.000000 4001.000000 695.000000 746.000000 35.000000 -1.300589 -1.516699 -1.451866 -1.685658 -0.978389 -1.438114 -1.424361 -2.220039 -1.170923 -1.218075 -1.257367 -1.375246 -0.925344 -1.687623 -2.017682 -0.831041 -1.029470 -2.666012 -1.567780 -1.220039 0.000000 0.000585 0.000534 0.000622 0.001300 0.000288 0.000701 0.000223 0.000896 0.000864 0.000725 0.000502 0.000827 0.000497 0.000636 0.000474 0.000283 0.000627 0.000474 0.000585 Protein-NIP
9.000000 21.000000 6.000000 32.000000 0.000000 25.000000 9.000000 7.000000 1.000000 24.000000 5.000000 482.000000 785.000000 139.000000 132.000000 11.000000 -1.010417 -1.208333 -1.843750 -2.739583 -1.843750 -1.260417 -2.302083 -2.572917 -1.531250 -1.333333 -1.260417 -1.052083 -1.020833 -1.708333 -2.031250 -0.802083 -0.802083 -3.010417 -2.354167 -0.968750 0.001979 0.005729 0.001563 0.000833 0.008021 0.002917 0.000729 0.000000 0.001979 0.003750 0.003958 0.008125 0.002708 0.002708 0.004687 0.003958 0.002708 0.002188 0.001146 0.005000 99.000000 284.000000 39.000000 246.000000 4.000000 158.000000 42.000000 6.000000 16.000000 121.000000 53.000000 3959.000000 6103.000000 1059.000000 1224.000000 48.000000 -0.455758 -1.090909 -0.992727 -1.018182 -1.158788 -0.368485 -0.375758 -0.756364 -0.882424 -1.591515 -1.078788 -0.972121 -1.216970 -1.576970 0.973333 0.441212 -0.183030 -2.076364 -1.432727 -1.052121 0.000062 0.000018 0.000056 0.000081 0.000268 0.000216 0.000232 0.000203 0.000181 0.000000 0.000097 0.000025 0.000011 0.000091 0.001068 0.000450 0.000149 0.000194 0.000080 0.000030 Protein-NIP
10.000000 33.000000 8.000000 42.000000 4.000000 50.000000 13.000000 6.000000 2.000000 32.000000 16.000000 1023.000000 1607.000000 289.000000 299.000000 6.000000 -0.355000 -0.655000 -1.145000 -1.200000 -2.035000 -0.230000 -0.610000 -1.230000 -0.925000 -1.440000 -0.545000 -0.785000 -0.865000 -1.570000 -0.985000 -0.250000 -0.530000 -2.265000 -1.460000 -1.160000 0.001522 0.002329 0.000311 0.001118 0.000435 0.002857 0.001708 0.000901 0.002453 0.000000 0.003261 0.000932 0.000839 0.000745 0.003106 0.002174 0.000342 0.000870 0.000839 0.000248 27.000000 79.000000 15.000000 84.000000 0.000000 30.000000 10.000000 5.000000 1.000000 30.000000 7.000000 831.000000 1358.000000 244.000000 246.000000 5.000000 -0.076087 -0.510870 -1.076087 -1.081522 -1.614130 -0.472826 -0.625000 -0.690217 -1.135870 -1.483696 -1.000000 -0.663043 -0.989130 -1.989130 1.320652 -0.141304 -0.054348 -2.086957 -1.788043 -1.054348 0.001212 0.001484 0.000228 0.000756 0.000899 0.000984 0.000813 0.001441 0.000856 0.000242 0.000827 0.000542 0.000428 0.000200 0.005321 0.000927 0.001327 0.000870 0.000000 0.000528 Protein-NIP
9.000000 21.000000 6.000000 32.000000 0.000000 25.000000 9.000000 7.000000 1.000000 24.000000 5.000000 482.000000 785.000000 139.000000 132.000000 11.000000 -1.010417 -1.208333 -1.843750 -2.739583 -1.843750 -1.260417 -2.302083 -2.572917 -1.531250 -1.333333 -1.260417 -1.052083 -1.020833 -1.708333 -2.031250 -0.802083 -0.802083 -3.010417 -2.354167 -0.968750 0.001979 0.005729 0.001563 0.000833 0.008021 0.002917 0.000729 0.000000 0.001979 0.003750 0.003958 0.008125 0.002708 0.002708 0.004687 0.003958 0.002708 0.002188 0.001146 0.005000 127.000000 342.000000 59.000000 284.000000 17.000000 316.000000 102.000000 31.000000 23.000000 202.000000 98.000000 6690.000000 10604.000000 1816.000000 2013.000000 65.000000 -1.110613 -0.823617 -0.502242 -0.885650 -1.541106 -0.712257 -0.568759 -1.600897 -0.452167 -0.831091 -1.080717 -0.728700 -0.705531 -1.137519 -0.851271 -0.149477 -0.286996 -1.942451 -0.763079 -0.711510 0.000000 0.000262 0.000473 0.000374 0.000365 0.000184 0.000389 0.000142 0.000538 0.000326 0.000220 0.000235 0.000308 0.000254 0.000544 0.000465 0.000377 0.000391 0.000430 0.000344 Protein-NIP
18.000000 43.000000 6.000000 52.000000 4.000000 34.000000 10.000000 8.000000 1.000000 34.000000 4.000000 746.000000 1178.000000 218.000000 199.000000 7.000000 -0.753333 -0.520000 -1.173333 -1.973333 -1.786667 -0.726667 -1.466667 -1.640000 -0.920000 -1.393333 -1.133333 -0.393333 -1.026667 -1.953333 -1.020000 -0.220000 -0.220000 -2.780000 -2.093333 -1.086667 0.001471 0.004853 0.001863 0.000490 0.002941 0.002206 0.000000 0.001520 0.003284 0.001520 0.002304 0.005196 0.001324 0.001225 0.004265 0.003676 0.002794 0.001422 0.000098 0.001765 119.000000 350.000000 54.000000 307.000000 11.000000 241.000000 77.000000 20.000000 18.000000 200.000000 83.000000 5875.000000 9284.000000 1646.000000 1786.000000 85.000000 -1.145455 -0.895041 -0.586777 -1.117355 -1.096694 -0.770248 -0.875207 -1.509917 -0.721488 -1.348760 -1.232231 -0.942975 -0.945455 -1.561983 -0.949587 -0.400000 -0.600826 -2.474380 -1.217355 -1.220661 0.000000 0.000263 0.000428 0.000291 0.000657 0.000241 0.000308 0.000228 0.000428 0.000208 0.000250 0.000166 0.000262 0.000190 0.000505 0.000320 0.000190 0.000237 0.000293 0.000158 Protein-NIP
8.000000 31.000000 6.000000 33.000000 4.000000 49.000000 22.000000 10.000000 4.000000 29.000000 20.000000 865.000000 1370.000000 236.000000 251.000000 8.000000 -0.993976 -0.662651 -0.500000 -1.090361 -2.355422 -0.204819 -0.590361 -2.030120 -1.120482 -1.084337 -0.915663 -0.108434 -0.566265 -1.415663 -2.090361 -0.524096 -0.771084 -2.481928 -1.307229 -1.174699 0.000000 0.003282 0.004171 0.002626 0.000734 0.003630 0.002973 0.000039 0.001545 0.002703 0.003167 0.004634 0.002935 0.003089 0.000618 0.001815 0.000309 0.001120 0.001506 0.001352 38.000000 133.000000 25.000000 130.000000 8.000000 105.000000 32.000000 12.000000 7.000000 102.000000 32.000000 2525.000000 4001.000000 695.000000 746.000000 35.000000 -1.300589 -1.516699 -1.451866 -1.685658 -0.978389 -1.438114 -1.424361 -2.220039 -1.170923 -1.218075 -1.257367 -1.375246 -0.925344 -1.687623 -2.017682 -0.831041 -1.029470 -2.666012 -1.567780 -1.220039 0.000000 0.000585 0.000534 0.000622 0.001300 0.000288 0.000701 0.000223 0.000896 0.000864 0.000725 0.000502 0.000827 0.000497 0.000636 0.000474 0.000283 0.000627 0.000474 0.000585 Protein-NIP
18.000000 43.000000 6.000000 52.000000 4.000000 34.000000 10.000000 8.000000 1.000000 34.000000 4.000000 746.000000 1178.000000 218.000000 199.000000 7.000000 -0.753333 -0.520000 -1.173333 -1.973333 -1.786667 -0.726667 -1.466667 -1.640000 -0.920000 -1.393333 -1.133333 -0.393333 -1.026667 -1.953333 -1.020000 -0.220000 -0.220000 -2.780000 -2.093333 -1.086667 0.001471 0.004853 0.001863 0.000490 0.002941 0.002206 0.000000 0.001520 0.003284 0.001520 0.002304 0.005196 0.001324 0.001225 0.004265 0.003676 0.002794 0.001422 0.000098 0.001765 79.000000 301.000000 31.000000 269.000000 7.000000 167.000000 42.000000 14.000000 10.000000 120.000000 44.000000 4326.000000 6694.000000 1186.000000 1314.000000 31.000000 -0.807135 -1.050167 -1.008919 -1.157191 -1.261984 -0.198439 -0.577480 -0.868450 -0.637681 -1.556299 -1.051282 -0.989967 -1.109253 -1.500557 0.468227 0.152731 -0.374582 -1.746934 -1.268673 -1.096990 0.000000 0.000067 0.000119 0.000115 0.000317 0.000353 0.000199 0.000263 0.000293 0.000038 0.000125 0.000057 0.000076 0.000133 0.000981 0.000344 0.000156 0.000375 0.000191 0.000096 Protein-NIP
21.000000 56.000000 4.000000 74.000000 3.000000 34.000000 8.000000 3.000000 1.000000 37.000000 11.000000 1141.000000 1761.000000 313.000000 314.000000 9.000000 -0.413333 -0.746667 -1.120000 -1.244444 -1.946667 -0.368889 -0.760000 -1.364444 -0.964444 -1.248889 -0.413333 -0.902222 -0.786667 -1.324444 -1.075556 -0.280000 -0.462222 -2.142222 -1.248889 -0.968889 0.000889 0.001273 0.000096 0.000529 0.000048 0.001682 0.000721 0.000553 0.001225 0.000000 0.002571 0.000024 0.000505 0.001057 0.002354 0.001321 0.000144 0.000793 0.000553 0.000288 32.000000 102.000000 24.000000 93.000000 4.000000 95.000000 29.000000 9.000000 6.000000 63.000000 30.000000 2061.000000 3210.000000 574.000000 604.000000 16.000000 -1.265000 -1.045000 -0.732500 -1.312500 -0.747500 -0.592500 -0.777500 -1.847500 -0.342500 -0.815000 -0.915000 -0.910000 -0.515000 -0.880000 -0.747500 -0.252500 -0.200000 -0.392500 -0.787500 -0.630000 0.000000 0.000443 0.000804 0.000424 0.001373 0.000612 0.000747 0.000116 0.001233 0.000612 0.000684 0.000409 0.000747 0.000843 0.001185 0.000727 0.000747 0.002269 0.000882 0.000732 Protein-NIP
54.000000 99.000000 23.000000 110.000000 8.000000 65.000000 17.000000 6.000000 1.000000 68.000000 8.000000 1678.000000 2682.000000 488.000000 496.000000 19.000000 -1.019886 -0.085227 -0.951705 -1.269886 -2.474432 -0.565341 -0.926136 -1.906250 -0.102273 -1.224432 -0.985795 -0.752841 -0.744318 -1.477273 -1.127841 -0.275568 -0.622159 -2.210227 -1.312500 -0.977273 0.000000 0.001849 0.000670 0.000645 0.001001 0.000695 0.000678 0.000059 0.002196 0.000704 0.001085 0.000653 0.000950 0.000636 0.001213 0.001026 0.000322 0.000780 0.000695 0.000712 32.000000 102.000000 24.000000 93.000000 4.000000 95.000000 29.000000 9.000000 6.000000 63.000000 30.000000 2061.000000 3210.000000 574.000000 604.000000 16.000000 -1.265000 -1.045000 -0.732500 -1.312500 -0.747500 -0.592500 -0.777500 -1.847500 -0.342500 -0.815000 -0.915000 -0.910000 -0.515000 -0.880000 -0.747500 -0.252500 -0.200000 -0.392500 -0.787500 -0.630000 0.000000 0.000443 0.000804 0.000424 0.001373 0.000612 0.000747 0.000116 0.001233 0.000612 0.000684 0.000409 0.000747 0.000843 0.001185 0.000727 0.000747 0.002269 0.000882 0.000732 Protein-NIP
27.000000 60.000000 9.000000 61.000000 2.000000 66.000000 19.000000 4.000000 5.000000 48.000000 21.000000 1300.000000 2056.000000 352.000000 390.000000 13.000000 -1.026820 -1.022989 -0.946360 -1.624521 -2.034483 -0.517241 -1.145594 -1.544061 -0.524904 -1.206897 -0.961686 -0.915709 -0.685824 -1.226054 -1.371648 -0.283525 -0.505747 -2.444444 -1.019157 -0.858238 0.000000 0.001100 0.001011 0.000656 0.001206 0.002270 0.000958 0.000834 0.002785 0.001117 0.001721 0.001277 0.001419 0.001721 0.001898 0.001809 0.000958 0.001082 0.002075 0.001206 32.000000 102.000000 24.000000 93.000000 4.000000 95.000000 29.000000 9.000000 6.000000 63.000000 30.000000 2061.000000 3210.000000 574.000000 604.000000 16.000000 -1.265000 -1.045000 -0.732500 -1.312500 -0.747500 -0.592500 -0.777500 -1.847500 -0.342500 -0.815000 -0.915000 -0.910000 -0.515000 -0.880000 -0.747500 -0.252500 -0.200000 -0.392500 -0.787500 -0.630000 0.000000 0.000443 0.000804 0.000424 0.001373 0.000612 0.000747 0.000116 0.001233 0.000612 0.000684 0.000409 0.000747 0.000843 0.001185 0.000727 0.000747 0.002269 0.000882 0.000732 Protein-NIP
36.000000 105.000000 21.000000 101.000000 8.000000 104.000000 39.000000 20.000000 7.000000 63.000000 24.000000 1976.000000 3105.000000 587.000000 571.000000 15.000000 -1.053030 -0.093434 -0.994949 -1.141414 -1.797980 -0.398990 -0.926768 -1.638889 0.174242 -1.131313 -0.957071 -0.777778 -0.436869 -1.224747 -0.744949 -0.386364 -0.638889 -1.396465 -0.989899 -0.984848 0.000000 0.001324 0.000419 0.000450 0.001195 0.000610 0.000468 0.000142 0.002051 0.000487 0.000702 0.000382 0.001029 0.000480 0.001127 0.000641 0.000074 0.001417 0.000634 0.000419 79.000000 301.000000 31.000000 269.000000 7.000000 167.000000 42.000000 14.000000 10.000000 120.000000 44.000000 4326.000000 6694.000000 1186.000000 1314.000000 31.000000 -0.807135 -1.050167 -1.008919 -1.157191 -1.261984 -0.198439 -0.577480 -0.868450 -0.637681 -1.556299 -1.051282 -0.989967 -1.109253 -1.500557 0.468227 0.152731 -0.374582 -1.746934 -1.268673 -1.096990 0.000000 0.000067 0.000119 0.000115 0.000317 0.000353 0.000199 0.000263 0.000293 0.000038 0.000125 0.000057 0.000076 0.000133 0.000981 0.000344 0.000156 0.000375 0.000191 0.000096 Protein-NIP
27.000000 60.000000 9.000000 61.000000 2.000000 66.000000 19.000000 4.000000 5.000000 48.000000 21.000000 1300.000000 2056.000000 352.000000 390.000000 13.000000 -1.026820 -1.022989 -0.946360 -1.624521 -2.034483 -0.517241 -1.145594 -1.544061 -0.524904 -1.206897 -0.961686 -0.915709 -0.685824 -1.226054 -1.371648 -0.283525 -0.505747 -2.444444 -1.019157 -0.858238 0.000000 0.001100 0.001011 0.000656 0.001206 0.002270 0.000958 0.000834 0.002785 0.001117 0.001721 0.001277 0.001419 0.001721 0.001898 0.001809 0.000958 0.001082 0.002075 0.001206 49.000000 103.000000 27.000000 151.000000 2.000000 46.000000 18.000000 9.000000 3.000000 103.000000 8.000000 1718.000000 2781.000000 497.000000 477.000000 12.000000 -1.392265 -2.596685 -2.146409 -3.519337 -1.350829 -2.643646 -3.383978 -2.839779 -2.041436 -0.872928 -0.787293 -3.033149 -0.751381 -0.571823 -3.248619 -0.776243 -0.685083 -2.149171 -1.386740 -0.812155 0.000445 0.001159 0.000991 0.000496 0.001640 0.000146 0.000073 0.000000 0.000962 0.001961 0.001910 0.000459 0.001363 0.002260 0.000466 0.001327 0.001020 0.001290 0.001727 0.001757 Protein-NIP
21.000000 56.000000 4.000000 74.000000 3.000000 34.000000 8.000000 3.000000 1.000000 37.000000 11.000000 1141.000000 1761.000000 313.000000 314.000000 9.000000 -0.413333 -0.746667 -1.120000 -1.244444 -1.946667 -0.368889 -0.760000 -1.364444 -0.964444 -1.248889 -0.413333 -0.902222 -0.786667 -1.324444 -1.075556 -0.280000 -0.462222 -2.142222 -1.248889 -0.968889 0.000889 0.001273 0.000096 0.000529 0.000048 0.001682 0.000721 0.000553 0.001225 0.000000 0.002571 0.000024 0.000505 0.001057 0.002354 0.001321 0.000144 0.000793 0.000553 0.000288 34.000000 112.000000 22.000000 116.000000 12.000000 110.000000 27.000000 8.000000 5.000000 76.000000 43.000000 2185.000000 3376.000000 574.000000 648.000000 22.000000 -1.381733 -1.000000 -0.850117 -1.402810 -0.676815 -0.688525 -0.873536 -1.843091 -0.423888 -0.866511 -0.918033 -1.032787 -0.674473 -0.915691 -0.936768 -0.227166 -0.220141 -0.587822 -0.831382 -0.608899 0.000000 0.000417 0.000708 0.000434 0.001330 0.000673 0.000708 0.000178 0.001099 0.000591 0.000678 0.000430 0.000569 0.000765 0.000947 0.000760 0.000743 0.002094 0.000808 0.000669 Protein-NIP
9.000000 21.000000 6.000000 32.000000 0.000000 25.000000 9.000000 7.000000 1.000000 24.000000 5.000000 482.000000 785.000000 139.000000 132.000000 11.000000 -1.010417 -1.208333 -1.843750 -2.739583 -1.843750 -1.260417 -2.302083 -2.572917 -1.531250 -1.333333 -1.260417 -1.052083 -1.020833 -1.708333 -2.031250 -0.802083 -0.802083 -3.010417 -2.354167 -0.968750 0.001979 0.005729 0.001563 0.000833 0.008021 0.002917 0.000729 0.000000 0.001979 0.003750 0.003958 0.008125 0.002708 0.002708 0.004687 0.003958 0.002708 0.002188 0.001146 0.005000 23.000000 63.000000 38.000000 143.000000 14.000000 56.000000 12.000000 7.000000 0.000000 112.000000 17.000000 1899.000000 2916.000000 462.000000 479.000000 20.000000 -1.474432 -2.806818 -2.457386 -3.880682 -1.403409 -2.866477 -3.676136 -3.068182 -2.329545 -0.838068 -0.781250 -3.159091 -0.690341 -0.656250 -3.545455 -0.928977 -0.792614 -2.556818 -1.684659 -0.767045 0.000498 0.001219 0.000829 0.000332 0.001673 0.000216 0.000043 0.000000 0.000937 0.002134 0.001932 0.000570 0.001298 0.002372 0.000425 0.001334 0.000894 0.000981 0.001594 0.001824 Protein-NIP
25.000000 76.000000 13.000000 103.000000 6.000000 57.000000 16.000000 8.000000 2.000000 51.000000 15.000000 1441.000000 2224.000000 370.000000 390.000000 16.000000 -0.658363 -0.725979 -0.985765 -1.530249 -1.562278 -0.373665 -1.067616 -1.113879 -0.466192 -1.199288 -0.871886 -0.864769 -0.555160 -1.177936 -0.686833 -0.192171 -0.448399 -1.846975 -1.000000 -0.811388 0.000000 0.000712 0.000401 0.000039 0.000841 0.001216 0.000116 0.000582 0.001566 0.000116 0.000880 0.000285 0.000634 0.000867 0.002498 0.000984 0.000246 0.000880 0.000893 0.000414 119.000000 350.000000 54.000000 307.000000 11.000000 241.000000 77.000000 20.000000 18.000000 200.000000 83.000000 5875.000000 9284.000000 1646.000000 1786.000000 85.000000 -1.145455 -0.895041 -0.586777 -1.117355 -1.096694 -0.770248 -0.875207 -1.509917 -0.721488 -1.348760 -1.232231 -0.942975 -0.945455 -1.561983 -0.949587 -0.400000 -0.600826 -2.474380 -1.217355 -1.220661 0.000000 0.000263 0.000428 0.000291 0.000657 0.000241 0.000308 0.000228 0.000428 0.000208 0.000250 0.000166 0.000262 0.000190 0.000505 0.000320 0.000190 0.000237 0.000293 0.000158 Protein-NIP
21.000000 56.000000 4.000000 74.000000 3.000000 34.000000 8.000000 3.000000 1.000000 37.000000 11.000000 1141.000000 1761.000000 313.000000 314.000000 9.000000 -0.413333 -0.746667 -1.120000 -1.244444 -1.946667 -0.368889 -0.760000 -1.364444 -0.964444 -1.248889 -0.413333 -0.902222 -0.786667 -1.324444 -1.075556 -0.280000 -0.462222 -2.142222 -1.248889 -0.968889 0.000889 0.001273 0.000096 0.000529 0.000048 0.001682 0.000721 0.000553 0.001225 0.000000 0.002571 0.000024 0.000505 0.001057 0.002354 0.001321 0.000144 0.000793 0.000553 0.000288 49.000000 103.000000 27.000000 151.000000 2.000000 46.000000 18.000000 9.000000 3.000000 103.000000 8.000000 1718.000000 2781.000000 497.000000 477.000000 12.000000 -1.392265 -2.596685 -2.146409 -3.519337 -1.350829 -2.643646 -3.383978 -2.839779 -2.041436 -0.872928 -0.787293 -3.033149 -0.751381 -0.571823 -3.248619 -0.776243 -0.685083 -2.149171 -1.386740 -0.812155 0.000445 0.001159 0.000991 0.000496 0.001640 0.000146 0.000073 0.000000 0.000962 0.001961 0.001910 0.000459 0.001363 0.002260 0.000466 0.001327 0.001020 0.001290 0.001727 0.001757 Protein-NIP
18.000000 43.000000 6.000000 52.000000 4.000000 34.000000 10.000000 8.000000 1.000000 34.000000 4.000000 746.000000 1178.000000 218.000000 199.000000 7.000000 -0.753333 -0.520000 -1.173333 -1.973333 -1.786667 -0.726667 -1.466667 -1.640000 -0.920000 -1.393333 -1.133333 -0.393333 -1.026667 -1.953333 -1.020000 -0.220000 -0.220000 -2.780000 -2.093333 -1.086667 0.001471 0.004853 0.001863 0.000490 0.002941 0.002206 0.000000 0.001520 0.003284 0.001520 0.002304 0.005196 0.001324 0.001225 0.004265 0.003676 0.002794 0.001422 0.000098 0.001765 113.000000 308.000000 39.000000 219.000000 5.000000 293.000000 70.000000 14.000000 17.000000 145.000000 85.000000 4980.000000 7924.000000 1434.000000 1605.000000 51.000000 -0.725434 -0.793834 -0.465318 -1.002890 -1.234104 -0.631021 -0.779383 -1.229287 -0.815992 -1.145472 -1.027938 -0.753372 -0.823699 -1.641618 -0.864162 0.133911 -0.349711 -2.265896 -1.447013 -0.954721 0.000000 0.000313 0.000523 0.000294 0.000429 0.000251 0.000262 0.000164 0.000365 0.000192 0.000212 0.000216 0.000232 0.000088 0.000574 0.000637 0.000292 0.000257 0.000088 0.000180 Protein-NIP
36.000000 105.000000 21.000000 101.000000 8.000000 104.000000 39.000000 20.000000 7.000000 63.000000 24.000000 1976.000000 3105.000000 587.000000 571.000000 15.000000 -1.053030 -0.093434 -0.994949 -1.141414 -1.797980 -0.398990 -0.926768 -1.638889 0.174242 -1.131313 -0.957071 -0.777778 -0.436869 -1.224747 -0.744949 -0.386364 -0.638889 -1.396465 -0.989899 -0.984848 0.000000 0.001324 0.000419 0.000450 0.001195 0.000610 0.000468 0.000142 0.002051 0.000487 0.000702 0.000382 0.001029 0.000480 0.001127 0.000641 0.000074 0.001417 0.000634 0.000419 119.000000 350.000000 54.000000 307.000000 11.000000 241.000000 77.000000 20.000000 18.000000 200.000000 83.000000 5875.000000 9284.000000 1646.000000 1786.000000 85.000000 -1.145455 -0.895041 -0.586777 -1.117355 -1.096694 -0.770248 -0.875207 -1.509917 -0.721488 -1.348760 -1.232231 -0.942975 -0.945455 -1.561983 -0.949587 -0.400000 -0.600826 -2.474380 -1.217355 -1.220661 0.000000 0.000263 0.000428 0.000291 0.000657 0.000241 0.000308 0.000228 0.000428 0.000208 0.000250 0.000166 0.000262 0.000190 0.000505 0.000320 0.000190 0.000237 0.000293 0.000158 Protein-NIP
71.000000 196.000000 38.000000 228.000000 1.000000 71.000000 27.000000 4.000000 8.000000 110.000000 12.000000 2622.000000 4237.000000 767.000000 761.000000 16.000000 -0.432143 -0.158929 -1.062500 -1.133929 -1.964286 -0.267857 -0.648214 -0.891071 -0.412500 -1.382143 -0.637500 -0.844643 -0.844643 -1.417857 -0.191071 -0.092857 -0.408929 -1.553571 -1.364286 -0.860714 0.000167 0.000858 0.000000 0.000154 0.000236 0.000521 0.000292 0.000423 0.000881 0.000010 0.000691 0.000000 0.000170 0.000147 0.001337 0.000475 0.000144 0.000754 0.000043 0.000151 44.000000 116.000000 27.000000 148.000000 7.000000 116.000000 32.000000 12.000000 11.000000 120.000000 36.000000 2667.000000 4212.000000 724.000000 783.000000 39.000000 -1.065789 -1.233083 -1.159774 -1.432331 -0.849624 -1.144737 -1.210526 -1.885338 -0.922932 -1.052632 -1.161654 -1.171053 -0.714286 -1.539474 -1.639098 -0.573308 -0.843985 -2.490602 -1.321429 -1.103383 0.000000 0.000575 0.000598 0.000570 0.001182 0.000265 0.000620 0.000242 0.001027 0.000789 0.000557 0.000415 0.000739 0.000465 0.000616 0.000497 0.000233 0.000657 0.000534 0.000502 Protein-NIP
27.000000 60.000000 9.000000 61.000000 2.000000 66.000000 19.000000 4.000000 5.000000 48.000000 21.000000 1300.000000 2056.000000 352.000000 390.000000 13.000000 -1.026820 -1.022989 -0.946360 -1.624521 -2.034483 -0.517241 -1.145594 -1.544061 -0.524904 -1.206897 -0.961686 -0.915709 -0.685824 -1.226054 -1.371648 -0.283525 -0.505747 -2.444444 -1.019157 -0.858238 0.000000 0.001100 0.001011 0.000656 0.001206 0.002270 0.000958 0.000834 0.002785 0.001117 0.001721 0.001277 0.001419 0.001721 0.001898 0.001809 0.000958 0.001082 0.002075 0.001206 113.000000 308.000000 39.000000 219.000000 5.000000 293.000000 70.000000 14.000000 17.000000 145.000000 85.000000 4980.000000 7924.000000 1434.000000 1605.000000 51.000000 -0.725434 -0.793834 -0.465318 -1.002890 -1.234104 -0.631021 -0.779383 -1.229287 -0.815992 -1.145472 -1.027938 -0.753372 -0.823699 -1.641618 -0.864162 0.133911 -0.349711 -2.265896 -1.447013 -0.954721 0.000000 0.000313 0.000523 0.000294 0.000429 0.000251 0.000262 0.000164 0.000365 0.000192 0.000212 0.000216 0.000232 0.000088 0.000574 0.000637 0.000292 0.000257 0.000088 0.000180 Protein-NIP
60.000000 144.000000 16.000000 111.000000 2.000000 82.000000 16.000000 5.000000 4.000000 57.000000 18.000000 1839.000000 2917.000000 527.000000 576.000000 18.000000 -0.010076 -1.178841 -1.198992 -1.392947 -2.198992 -0.614610 -0.534005 -1.161209 -1.511335 -1.599496 -1.556675 -0.896725 -1.282116 -2.277078 1.148615 0.584383 1.005038 -2.926952 -2.173804 -0.879093 0.000460 0.000223 0.000072 0.000043 0.000184 0.000299 0.000394 0.000253 0.000131 0.000115 0.000158 0.000200 0.000135 0.000069 0.002338 0.001113 0.001596 0.000095 0.000000 0.000194 90.000000 261.000000 59.000000 262.000000 8.000000 178.000000 46.000000 13.000000 10.000000 170.000000 57.000000 4837.000000 7475.000000 1301.000000 1430.000000 39.000000 -1.251029 -0.902263 -0.577160 -1.069959 -1.403292 -0.833333 -0.703704 -1.736626 -0.636831 -0.817901 -1.108025 -0.764403 -0.654321 -1.220165 -1.091564 -0.312757 -0.379630 -1.994856 -0.804527 -0.767490 0.000000 0.000402 0.000739 0.000508 0.000661 0.000299 0.000594 0.000258 0.000725 0.000550 0.000424 0.000400 0.000519 0.000390 0.000665 0.000629 0.000522 0.000687 0.000665 0.000514 Protein-NIP
120.000000 360.000000 55.000000 331.000000 23.000000 259.000000 79.000000 20.000000 17.000000 225.000000 74.000000 5844.000000 9098.000000 1636.000000 1790.000000 96.000000 -1.478045 -1.086993 -0.230323 -0.341342 1.060481 -0.909693 -1.006628 -1.085336 -0.233637 -1.316487 -1.839271 -1.405137 -1.215410 -1.636288 -1.329743 -0.458161 -0.603977 -1.908036 -1.062966 -1.363712 0.000000 0.000077 0.000216 0.000243 0.000766 0.000056 0.000067 0.000150 0.000245 0.000089 0.000046 0.000012 0.000061 0.000062 0.000129 0.000090 0.000090 0.000208 0.000127 0.000052 79.000000 301.000000 31.000000 269.000000 7.000000 167.000000 42.000000 14.000000 10.000000 120.000000 44.000000 4326.000000 6694.000000 1186.000000 1314.000000 31.000000 -0.807135 -1.050167 -1.008919 -1.157191 -1.261984 -0.198439 -0.577480 -0.868450 -0.637681 -1.556299 -1.051282 -0.989967 -1.109253 -1.500557 0.468227 0.152731 -0.374582 -1.746934 -1.268673 -1.096990 0.000000 0.000067 0.000119 0.000115 0.000317 0.000353 0.000199 0.000263 0.000293 0.000038 0.000125 0.000057 0.000076 0.000133 0.000981 0.000344 0.000156 0.000375 0.000191 0.000096 Protein-NIP
13.000000 28.000000 7.000000 37.000000 0.000000 36.000000 12.000000 7.000000 0.000000 22.000000 9.000000 636.000000 1067.000000 195.000000 184.000000 8.000000 -0.835821 -0.619403 -1.373134 -2.283582 -1.783582 -0.880597 -1.791045 -1.925373 -1.059701 -1.470149 -1.395522 -0.537313 -1.022388 -1.910448 -1.141791 -0.388060 -0.335821 -2.529851 -2.440299 -1.007463 0.001050 0.004809 0.001437 0.000276 0.004312 0.002764 0.000276 0.001216 0.002211 0.001658 0.001824 0.005749 0.001327 0.000884 0.004865 0.003372 0.002266 0.001161 0.000000 0.002156 90.000000 261.000000 59.000000 262.000000 8.000000 178.000000 46.000000 13.000000 10.000000 170.000000 57.000000 4837.000000 7475.000000 1301.000000 1430.000000 39.000000 -1.251029 -0.902263 -0.577160 -1.069959 -1.403292 -0.833333 -0.703704 -1.736626 -0.636831 -0.817901 -1.108025 -0.764403 -0.654321 -1.220165 -1.091564 -0.312757 -0.379630 -1.994856 -0.804527 -0.767490 0.000000 0.000402 0.000739 0.000508 0.000661 0.000299 0.000594 0.000258 0.000725 0.000550 0.000424 0.000400 0.000519 0.000390 0.000665 0.000629 0.000522 0.000687 0.000665 0.000514 Protein-NIP
36.000000 105.000000 21.000000 101.000000 8.000000 104.000000 39.000000 20.000000 7.000000 63.000000 24.000000 1976.000000 3105.000000 587.000000 571.000000 15.000000 -1.053030 -0.093434 -0.994949 -1.141414 -1.797980 -0.398990 -0.926768 -1.638889 0.174242 -1.131313 -0.957071 -0.777778 -0.436869 -1.224747 -0.744949 -0.386364 -0.638889 -1.396465 -0.989899 -0.984848 0.000000 0.001324 0.000419 0.000450 0.001195 0.000610 0.000468 0.000142 0.002051 0.000487 0.000702 0.000382 0.001029 0.000480 0.001127 0.000641 0.000074 0.001417 0.000634 0.000419 38.000000 133.000000 25.000000 130.000000 8.000000 105.000000 32.000000 12.000000 7.000000 102.000000 32.000000 2525.000000 4001.000000 695.000000 746.000000 35.000000 -1.300589 -1.516699 -1.451866 -1.685658 -0.978389 -1.438114 -1.424361 -2.220039 -1.170923 -1.218075 -1.257367 -1.375246 -0.925344 -1.687623 -2.017682 -0.831041 -1.029470 -2.666012 -1.567780 -1.220039 0.000000 0.000585 0.000534 0.000622 0.001300 0.000288 0.000701 0.000223 0.000896 0.000864 0.000725 0.000502 0.000827 0.000497 0.000636 0.000474 0.000283 0.000627 0.000474 0.000585 Protein-NIP
18.000000 43.000000 6.000000 52.000000 4.000000 34.000000 10.000000 8.000000 1.000000 34.000000 4.000000 746.000000 1178.000000 218.000000 199.000000 7.000000 -0.753333 -0.520000 -1.173333 -1.973333 -1.786667 -0.726667 -1.466667 -1.640000 -0.920000 -1.393333 -1.133333 -0.393333 -1.026667 -1.953333 -1.020000 -0.220000 -0.220000 -2.780000 -2.093333 -1.086667 0.001471 0.004853 0.001863 0.000490 0.002941 0.002206 0.000000 0.001520 0.003284 0.001520 0.002304 0.005196 0.001324 0.001225 0.004265 0.003676 0.002794 0.001422 0.000098 0.001765 46.000000 97.000000 29.000000 166.000000 5.000000 40.000000 4.000000 2.000000 2.000000 99.000000 6.000000 1649.000000 2564.000000 406.000000 445.000000 15.000000 -0.887574 -1.964497 -1.674556 -2.748521 -0.713018 -2.011834 -2.710059 -2.310651 -1.526627 -0.446746 -0.284024 -2.295858 -0.387574 -0.142012 -2.384615 -0.502959 -0.606509 -1.553254 -0.837278 -0.384615 0.000402 0.000796 0.000772 0.000490 0.001857 0.000056 0.000000 0.000048 0.000949 0.001688 0.001994 0.000322 0.001101 0.002412 0.000611 0.001045 0.000490 0.001560 0.001568 0.001511 Protein-NIP
13.000000 28.000000 7.000000 37.000000 0.000000 36.000000 12.000000 7.000000 0.000000 22.000000 9.000000 636.000000 1067.000000 195.000000 184.000000 8.000000 -0.835821 -0.619403 -1.373134 -2.283582 -1.783582 -0.880597 -1.791045 -1.925373 -1.059701 -1.470149 -1.395522 -0.537313 -1.022388 -1.910448 -1.141791 -0.388060 -0.335821 -2.529851 -2.440299 -1.007463 0.001050 0.004809 0.001437 0.000276 0.004312 0.002764 0.000276 0.001216 0.002211 0.001658 0.001824 0.005749 0.001327 0.000884 0.004865 0.003372 0.002266 0.001161 0.000000 0.002156 88.000000 311.000000 59.000000 255.000000 15.000000 262.000000 60.000000 13.000000 22.000000 164.000000 87.000000 5514.000000 8577.000000 1467.000000 1684.000000 43.000000 -1.113947 -1.025524 -0.523245 -1.226071 -1.802188 -0.618961 -0.709207 -1.558797 -0.738377 -0.813127 -1.225160 -0.982680 -1.177758 -1.484047 -0.621696 0.191431 0.150410 -1.628988 -0.857794 -0.491340 0.000000 0.000158 0.000461 0.000235 0.000295 0.000275 0.000300 0.000138 0.000311 0.000397 0.000167 0.000140 0.000064 0.000135 0.000742 0.000669 0.000651 0.000560 0.000414 0.000428 Protein-NIP
9.000000 21.000000 6.000000 32.000000 0.000000 25.000000 9.000000 7.000000 1.000000 24.000000 5.000000 482.000000 785.000000 139.000000 132.000000 11.000000 -1.010417 -1.208333 -1.843750 -2.739583 -1.843750 -1.260417 -2.302083 -2.572917 -1.531250 -1.333333 -1.260417 -1.052083 -1.020833 -1.708333 -2.031250 -0.802083 -0.802083 -3.010417 -2.354167 -0.968750 0.001979 0.005729 0.001563 0.000833 0.008021 0.002917 0.000729 0.000000 0.001979 0.003750 0.003958 0.008125 0.002708 0.002708 0.004687 0.003958 0.002708 0.002188 0.001146 0.005000 88.000000 311.000000 59.000000 255.000000 15.000000 262.000000 60.000000 13.000000 22.000000 164.000000 87.000000 5514.000000 8577.000000 1467.000000 1684.000000 43.000000 -1.113947 -1.025524 -0.523245 -1.226071 -1.802188 -0.618961 -0.709207 -1.558797 -0.738377 -0.813127 -1.225160 -0.982680 -1.177758 -1.484047 -0.621696 0.191431 0.150410 -1.628988 -0.857794 -0.491340 0.000000 0.000158 0.000461 0.000235 0.000295 0.000275 0.000300 0.000138 0.000311 0.000397 0.000167 0.000140 0.000064 0.000135 0.000742 0.000669 0.000651 0.000560 0.000414 0.000428 Protein-NIP
112.000000 260.000000 30.000000 278.000000 7.000000 186.000000 53.000000 15.000000 12.000000 155.000000 47.000000 4535.000000 7066.000000 1304.000000 1352.000000 46.000000 -0.612004 -0.478028 -0.371919 -0.691318 -1.231511 -0.404073 -0.676313 -1.058950 -0.189711 -0.933548 -0.988210 -0.926045 -0.461951 -0.784566 -0.682744 -0.274384 -0.361200 -1.354770 -0.841372 -0.905681 0.000077 0.000424 0.000403 0.000414 0.000760 0.000272 0.000194 0.000265 0.000710 0.000168 0.000194 0.000000 0.000390 0.000362 0.000629 0.000258 0.000171 0.000771 0.000330 0.000102 31.000000 85.000000 18.000000 84.000000 2.000000 72.000000 15.000000 4.000000 3.000000 47.000000 24.000000 1331.000000 2100.000000 368.000000 412.000000 24.000000 -1.115523 -0.996390 -1.288809 -1.570397 -0.115523 -0.610108 -0.855596 -1.642599 -0.740072 -1.685921 -1.527076 -1.086643 -1.328520 -1.906137 -0.444043 -0.274368 -0.093863 -2.173285 -1.768953 -1.238267 0.000000 0.000622 0.000482 0.000570 0.003216 0.000999 0.001069 0.000526 0.001297 0.000438 0.000421 0.000587 0.000421 0.000526 0.001805 0.000929 0.001227 0.001139 0.000473 0.000622 Protein-NIP
36.000000 105.000000 21.000000 101.000000 8.000000 104.000000 39.000000 20.000000 7.000000 63.000000 24.000000 1976.000000 3105.000000 587.000000 571.000000 15.000000 -1.053030 -0.093434 -0.994949 -1.141414 -1.797980 -0.398990 -0.926768 -1.638889 0.174242 -1.131313 -0.957071 -0.777778 -0.436869 -1.224747 -0.744949 -0.386364 -0.638889 -1.396465 -0.989899 -0.984848 0.000000 0.001324 0.000419 0.000450 0.001195 0.000610 0.000468 0.000142 0.002051 0.000487 0.000702 0.000382 0.001029 0.000480 0.001127 0.000641 0.000074 0.001417 0.000634 0.000419 49.000000 103.000000 27.000000 151.000000 2.000000 46.000000 18.000000 9.000000 3.000000 103.000000 8.000000 1718.000000 2781.000000 497.000000 477.000000 12.000000 -1.392265 -2.596685 -2.146409 -3.519337 -1.350829 -2.643646 -3.383978 -2.839779 -2.041436 -0.872928 -0.787293 -3.033149 -0.751381 -0.571823 -3.248619 -0.776243 -0.685083 -2.149171 -1.386740 -0.812155 0.000445 0.001159 0.000991 0.000496 0.001640 0.000146 0.000073 0.000000 0.000962 0.001961 0.001910 0.000459 0.001363 0.002260 0.000466 0.001327 0.001020 0.001290 0.001727 0.001757 Protein-NIP
[truncated: 49,592 more chars]
