# Supplementary material for: Improved cytokine–receptor interaction prediction by exploiting the negative sample space
Source: BMC Bioinformatics. 2020 Oct 31;21:493. doi: 10.1186/s12859-020-03835-5 (PMC7603689; doi:10.1186/s12859-020-03835-5)
Supplement: Supplementary file 3 — Additional file 3. 10 K-means sampled test/train sets in ARFF format (zip file). [file 12859_2020_3835_MOESM3_ESM.zip]

Archive with 10 entries (10 files):
- trainp2gatcafpssmdfpssm_random_undersampled_seed_90.arff
- trainp2gatcafpssmdfpssm_random_undersampled_seed_1.arff
- trainp2gatcafpssmdfpssm_random_undersampled_seed_10.arff
- trainp2gatcafpssmdfpssm_random_undersampled_seed_20.arff
- trainp2gatcafpssmdfpssm_random_undersampled_seed_30.arff
- trainp2gatcafpssmdfpssm_random_undersampled_seed_40.arff
- trainp2gatcafpssmdfpssm_random_undersampled_seed_50.arff
- trainp2gatcafpssmdfpssm_random_undersampled_seed_60.arff
- trainp2gatcafpssmdfpssm_random_undersampled_seed_70.arff
- trainp2gatcafpssmdfpssm_random_undersampled_seed_80.arff
