# Supplementary material for: Improved cytokine–receptor interaction prediction by exploiting the negative sample space
Source: BMC Bioinformatics. 2020 Oct 31;21:493. doi: 10.1186/s12859-020-03835-5 (PMC7603689; doi:10.1186/s12859-020-03835-5)
Supplement: Supplementary file 3 — Additional file 3. 10 K-means sampled test/train sets in ARFF format (zip file). [file 12859_2020_3835_MOESM3_ESM.zip › trainp2gatcafpssmdfpssm_random_undersampled_seed_60.arff]

@relation Protein-weka.filters.supervised.instance.SpreadSubsample-M1.0-X0.0-S60

@attribute 1 numeric
@attribute 2 numeric
@attribute 3 numeric
@attribute 4 numeric
@attribute 5 numeric
@attribute 6 numeric
@attribute 7 numeric
@attribute 8 numeric
@attribute 9 numeric
@attribute 10 numeric
@attribute 11 numeric
@attribute 12 numeric
@attribute 13 numeric
@attribute 14 numeric
@attribute 15 numeric
@attribute 16 numeric
@attribute 17 numeric
@attribute 18 numeric
@attribute 19 numeric
@attribute 20 numeric
@attribute 21 numeric
@attribute 22 numeric
@attribute 23 numeric
@attribute 24 numeric
@attribute 25 numeric
@attribute 26 numeric
@attribute 27 numeric
@attribute 28 numeric
@attribute 29 numeric
@attribute 30 numeric
@attribute 31 numeric
@attribute 32 numeric
@attribute 33 numeric
@attribute 34 numeric
@attribute 35 numeric
@attribute 36 numeric
@attribute 37 numeric
@attribute 38 numeric
@attribute 39 numeric
@attribute 40 numeric
@attribute 41 numeric
@attribute 42 numeric
@attribute 43 numeric
@attribute 44 numeric
@attribute 45 numeric
@attribute 46 numeric
@attribute 47 numeric
@attribute 48 numeric
@attribute 49 numeric
@attribute 50 numeric
@attribute 51 numeric
@attribute 52 numeric
@attribute 53 numeric
@attribute 54 numeric
@attribute 55 numeric
@attribute 56 numeric
@attribute 57 numeric
@attribute 58 numeric
@attribute 59 numeric
@attribute 60 numeric
@attribute 61 numeric
@attribute 62 numeric
@attribute 63 numeric
@attribute 64 numeric
@attribute 65 numeric
@attribute 66 numeric
@attribute 67 numeric
@attribute 68 numeric
@attribute 69 numeric
@attribute 70 numeric
@attribute 71 numeric
@attribute 72 numeric
@attribute 73 numeric
@attribute 74 numeric
@attribute 75 numeric
@attribute 76 numeric
@attribute 77 numeric
@attribute 78 numeric
@attribute 79 numeric
@attribute 80 numeric
@attribute 81 numeric
@attribute 82 numeric
@attribute 83 numeric
@attribute 84 numeric
@attribute 85 numeric
@attribute 86 numeric
@attribute 87 numeric
@attribute 88 numeric
@attribute 89 numeric
@attribute 90 numeric
@attribute 91 numeric
@attribute 92 numeric
@attribute 93 numeric
@attribute 94 numeric
@attribute 95 numeric
@attribute 96 numeric
@attribute 97 numeric
@attribute 98 numeric
@attribute 99 numeric
@attribute 100 numeric
@attribute 101 numeric
@attribute 102 numeric
@attribute 103 numeric
@attribute 104 numeric
@attribute 105 numeric
@attribute 106 numeric
@attribute 107 numeric
@attribute 108 numeric
@attribute 109 numeric
@attribute 110 numeric
@attribute 111 numeric
@attribute 112 numeric
@attribute class {Protein-IP,Protein-NIP}

@data
29,91,18,85,5,73,27,6,12,56,23,1730,2703,479,517,17,-1.452174,-1.350725,-0.828986,-1.301449,-1.872464,-1.115942,-1.289855,-1.498551,-0.747826,-1.553623,-1.811594,-1.576812,-1.689855,-1.269565,-1.802899,-0.286957,-0.617391,-2.521739,-0.886957,-1.472464,0,0.000803,0.001633,0.001209,0.00236,0.000699,0.000916,0.001492,0.001841,0.001086,0.000727,0.000245,0.000217,0.001539,0.00135,0.001747,0.001322,0.001114,0.001822,0.000774,82,255,66,263,9,257,78,18,27,187,87,5471,8602,1422,1687,43,-1.124885,-0.809917,-0.463728,-0.891644,-1.323232,-0.681359,-0.540863,-1.603306,-0.46832,-0.810836,-1.024793,-0.73921,-0.684114,-1.197429,-0.912764,-0.1809,-0.323232,-2.072544,-0.801653,-0.747475,0,0.000331,0.000653,0.00053,0.000552,0.000288,0.000565,0.000225,0.00067,0.000508,0.000363,0.000338,0.000469,0.000349,0.000617,0.000609,0.000422,0.000509,0.000585,0.000488,Protein-IP
54,99,23,110,8,65,17,6,1,68,8,1678,2682,488,496,19,-1.019886,-0.085227,-0.951705,-1.269886,-2.474432,-0.565341,-0.926136,-1.90625,-0.102273,-1.224432,-0.985795,-0.752841,-0.744318,-1.477273,-1.127841,-0.275568,-0.622159,-2.210227,-1.3125,-0.977273,0,0.001849,0.00067,0.000645,0.001001,0.000695,0.000678,0.000059,0.002196,0.000704,0.001085,0.000653,0.00095,0.000636,0.001213,0.001026,0.000322,0.00078,0.000695,0.000712,41,124,28,158,8,105,49,17,8,112,42,2588,4015,685,750,35,-1.20078,-1.315789,-1.385965,-1.818713,-1.066277,-1.382066,-1.444444,-1.97271,-1.220273,-1.191033,-1.11306,-1.432749,-0.88499,-1.781676,-2.046784,-0.582846,-1.011696,-2.590643,-1.670565,-1.126706,0,0.000589,0.000451,0.000451,0.001209,0.000107,0.000535,0.000241,0.000553,0.0007,0.0007,0.000281,0.000544,0.000388,0.000352,0.000633,0.000214,0.000616,0.000343,0.000482,Protein-IP
22,56,16,77,4,37,3,0,0,46,7,1026,1581,267,280,5,-0.858537,-0.858537,-0.985366,-1.497561,-2,-0.44878,-1.029268,-1.229268,-0.258537,-1.214634,-0.946341,-0.887805,-0.580488,-1.229268,-1.2,-0.278049,-0.468293,-2.370732,-1.029268,-0.790244,0,0.001346,0.000925,0.000421,0.000645,0.001878,0.000589,0.001542,0.003364,0.000673,0.002019,0.000841,0.001205,0.001738,0.002271,0.001738,0.001121,0.000617,0.001794,0.001093,87,199,14,139,2,118,17,4,4,72,20,2052,3279,593,680,36,-0.618221,-0.980477,-0.930586,-1.043384,0.305857,-0.353579,-0.665944,-1.206074,-0.737527,-1.689805,-1.501085,-1.010846,-1.390456,-1.828633,0.013015,0.275488,0.247289,-2.45987,-1.744035,-1.073753,0.000089,0.000178,0.000249,0.00027,0.00192,0.000501,0.000372,0.00028,0.000535,0,0.000108,0.000104,0.000126,0.000074,0.001306,0.000882,0.00094,0.00024,0.00008,0.0002,Protein-IP
20,61,13,56,6,77,19,3,11,47,33,1363,2132,350,429,10,-0.804428,-0.918819,-0.645756,-0.730627,-1.394834,-0.380074,-0.490775,-1.715867,-0.896679,-1.228782,-1.04059,-0.538745,-0.715867,-1.346863,-1.110701,-0.206642,-0.387454,-2.398524,-1.324723,-0.929889,0,0.000792,0.001314,0.002338,0.002318,0.001739,0.002048,0.000019,0.001449,0.000869,0.001352,0.001468,0.00114,0.001758,0.001777,0.001874,0.001043,0.00027,0.000927,0.000792,36,96,20,109,7,89,30,11,6,70,32,2047,3179,555,584,16,-1.238693,-1.135678,-1.193467,-1.575377,-2.386935,-1.077889,-0.91206,-2.065327,-1.09799,-0.91206,-1.339196,-1.11809,-1.356784,-1.432161,-1.560302,-0.462312,-0.394472,-2.683417,-1.374372,-0.5,0.000008,0.000467,0.000581,0.000467,0.000655,0.000319,0.00081,0.000475,0.000647,0.001015,0.000417,0.000336,0,0.000336,0.001424,0.000892,0.00108,0.000221,0.000638,0.001563,Protein-IP
18,33,12,51,2,46,15,4,0,40,12,988,1591,281,279,14,-1.241026,-0.825641,-1.020513,-1.697436,-1.717949,-0.323077,-1.184615,-2.030769,-0.353846,-1.246154,-0.625641,-0.989744,-0.651282,-1.282051,-1.548718,-0.415385,-0.738462,-2,-1.512821,-1.282051,0,0.002019,0.0018,0.0012,0.002373,0.003546,0.0018,0,0.004064,0.000982,0.003164,0.001773,0.002455,0.002155,0.001037,0.001909,0.000682,0.002264,0.000764,0.0003,42,134,27,142,6,147,34,8,15,103,58,2876,4447,729,859,17,-1.220826,-1.046679,-0.734291,-1.314183,-0.956912,-0.680431,-0.737882,-1.59605,-0.416517,-0.725314,-1.096948,-0.951526,-0.651706,-0.978456,-0.737882,-0.039497,0.030521,-1.023339,-0.782765,-0.5386,0,0.000319,0.00068,0.000425,0.000933,0.00054,0.00069,0.000195,0.00099,0.000677,0.000486,0.000342,0.000521,0.000629,0.000994,0.000971,0.000914,0.001578,0.000827,0.000744,Protein-IP
35,82,19,76,3,58,14,8,0,49,15,1210,1949,349,363,12,-0.468504,-0.783465,-1.11811,-1.38189,-1.751969,-0.437008,-0.913386,-1.354331,-0.964567,-1.362205,-0.984252,-0.740157,-1.051181,-1.692913,-0.437008,-0.232283,-0.212598,-2.295276,-1.405512,-0.984252,0.000322,0.000981,0,0.00021,0.000644,0.001247,0.000448,0.000729,0.001037,0.000196,0.001023,0.000602,0.000014,0.000252,0.002914,0.000995,0.001009,0.000042,0.000224,0.000476,23,58,34,128,12,60,18,5,4,106,14,1839,2802,434,474,22,-1.684211,-3.260234,-2.72807,-4.359649,-1.497076,-3.289474,-4.119883,-3.476608,-2.690058,-0.929825,-0.909357,-3.593567,-0.929825,-0.821637,-3.979532,-1.131579,-0.903509,-2.95614,-1.926901,-0.847953,0.00057,0.001235,0.000958,0.000373,0.001776,0.000205,0.000088,0,0.001023,0.002303,0.002083,0.000563,0.001345,0.002493,0.000431,0.00136,0.001053,0.001118,0.001637,0.001988,Protein-IP
25,55,10,56,3,33,12,5,2,36,9,980,1583,279,277,6,-0.225,-0.13,-1.35,-1.52,-1.565,-0.485,-0.885,-1.31,-0.94,-1.4,-0.535,-0.815,-0.865,-1.785,-0.305,-0.385,-0.365,-1.785,-1.76,-0.885,0.002177,0.004167,0.000188,0.001048,0.002124,0.002231,0.001559,0.000914,0.002446,0.000538,0.003387,0.001371,0.001371,0.000565,0.004247,0.001694,0.001532,0.002634,0,0.001478,47,147,22,152,5,116,39,5,20,80,41,2578,3932,688,786,16,-0.990385,-1.125,-0.976923,-1.113462,-1.465385,-0.611538,-0.425,-1.342308,-0.805769,-1.196154,-0.926923,-0.988462,-1.103846,-1.319231,-0.423077,0.207692,-0.225,-1.901923,-1.298077,-0.815385,0,0.000303,0.000382,0.000662,0.000682,0.000615,0.001048,0.000516,0.000725,0.000359,0.000524,0.000347,0.000209,0.000591,0.001568,0.001249,0.00069,0.000855,0.000477,0.000504,Protein-IP
12,28,5,32,0,18,5,4,0,24,7,486,797,131,129,6,-0.979381,-1.14433,-1.773196,-2.783505,-1.835052,-1.257732,-2.206186,-2.453608,-1.298969,-1.42268,-1.350515,-0.958763,-0.804124,-1.742268,-1.865979,-0.773196,-0.701031,-2.793814,-2.216495,-1.061856,0.002302,0.005005,0.001401,0.000701,0.007507,0.002903,0.0001,0,0.002202,0.003403,0.004004,0.008107,0.002702,0.002202,0.004504,0.003603,0.003303,0.001702,0.001101,0.004504,18,63,36,140,14,53,19,9,4,122,9,1929,2965,463,485,20,-1.594366,-3.050704,-2.650704,-4.112676,-1.521127,-3.104225,-3.898592,-3.228169,-2.529577,-0.887324,-0.819718,-3.380282,-0.847887,-0.780282,-3.729577,-1.067606,-0.895775,-2.830986,-1.760563,-0.808451,0.000465,0.001141,0.000852,0.000366,0.001535,0.000141,0.000042,0,0.000845,0.002148,0.002028,0.000493,0.001239,0.002338,0.00043,0.001246,0.001042,0.000972,0.001577,0.001887,Protein-IP
18,48,12,63,1,29,9,2,0,38,8,956,1538,264,272,7,-0.512953,-0.621762,-1.134715,-1.316062,-1.777202,-0.150259,-0.772021,-1.445596,-1.062176,-1.005181,-0.393782,-0.797927,-0.528497,-1.414508,-1.103627,-0.34715,-0.430052,-2.07772,-1.502591,-0.699482,0.000942,0.00314,0.000879,0.001413,0.00157,0.003423,0.001759,0.000754,0.00201,0.001602,0.004051,0.001382,0.001727,0.001507,0.003266,0.001727,0.001193,0.00135,0,0.002041,64,171,39,177,5,74,20,4,11,99,19,2480,3809,643,743,17,-1.082677,-1.084646,-1.021654,-1.155512,-0.515748,-0.503937,-0.669291,-1.492126,-0.44685,-1.346457,-0.940945,-1.216535,-0.976378,-1.183071,-0.114173,0.220472,-0.438976,-1.084646,-1.137795,-0.931102,0,0.000163,0.000316,0.000443,0.00113,0.000556,0.000567,0.000207,0.000952,0.000225,0.000494,0.000069,0.000265,0.000483,0.001598,0.0011,0.00037,0.001395,0.000614,0.000298,Protein-IP
10,22,6,26,0,20,6,3,0,23,6,492,811,135,132,8,-0.908163,-1.214286,-1.683673,-2.704082,-1.642857,-1.112245,-2.091837,-2.428571,-1.336735,-1.316327,-1.27551,-0.897959,-0.846939,-1.663265,-2.030612,-0.663265,-0.693878,-2.602041,-2.173469,-0.979592,0.002695,0.00491,0.001637,0.000963,0.00722,0.003754,0.000096,0,0.002214,0.003273,0.003851,0.008086,0.002792,0.001733,0.003658,0.003947,0.002888,0.001733,0.001155,0.004332,24,76,35,155,10,60,14,6,2,107,20,1943,3035,491,500,20,-1.457219,-2.799465,-2.339572,-3.740642,-1.601604,-2.847594,-3.537433,-3.032086,-2.44385,-1.005348,-0.882353,-3.122995,-0.791444,-0.823529,-3.489305,-0.855615,-0.764706,-2.759358,-1.759358,-0.898396,0.000391,0.001172,0.000896,0.00033,0.0013,0.000088,0.000054,0,0.000754,0.001913,0.001765,0.000492,0.001145,0.002115,0.000357,0.001327,0.000943,0.000795,0.001428,0.001643,Protein-IP
31,85,8,80,14,68,18,6,3,51,14,1584,2430,440,466,12,-0.706625,-0.637224,-0.70347,-1.192429,-1.66877,-0.249211,-0.741325,-1.208202,-0.217666,-1.085174,-0.955836,-0.694006,-0.466877,-1.135647,-0.993691,-0.037855,-0.381703,-2.192429,-0.905363,-0.85489,0,0.000892,0.000779,0.000478,0.000943,0.001546,0.000704,0.00049,0.002137,0.000603,0.00088,0.000666,0.000968,0.000943,0.001232,0.00142,0.000339,0.000591,0.001194,0.000503,95,225,23,184,8,145,45,14,15,103,44,2825,4424,814,919,48,-0.321429,-0.758117,-0.808442,-0.832792,0.24513,-0.358766,-0.436688,-0.787338,-0.712662,-1.62013,-1.394481,-0.917208,-1.11526,-1.652597,-0.081169,0.267857,0.198052,-2.105519,-1.50487,-1.060065,0.000166,0.000211,0.000155,0.000253,0.001425,0.00035,0.000369,0.000332,0.000384,0,0.000073,0.000071,0.000102,0.000121,0.000847,0.000573,0.00053,0.0003,0.000127,0.000132,Protein-IP
15,25,4,26,0,29,8,4,0,21,9,497,813,139,140,7,-0.959596,-1.111111,-1.737374,-2.777778,-1.757576,-1.151515,-2.161616,-2.474747,-1.242424,-1.363636,-1.181818,-0.868687,-0.79798,-1.656566,-2.010101,-0.848485,-0.737374,-2.69697,-2.272727,-0.979798,0.002192,0.004955,0.001429,0.000667,0.007338,0.003431,0.000286,0,0.002001,0.003335,0.004383,0.007909,0.003049,0.002001,0.003716,0.003335,0.002573,0.001334,0.001048,0.004193,21,61,38,138,10,59,22,8,2,112,11,1942,2980,468,492,13,-1.509859,-2.943662,-2.552113,-4.028169,-1.442254,-2.988732,-3.805634,-3.11831,-2.507042,-0.943662,-0.802817,-3.332394,-0.842254,-0.752113,-3.664789,-0.985915,-0.892958,-2.712676,-1.791549,-0.822535,0.000429,0.001158,0.000836,0.000286,0.001623,0.000129,0.000021,0,0.000915,0.002066,0.001959,0.000472,0.001187,0.002295,0.000379,0.00128,0.000922,0.000987,0.001487,0.001816,Protein-IP
13,35,5,33,3,21,2,2,0,27,5,540,874,136,160,13,-0.787611,-1.097345,-1.557522,-2.20354,-1.619469,-0.911504,-1.707965,-2.141593,-1.292035,-1.053097,-1.079646,-0.955752,-0.973451,-1.584071,-1.654867,-0.672566,-0.681416,-2.345133,-1.920354,-0.707965,0.002646,0.003923,0.000639,0.00073,0.006478,0.003741,0.000547,0,0.002555,0.003741,0.003558,0.0052,0.002098,0.001642,0.003649,0.003832,0.002372,0.001642,0.000912,0.004835,18,63,36,140,14,53,19,9,4,122,9,1929,2965,463,485,20,-1.594366,-3.050704,-2.650704,-4.112676,-1.521127,-3.104225,-3.898592,-3.228169,-2.529577,-0.887324,-0.819718,-3.380282,-0.847887,-0.780282,-3.729577,-1.067606,-0.895775,-2.830986,-1.760563,-0.808451,0.000465,0.001141,0.000852,0.000366,0.001535,0.000141,0.000042,0,0.000845,0.002148,0.002028,0.000493,0.001239,0.002338,0.00043,0.001246,0.001042,0.000972,0.001577,0.001887,Protein-IP
22,66,25,83,2,47,8,2,2,52,10,1195,1903,321,333,10,-0.404255,-0.761702,-1.148936,-1.408511,-1.476596,-0.4,-0.804255,-1.485106,-1.008511,-1.012766,-0.455319,-0.808511,-0.629787,-1.455319,-0.417021,-0.217021,-0.361702,-1.812766,-1.417021,-0.808511,0.000598,0.001247,0.000249,0.000465,0.001047,0.001463,0.000831,0.000299,0.00123,0.000831,0.002194,0.000499,0.000914,0.000565,0.003391,0.001363,0.000798,0.001263,0,0.000648,78,225,48,255,13,219,64,23,18,180,65,5051,7749,1321,1506,57,-1.062437,-0.795569,-0.526687,-0.943605,-1.466264,-0.673716,-0.574018,-1.618328,-0.593152,-0.784491,-0.992951,-0.698892,-0.664653,-1.20141,-0.977845,-0.204431,-0.284995,-2.035247,-0.752266,-0.694864,0,0.000403,0.000715,0.000563,0.000653,0.000356,0.000672,0.000233,0.000696,0.00058,0.000401,0.000401,0.000486,0.000436,0.000677,0.000615,0.000549,0.000552,0.000719,0.000556,Protein-IP
17,40,9,40,1,31,5,1,1,27,13,688,1134,190,204,18,-0.513889,-0.791667,-0.673611,-1.388889,-1.243056,-0.395833,-0.798611,-1.694444,-1.125,-1,-0.736111,-0.5625,-0.472222,-1.3125,-1.381944,-0.173611,0.076389,-2.284722,-1.229167,-0.798611,0.001689,0.003629,0.004505,0.001627,0.005943,0.004755,0.003253,0.001502,0.002065,0.003378,0.005255,0.004567,0.004004,0.003378,0.003316,0.004192,0.005693,0,0.002002,0.002753,56,156,27,168,6,99,26,8,10,94,28,2537,3898,694,754,30,-0.919386,-0.882917,-0.96737,-1.111324,-0.664107,-0.464491,-0.635317,-1.151631,-0.520154,-1.274472,-0.865643,-1.088292,-0.894434,-1.09405,-0.095969,0.165067,-0.307102,-1.088292,-0.948177,-0.927063,0,0.000262,0.000283,0.000328,0.001263,0.000537,0.000569,0.000468,0.000722,0.000168,0.000461,0.000038,0.000286,0.000468,0.001591,0.000886,0.000377,0.001382,0.000583,0.000269,Protein-IP
18,59,15,68,6,82,24,2,6,56,33,1447,2240,390,435,14,-0.83274,-0.708185,-0.683274,-1.234875,-1.644128,-0.323843,-0.814947,-1.19573,-0.288256,-0.989324,-0.786477,-0.768683,-0.370107,-1.024911,-1.284698,-0.053381,-0.341637,-2.153025,-0.914591,-0.765125,0,0.001352,0.001305,0.00087,0.00157,0.002113,0.001197,0.000901,0.002797,0.000995,0.001663,0.001181,0.001585,0.001492,0.001197,0.00188,0.000917,0.001243,0.001538,0.001072,70,177,27,139,2,91,26,7,6,83,25,2159,3456,642,666,32,-0.617521,-0.393162,-0.944444,-1.059829,0.352564,-0.205128,-0.557692,-1.076923,-0.40812,-1.527778,-1.262821,-0.83547,-1.029915,-1.549145,-0.185897,-0.181624,-0.258547,-1.647436,-1.275641,-1.032051,0.000132,0.000444,0.000097,0.000151,0.001796,0.00047,0.00037,0.00028,0.000653,0,0.000142,0.000032,0.000216,0.000064,0.000972,0.000325,0.000306,0.000682,0.000142,0.000103,Protein-IP
47,109,18,101,7,56,19,11,1,57,8,1705,2715,513,480,15,-1.077143,-0.102857,-1.077143,-1.34,-2.791429,-0.722857,-1.005714,-2.077143,-0.165714,-1.265714,-1.045714,-0.854286,-0.954286,-1.577143,-1.311429,-0.368571,-0.782857,-2.351429,-1.4,-1,0.000063,0.002032,0.000635,0.000553,0.000671,0.000735,0.000662,0,0.002032,0.00068,0.001098,0.000544,0.000744,0.000717,0.001188,0.000961,0.000209,0.000916,0.000535,0.000671,51,122,30,149,12,92,33,10,7,113,25,2527,3971,697,727,33,-1.128713,-1.30297,-1.322772,-1.580198,-0.790099,-1.174257,-1.241584,-1.908911,-0.992079,-0.99802,-1.132673,-1.253465,-0.730693,-1.540594,-1.706931,-0.623762,-0.89505,-2.49505,-1.332673,-1.130693,0,0.000489,0.000358,0.000494,0.001273,0.000213,0.000589,0.00015,0.000802,0.000757,0.000539,0.000308,0.000698,0.00039,0.000585,0.000476,0.000131,0.000575,0.000363,0.000417,Protein-IP
11,30,12,26,0,41,15,11,0,18,22,620,1074,184,172,5,-0.864,-0.4,-1.112,-2.296,-1.864,-0.544,-1.392,-2.008,-1.264,-1.032,-1.168,-0.152,-0.824,-2.128,-1.104,-0.528,-0.44,-3.232,-2.216,-0.968,0.001359,0.005333,0.002824,0.000157,0.004131,0.004392,0.001778,0.001307,0.002614,0.004549,0.003242,0.007425,0.002667,0.00115,0.004288,0.002614,0.002196,0.000889,0,0.003242,38,99,39,158,3,58,15,5,1,122,7,1844,2896,494,500,21,-1.480978,-3.021739,-2.559783,-4.019022,-1.595109,-3.040761,-3.861413,-3.179348,-2.472826,-0.929348,-0.75,-3.36413,-0.88587,-0.774457,-3.733696,-0.915761,-0.815217,-2.75,-1.807065,-0.888587,0.000462,0.001145,0.000903,0.000435,0.001524,0.000179,0.000076,0,0.000972,0.002083,0.002062,0.000462,0.00131,0.002221,0.000317,0.001366,0.000993,0.001028,0.001504,0.001786,Protein-IP
19,64,11,74,1,53,13,6,1,44,14,1211,1922,358,353,9,-0.612,-0.64,-0.888,-1.44,-2.14,-0.376,-0.92,-1.172,-0.552,-1.156,-0.92,-0.752,-0.828,-1.596,-1.22,-0.164,-0.444,-2.484,-1.308,-0.808,0.000127,0.001841,0.000339,0,0.000233,0.001841,0.000423,0.000974,0.002138,0.000254,0.001312,0.000571,0.000487,0.000741,0.001439,0.001079,0.000212,0.000127,0.000593,0.000593,44,100,7,91,3,68,14,6,2,51,18,1348,2144,414,419,30,-0.255973,-0.409556,-1.023891,-1.296928,-0.382253,-0.235495,-0.651877,-0.846416,-0.880546,-1.511945,-1.122867,-0.627986,-1.044369,-1.877133,-0.146758,-0.010239,-0.303754,-2.21843,-1.648464,-1.153584,0.000467,0.001347,0,0.000243,0.002874,0.001168,0.000665,0.000988,0.00097,0.000018,0.000413,0.000602,0.000207,0.000027,0.002308,0.000889,0.000539,0.000269,0.000009,0.000126,Protein-IP
41,144,12,92,1,111,42,10,10,34,37,2065,3336,600,679,11,-0.229545,-0.565909,-0.734091,-0.422727,-2.175,-0.072727,0.6,-1.215909,-1.231818,-1.752273,-1.445455,0.265909,-1.361364,-2.609091,1.188636,0.361364,-0.088636,-2.977273,-2.2,-1.156818,0.000295,0.00039,0.000225,0.000523,0.000095,0.000514,0.001167,0.000153,0.000225,0.000066,0.00024,0.00082,0.00013,0,0.002151,0.000736,0.000404,0.000029,0.000012,0.000165,78,282,71,285,10,223,62,16,18,184,62,5524,8665,1459,1688,45,-1.066908,-0.773056,-0.460217,-0.867993,-1.409584,-0.617541,-0.537975,-1.572333,-0.492767,-0.902351,-1.022604,-0.668174,-0.652803,-1.201627,-0.852622,-0.147378,-0.353526,-1.955696,-0.792043,-0.756781,0,0.00031,0.000583,0.000439,0.000487,0.000281,0.000503,0.000166,0.000606,0.000376,0.000311,0.000286,0.000373,0.000293,0.000651,0.00055,0.000371,0.00051,0.000498,0.000389,Protein-IP
14,35,10,33,0,18,5,3,0,26,5,490,848,152,140,6,-0.803738,-0.719626,-1.373832,-2.429907,-1.747664,-0.897196,-1.598131,-2.158879,-1.53271,-0.915888,-0.869159,-0.672897,-0.64486,-1.859813,-1.46729,-0.560748,-0.551402,-3.205607,-2.196262,-0.766355,0.004063,0.0064,0.004774,0.000914,0.007924,0.005181,0.003149,0.00193,0.002743,0.007517,0.008127,0.008228,0.005892,0.002336,0.007009,0.004571,0.002946,0.001219,0,0.006197,22,67,44,145,3,61,16,6,4,118,13,1890,2969,469,495,18,-1.588889,-3.177778,-2.597222,-4.125,-1.527778,-3.147222,-4.022222,-3.241667,-2.6,-0.975,-0.847222,-3.505556,-0.944444,-0.686111,-3.877778,-0.986111,-0.902778,-2.797222,-1.747222,-0.894444,0.000471,0.001123,0.000975,0.000585,0.001533,0.000121,0.000061,0,0.000834,0.001984,0.001877,0.000451,0.001251,0.002327,0.00037,0.001285,0.000935,0.000975,0.001574,0.001735,Protein-IP
7,21,5,25,0,19,8,3,0,21,5,500,823,139,138,8,-0.949495,-1.292929,-1.878788,-2.777778,-1.787879,-1.191919,-2.191919,-2.575758,-1.454545,-1.444444,-1.363636,-0.939394,-0.89899,-1.767677,-2.10101,-0.868687,-0.808081,-2.979798,-2.40404,-1.121212,0.00236,0.004815,0.00151,0.001038,0.007458,0.003587,0.000378,0,0.00236,0.003021,0.004059,0.008024,0.002832,0.001982,0.004154,0.003776,0.002832,0.001605,0.001322,0.004531,31,75,27,149,15,52,14,5,4,123,16,2023,3076,500,527,19,-1.458333,-2.773438,-2.398438,-3.820313,-1.583333,-2.856771,-3.554688,-3.023438,-2.34375,-1.098958,-0.872396,-3.098958,-0.895833,-0.940104,-3.408854,-0.807292,-0.716146,-2.921875,-1.846354,-0.9375,0.000529,0.001158,0.000937,0.000515,0.001466,0.000295,0.000208,0,0.001011,0.001874,0.001874,0.000576,0.001245,0.002109,0.000475,0.001419,0.001085,0.00091,0.0015,0.00168,Protein-IP
2,24,10,26,1,14,3,2,0,23,6,479,795,137,123,7,-0.612903,-0.731183,-0.935484,-1.795699,-1.053763,-0.655914,-1.075269,-2.010753,-1.27957,-0.709677,-0.623656,-0.55914,-0.516129,-1.419355,-1.376344,-0.548387,-0.462366,-2.354839,-1.301075,-0.688172,0.001854,0.006798,0.005809,0,0.008528,0.003955,0.002966,0,0.002348,0.006303,0.007045,0.007168,0.004079,0.002472,0.004573,0.002472,0.00173,0.001112,0.000865,0.005315,23,77,35,134,9,65,16,6,3,107,15,1844,2845,453,494,15,-1.528409,-3.130682,-2.647727,-4.096591,-1.596591,-3.110795,-3.917614,-3.215909,-2.548295,-0.985795,-0.877841,-3.423295,-0.923295,-0.761364,-3.764205,-0.965909,-0.838068,-2.928977,-1.846591,-0.914773,0.000453,0.001144,0.000942,0.000388,0.001482,0.000144,0.000014,0,0.000899,0.002129,0.001949,0.000503,0.001215,0.00233,0.000316,0.001388,0.000993,0.000971,0.001561,0.001805,Protein-IP
16,51,11,49,3,28,11,4,1,37,8,984,1602,286,279,12,-0.245,-0.13,-1.345,-1.44,-1.455,-0.385,-0.915,-1.24,-0.91,-1.365,-0.445,-0.75,-0.825,-1.72,-0.27,-0.405,-0.435,-1.69,-1.745,-0.915,0.002116,0.004048,0.000476,0.001138,0.00246,0.002407,0.001587,0.000979,0.002487,0.000635,0.003571,0.00172,0.001429,0.000714,0.004339,0.00172,0.001243,0.002725,0,0.001376,17,79,12,87,3,65,16,2,6,62,24,1671,2503,425,488,20,-1.175385,-1.206154,-0.941538,-1.547692,-0.901538,-0.8,-0.926154,-1.744615,-0.396923,-0.778462,-0.938462,-1.036923,-0.735385,-0.926154,-0.667692,0.012308,-0.12,-1.28,-0.846154,-0.553846,0,0.00044,0.001094,0.000622,0.001833,0.000954,0.001115,0.000214,0.002058,0.001297,0.001115,0.000622,0.000836,0.001276,0.00223,0.001844,0.001469,0.002541,0.001372,0.001458,Protein-IP
14,34,9,31,1,29,5,1,0,23,9,722,1144,190,218,10,-0.597222,-0.958333,-0.805556,-1.159722,-1.673611,-0.416667,-0.548611,-1.756944,-1.159722,-0.909722,-0.763889,-0.597222,-0.555556,-1.430556,-1.208333,-0.159722,-0.118056,-2.291667,-1.256944,-0.756944,0.000071,0.001488,0.002338,0.00248,0.001842,0.003472,0.003827,0.000354,0.001488,0.00248,0.003685,0.002693,0.002126,0.002268,0.004393,0.003401,0.003827,0,0.000992,0.001417,79,301,31,269,7,167,42,14,10,120,44,4326,6694,1186,1314,31,-0.807135,-1.050167,-1.008919,-1.157191,-1.261984,-0.198439,-0.57748,-0.86845,-0.637681,-1.556299,-1.051282,-0.989967,-1.109253,-1.500557,0.468227,0.152731,-0.374582,-1.746934,-1.268673,-1.09699,0,0.000067,0.000119,0.000115,0.000317,0.000353,0.000199,0.000263,0.000293,0.000038,0.000125,0.000057,0.000076,0.000133,0.000981,0.000344,0.000156,0.000375,0.000191,0.000096,Protein-IP
15,51,10,50,3,29,12,5,1,36,8,955,1571,283,271,11,-0.285714,-0.076531,-1.331633,-1.454082,-1.489796,-0.362245,-0.892857,-1.168367,-0.872449,-1.408163,-0.418367,-0.734694,-0.821429,-1.683673,-0.285714,-0.382653,-0.44898,-1.709184,-1.739796,-0.882653,0.002252,0.004389,0.000456,0.001112,0.002423,0.002565,0.001682,0.000998,0.002822,0.000798,0.003791,0.001739,0.001425,0.00077,0.004389,0.001682,0.001283,0.002822,0,0.001625,47,147,22,152,5,116,39,5,20,80,41,2578,3932,688,786,16,-0.990385,-1.125,-0.976923,-1.113462,-1.465385,-0.611538,-0.425,-1.342308,-0.805769,-1.196154,-0.926923,-0.988462,-1.103846,-1.319231,-0.423077,0.207692,-0.225,-1.901923,-1.298077,-0.815385,0,0.000303,0.000382,0.000662,0.000682,0.000615,0.001048,0.000516,0.000725,0.000359,0.000524,0.000347,0.000209,0.000591,0.001568,0.001249,0.00069,0.000855,0.000477,0.000504,Protein-IP
49,135,14,139,3,95,39,15,5,68,27,2464,3929,723,701,16,-0.722555,0.135729,-0.772455,-0.964072,-1.606786,-0.239521,-0.654691,-1.231537,0.153693,-1.143713,-0.878244,-0.61477,-0.487026,-1.323353,-0.309381,-0.187625,-0.578842,-1.325349,-0.998004,-0.932136,0.000062,0.001228,0.000234,0.000226,0.000575,0.000501,0.000238,0.000242,0.001565,0.000234,0.000452,0.000234,0.000546,0.000246,0.001261,0.000509,0,0.001092,0.000329,0.000214,44,116,27,148,7,116,32,12,11,120,36,2667,4212,724,783,39,-1.065789,-1.233083,-1.159774,-1.432331,-0.849624,-1.144737,-1.210526,-1.885338,-0.922932,-1.052632,-1.161654,-1.171053,-0.714286,-1.539474,-1.639098,-0.573308,-0.843985,-2.490602,-1.321429,-1.103383,0,0.000575,0.000598,0.00057,0.001182,0.000265,0.00062,0.000242,0.001027,0.000789,0.000557,0.000415,0.000739,0.000465,0.000616,0.000497,0.000233,0.000657,0.000534,0.000502,Protein-IP
13,30,9,30,0,17,3,2,0,24,6,497,865,151,138,7,-0.728972,-0.747664,-1.252336,-2.411215,-1.813084,-0.962617,-1.64486,-2.158879,-1.542056,-0.943925,-0.934579,-0.560748,-0.719626,-1.906542,-1.53271,-0.523364,-0.616822,-3.17757,-2.299065,-0.719626,0.004283,0.006523,0.005062,0.000974,0.00808,0.004478,0.002823,0.001752,0.003213,0.007399,0.007593,0.00847,0.005452,0.002044,0.006717,0.004868,0.002629,0.000779,0,0.006328,22,67,44,145,3,61,16,6,4,118,13,1890,2969,469,495,18,-1.588889,-3.177778,-2.597222,-4.125,-1.527778,-3.147222,-4.022222,-3.241667,-2.6,-0.975,-0.847222,-3.505556,-0.944444,-0.686111,-3.877778,-0.986111,-0.902778,-2.797222,-1.747222,-0.894444,0.000471,0.001123,0.000975,0.000585,0.001533,0.000121,0.000061,0,0.000834,0.001984,0.001877,0.000451,0.001251,0.002327,0.00037,0.001285,0.000935,0.000975,0.001574,0.001735,Protein-IP
47,109,18,101,7,56,19,11,1,57,8,1705,2715,513,480,15,-1.077143,-0.102857,-1.077143,-1.34,-2.791429,-0.722857,-1.005714,-2.077143,-0.165714,-1.265714,-1.045714,-0.854286,-0.954286,-1.577143,-1.311429,-0.368571,-0.782857,-2.351429,-1.4,-1,0.000063,0.002032,0.000635,0.000553,0.000671,0.000735,0.000662,0,0.002032,0.00068,0.001098,0.000544,0.000744,0.000717,0.001188,0.000961,0.000209,0.000916,0.000535,0.000671,38,133,25,130,8,105,32,12,7,102,32,2525,4001,695,746,35,-1.300589,-1.516699,-1.451866,-1.685658,-0.978389,-1.438114,-1.424361,-2.220039,-1.170923,-1.218075,-1.257367,-1.375246,-0.925344,-1.687623,-2.017682,-0.831041,-1.02947,-2.666012,-1.56778,-1.220039,0,0.000585,0.000534,0.000622,0.0013,0.000288,0.000701,0.000223,0.000896,0.000864,0.000725,0.000502,0.000827,0.000497,0.000636,0.000474,0.000283,0.000627,0.000474,0.000585,Protein-IP
45,102,19,97,7,104,45,23,11,66,43,2071,3324,602,626,24,-0.978873,-0.185446,-0.760563,-1.103286,-2.098592,-0.50939,-0.823944,-1.715962,0.150235,-1.00939,-0.894366,-0.7723,-0.431925,-1.115023,-0.86385,-0.260563,-0.584507,-1.610329,-0.962441,-0.814554,0,0.001155,0.000525,0.000355,0.00071,0.000514,0.000461,0.000037,0.001871,0.000429,0.000646,0.000286,0.000758,0.000487,0.000917,0.000657,0.000175,0.00097,0.000498,0.000408,37,124,26,149,5,97,47,14,10,100,31,2576,3986,700,752,29,-1.207031,-1.388672,-1.433594,-1.833984,-1.216797,-1.425781,-1.460938,-1.958984,-1.378906,-1.267578,-1.146484,-1.490234,-0.955078,-1.753906,-2.058594,-0.556641,-1.082031,-2.710938,-1.689453,-1.175781,0,0.000615,0.000499,0.000513,0.001179,0.000103,0.000522,0.000238,0.000461,0.00076,0.000755,0.000308,0.000573,0.000461,0.000485,0.000816,0.000163,0.000559,0.000392,0.000545,Protein-IP
45,102,19,97,7,104,45,23,11,66,43,2071,3324,602,626,24,-0.978873,-0.185446,-0.760563,-1.103286,-2.098592,-0.50939,-0.823944,-1.715962,0.150235,-1.00939,-0.894366,-0.7723,-0.431925,-1.115023,-0.86385,-0.260563,-0.584507,-1.610329,-0.962441,-0.814554,0,0.001155,0.000525,0.000355,0.00071,0.000514,0.000461,0.000037,0.001871,0.000429,0.000646,0.000286,0.000758,0.000487,0.000917,0.000657,0.000175,0.00097,0.000498,0.000408,51,122,30,149,12,92,33,10,7,113,25,2527,3971,697,727,33,-1.128713,-1.30297,-1.322772,-1.580198,-0.790099,-1.174257,-1.241584,-1.908911,-0.992079,-0.99802,-1.132673,-1.253465,-0.730693,-1.540594,-1.706931,-0.623762,-0.89505,-2.49505,-1.332673,-1.130693,0,0.000489,0.000358,0.000494,0.001273,0.000213,0.000589,0.00015,0.000802,0.000757,0.000539,0.000308,0.000698,0.00039,0.000585,0.000476,0.000131,0.000575,0.000363,0.000417,Protein-IP
52,118,8,104,4,93,42,18,12,51,29,1942,3097,621,587,29,-0.410194,-0.242718,-0.820388,-1.089806,-1.167476,-0.354369,-0.381068,-1.004854,-0.796117,-1.662621,-1.492718,-0.509709,-1.220874,-1.946602,-0.412621,-0.13835,-0.519417,-2.26699,-1.599515,-1.126214,0.000502,0.001489,0.0002,0.000321,0.001634,0.00089,0.000999,0.001005,0.000853,0,0.000145,0.000569,0.000103,0,0.001907,0.000581,0.000272,0.000636,0.000006,0.000278,127,342,59,284,17,316,102,31,23,202,98,6690,10604,1816,2013,65,-1.110613,-0.823617,-0.502242,-0.88565,-1.541106,-0.712257,-0.568759,-1.600897,-0.452167,-0.831091,-1.080717,-0.7287,-0.705531,-1.137519,-0.851271,-0.149477,-0.286996,-1.942451,-0.763079,-0.71151,0,0.000262,0.000473,0.000374,0.000365,0.000184,0.000389,0.000142,0.000538,0.000326,0.00022,0.000235,0.000308,0.000254,0.000544,0.000465,0.000377,0.000391,0.00043,0.000344,Protein-IP
19,38,11,49,0,21,8,2,1,35,7,710,1159,189,197,10,-0.486301,-0.828767,-0.876712,-1.541096,-1.547945,-0.493151,-0.89726,-1.705479,-1.30137,-0.890411,-0.575342,-0.650685,-0.465753,-1.589041,-1.246575,-0.356164,-0.294521,-2.315068,-1.39726,-0.746575,0.001235,0.002358,0.002639,0.000449,0.001628,0.002583,0.001516,0.000898,0.001123,0.002976,0.004828,0.00247,0.002695,0.000618,0.003256,0.003032,0.00174,0,0.000225,0.001909,34,112,22,116,12,110,27,8,5,76,43,2185,3376,574,648,22,-1.381733,-1,-0.850117,-1.40281,-0.676815,-0.688525,-0.873536,-1.843091,-0.423888,-0.866511,-0.918033,-1.032787,-0.674473,-0.915691,-0.936768,-0.227166,-0.220141,-0.587822,-0.831382,-0.608899,0,0.000417,0.000708,0.000434,0.00133,0.000673,0.000708,0.000178,0.001099,0.000591,0.000678,0.00043,0.000569,0.000765,0.000947,0.00076,0.000743,0.002094,0.000808,0.000669,Protein-IP
15,32,10,36,3,34,12,5,2,32,10,891,1439,249,257,10,-1.039773,-0.852273,-0.943182,-1.4375,-1.926136,-0.636364,-1.051136,-2.005682,-0.795455,-0.948864,-0.630682,-0.744318,-0.596591,-1.119318,-1.926136,-0.573864,-0.6875,-2.607955,-1.392045,-1.011364,0,0.002472,0.001734,0.001808,0.002103,0.002656,0.001808,0,0.003173,0.002435,0.003911,0.00273,0.002804,0.002988,0.000258,0.001439,0.000627,0.00048,0.00048,0.000996,48,167,16,140,6,97,23,5,5,72,18,2819,4383,747,852,22,-0.872822,-1.207317,-1.04007,-1.146341,-1.468641,-0.426829,-0.545296,-1.364111,-0.853659,-1.209059,-0.883275,-0.909408,-1.015679,-1.343206,-0.083624,0.205575,-0.203833,-1.736934,-1.318815,-0.83101,0,0.000092,0.000236,0.000288,0.000504,0.000555,0.000594,0.000177,0.000547,0.000208,0.000414,0.000182,0.000159,0.000267,0.001457,0.000866,0.000432,0.000663,0.000295,0.000331,Protein-IP
18,32,5,37,4,48,16,6,0,25,14,773,1244,220,224,9,-0.666667,-0.79085,-0.732026,-1.392157,-1.24183,-0.522876,-0.836601,-1.686275,-0.869281,-1,-0.633987,-0.562092,-0.542484,-1.496732,-1.30719,-0.235294,-0.03268,-2.594771,-1.477124,-0.810458,0.001674,0.003997,0.004321,0.002053,0.00605,0.004429,0.003295,0.001891,0.004807,0.003403,0.005402,0.004645,0.003619,0.003025,0.003457,0.003997,0.004915,0,0.001296,0.003025,34,112,22,116,12,110,27,8,5,76,43,2185,3376,574,648,22,-1.381733,-1,-0.850117,-1.40281,-0.676815,-0.688525,-0.873536,-1.843091,-0.423888,-0.866511,-0.918033,-1.032787,-0.674473,-0.915691,-0.936768,-0.227166,-0.220141,-0.587822,-0.831382,-0.608899,0,0.000417,0.000708,0.000434,0.00133,0.000673,0.000708,0.000178,0.001099,0.000591,0.000678,0.00043,0.000569,0.000765,0.000947,0.00076,0.000743,0.002094,0.000808,0.000669,Protein-IP
16,32,3,27,1,21,2,1,1,25,4,441,690,114,140,8,-1.01087,-1.26087,-2.01087,-2.847826,-1.782609,-1.25,-2.369565,-2.5,-1.391304,-1.369565,-1.206522,-1.032609,-0.967391,-1.608696,-2.293478,-0.804348,-0.858696,-2.695652,-2.26087,-0.956522,0.003308,0.005435,0.001063,0.001181,0.00827,0.003663,0.000236,0,0.002363,0.004017,0.005198,0.00827,0.002954,0.002836,0.003544,0.004371,0.002599,0.001772,0.001536,0.004962,23,63,38,143,14,56,12,7,0,112,17,1899,2916,462,479,20,-1.474432,-2.806818,-2.457386,-3.880682,-1.403409,-2.866477,-3.676136,-3.068182,-2.329545,-0.838068,-0.78125,-3.159091,-0.690341,-0.65625,-3.545455,-0.928977,-0.792614,-2.556818,-1.684659,-0.767045,0.000498,0.001219,0.000829,0.000332,0.001673,0.000216,0.000043,0,0.000937,0.002134,0.001932,0.00057,0.001298,0.002372,0.000425,0.001334,0.000894,0.000981,0.001594,0.001824,Protein-IP
26,74,14,80,5,65,28,8,8,51,28,1382,2229,373,425,11,-0.57193,-0.533333,-0.940351,-1.284211,-1.677193,-0.340351,-0.719298,-1.263158,-0.701754,-1.147368,-0.785965,-0.691228,-0.768421,-1.37193,-1.217544,-0.098246,-0.385965,-2.157895,-1.263158,-0.789474,0,0.001936,0.000138,0.000328,0.000761,0.001642,0.000812,0.000553,0.001642,0.000328,0.001417,0.000778,0.000812,0.000795,0.001521,0.0014,0.000294,0.000553,0.000691,0.000778,27,79,15,84,0,30,10,5,1,30,7,831,1358,244,246,5,-0.076087,-0.51087,-1.076087,-1.081522,-1.61413,-0.472826,-0.625,-0.690217,-1.13587,-1.483696,-1,-0.663043,-0.98913,-1.98913,1.320652,-0.141304,-0.054348,-2.086957,-1.788043,-1.054348,0.001212,0.001484,0.000228,0.000756,0.000899,0.000984,0.000813,0.001441,0.000856,0.000242,0.000827,0.000542,0.000428,0.0002,0.005321,0.000927,0.001327,0.00087,0,0.000528,Protein-IP
22,56,16,77,4,37,3,0,0,46,7,1026,1581,267,280,5,-0.858537,-0.858537,-0.985366,-1.497561,-2,-0.44878,-1.029268,-1.229268,-0.258537,-1.214634,-0.946341,-0.887805,-0.580488,-1.229268,-1.2,-0.278049,-0.468293,-2.370732,-1.029268,-0.790244,0,0.001346,0.000925,0.000421,0.000645,0.001878,0.000589,0.001542,0.003364,0.000673,0.002019,0.000841,0.001205,0.001738,0.002271,0.001738,0.001121,0.000617,0.001794,0.001093,54,147,15,150,6,77,19,6,4,69,23,2046,3176,568,622,32,-0.843678,-0.841379,-0.931034,-1.218391,-0.232184,-0.418391,-0.521839,-1.216092,-0.652874,-1.547126,-1.354023,-0.949425,-1.151724,-1.770115,-0.278161,-0.124138,-0.073563,-2.156322,-1.731034,-1.105747,0,0.000342,0.000261,0.00024,0.001924,0.000636,0.000709,0.000351,0.00073,0.000135,0.000175,0.000192,0.000204,0.000143,0.001467,0.000603,0.000721,0.000505,0.000228,0.000318,Protein-IP
9,25,7,37,3,39,9,2,2,30,18,904,1443,251,265,14,-1,-0.814607,-1.039326,-1.438202,-1.994382,-0.662921,-1,-1.977528,-0.853933,-0.988764,-0.634831,-0.617978,-0.561798,-1.179775,-1.955056,-0.561798,-0.646067,-2.713483,-1.314607,-1.011236,0.000628,0.002957,0.002292,0.001959,0.002883,0.002735,0.002329,0,0.00292,0.002513,0.004177,0.003733,0.003474,0.003326,0.000813,0.001959,0.000961,0.000296,0.001515,0.001368,17,79,12,87,3,65,16,2,6,62,24,1671,2503,425,488,20,-1.175385,-1.206154,-0.941538,-1.547692,-0.901538,-0.8,-0.926154,-1.744615,-0.396923,-0.778462,-0.938462,-1.036923,-0.735385,-0.926154,-0.667692,0.012308,-0.12,-1.28,-0.846154,-0.553846,0,0.00044,0.001094,0.000622,0.001833,0.000954,0.001115,0.000214,0.002058,0.001297,0.001115,0.000622,0.000836,0.001276,0.00223,0.001844,0.001469,0.002541,0.001372,0.001458,Protein-IP
3,19,7,27,0,16,7,3,0,24,9,459,784,130,122,9,-1.095745,-1.297872,-1.595745,-2.702128,-2.085106,-1.212766,-2.010638,-2.425532,-1.914894,-0.755319,-1.031915,-0.914894,-0.712766,-2.180851,-2.031915,-1.12766,-0.829787,-3.212766,-2.531915,-0.734043,0.003056,0.006338,0.004866,0.000792,0.007696,0.005432,0.003395,0.002716,0.002829,0.009733,0.007469,0.00962,0.006564,0.003056,0.005659,0.002603,0.003508,0.001471,0,0.007922,38,99,39,158,3,58,15,5,1,122,7,1844,2896,494,500,21,-1.480978,-3.021739,-2.559783,-4.019022,-1.595109,-3.040761,-3.861413,-3.179348,-2.472826,-0.929348,-0.75,-3.36413,-0.88587,-0.774457,-3.733696,-0.915761,-0.815217,-2.75,-1.807065,-0.888587,0.000462,0.001145,0.000903,0.000435,0.001524,0.000179,0.000076,0,0.000972,0.002083,0.002062,0.000462,0.00131,0.002221,0.000317,0.001366,0.000993,0.001028,0.001504,0.001786,Protein-IP
11,34,5,27,2,28,6,3,0,24,6,583,965,163,173,12,-0.633333,-0.766667,-1.433333,-2.133333,-1.941667,-0.7,-1.625,-2.116667,-1.158333,-1.3,-1.15,-0.575,-1.008333,-1.625,-1.425,-0.633333,-0.483333,-2.325,-1.908333,-0.95,0.002827,0.004539,0.000893,0.000818,0.004762,0.003869,0.000521,0,0.001711,0.002009,0.002753,0.006473,0.001339,0.001488,0.004315,0.003423,0.002827,0.001488,0.000893,0.002827,21,61,38,138,10,59,22,8,2,112,11,1942,2980,468,492,13,-1.509859,-2.943662,-2.552113,-4.028169,-1.442254,-2.988732,-3.805634,-3.11831,-2.507042,-0.943662,-0.802817,-3.332394,-0.842254,-0.752113,-3.664789,-0.985915,-0.892958,-2.712676,-1.791549,-0.822535,0.000429,0.001158,0.000836,0.000286,0.001623,0.000129,0.000021,0,0.000915,0.002066,0.001959,0.000472,0.001187,0.002295,0.000379,0.00128,0.000922,0.000987,0.001487,0.001816,Protein-IP
120,360,55,331,23,259,79,20,17,225,74,5844,9098,1636,1790,96,-1.478045,-1.086993,-0.230323,-0.341342,1.060481,-0.909693,-1.006628,-1.085336,-0.233637,-1.316487,-1.839271,-1.405137,-1.21541,-1.636288,-1.329743,-0.458161,-0.603977,-1.908036,-1.062966,-1.363712,0,0.000077,0.000216,0.000243,0.000766,0.000056,0.000067,0.00015,0.000245,0.000089,0.000046,0.000012,0.000061,0.000062,0.000129,0.00009,0.00009,0.000208,0.000127,0.000052,119,350,54,307,11,241,77,20,18,200,83,5875,9284,1646,1786,85,-1.145455,-0.895041,-0.586777,-1.117355,-1.096694,-0.770248,-0.875207,-1.509917,-0.721488,-1.34876,-1.232231,-0.942975,-0.945455,-1.561983,-0.949587,-0.4,-0.600826,-2.47438,-1.217355,-1.220661,0,0.000263,0.000428,0.000291,0.000657,0.000241,0.000308,0.000228,0.000428,0.000208,0.00025,0.000166,0.000262,0.00019,0.000505,0.00032,0.00019,0.000237,0.000293,0.000158,Protein-IP
16,39,10,45,1,39,9,1,2,39,14,885,1436,242,260,12,-0.938547,-0.854749,-1.027933,-1.519553,-1.927374,-0.592179,-1.061453,-2.189944,-0.865922,-1.067039,-0.642458,-0.709497,-0.620112,-1.167598,-2.162011,-0.564246,-0.826816,-2.72067,-1.368715,-1.067039,0.000324,0.002343,0.002163,0.001694,0.002739,0.002883,0.002018,0,0.003244,0.001802,0.003748,0.002631,0.002559,0.003424,0.000469,0.001261,0.000036,0.000649,0.001189,0.000937,17,79,12,87,3,65,16,2,6,62,24,1671,2503,425,488,20,-1.175385,-1.206154,-0.941538,-1.547692,-0.901538,-0.8,-0.926154,-1.744615,-0.396923,-0.778462,-0.938462,-1.036923,-0.735385,-0.926154,-0.667692,0.012308,-0.12,-1.28,-0.846154,-0.553846,0,0.00044,0.001094,0.000622,0.001833,0.000954,0.001115,0.000214,0.002058,0.001297,0.001115,0.000622,0.000836,0.001276,0.00223,0.001844,0.001469,0.002541,0.001372,0.001458,Protein-IP
8,26,12,37,3,15,7,1,1,26,4,478,768,130,129,7,-0.956989,-1.236559,-1.860215,-2.731183,-1.602151,-1.225806,-2.258065,-2.548387,-1.225806,-1.193548,-1.16129,-1.086022,-0.709677,-1.623656,-2.107527,-0.83871,-0.83871,-2.419355,-2.193548,-0.763441,0.002389,0.004236,0.00076,0.000652,0.008146,0.003584,0.000217,0,0.002607,0.003367,0.004127,0.007494,0.00391,0.001521,0.002933,0.003258,0.001629,0.002281,0.001412,0.004779,21,58,28,146,8,55,13,3,1,116,11,1946,2954,444,508,22,-1.530556,-3.097222,-2.591667,-4.061111,-1.563889,-3.052778,-3.877778,-3.25,-2.519444,-0.916667,-0.852778,-3.394444,-0.883333,-0.805556,-3.730556,-1.041667,-0.925,-2.847222,-1.872222,-0.836111,0.000476,0.00111,0.000896,0.000489,0.001565,0.000179,0.000055,0,0.000951,0.002095,0.001916,0.000489,0.001186,0.002309,0.000434,0.001199,0.000848,0.000951,0.001544,0.00184,Protein-IP
31,90,23,110,4,79,19,9,0,75,13,1981,3130,554,564,19,-1.046154,-0.115385,-0.846154,-1.123077,-1.958974,-0.574359,-0.897436,-1.730769,0.189744,-0.941026,-0.884615,-0.771795,-0.502564,-1.148718,-0.848718,-0.261538,-0.576923,-1.628205,-0.982051,-0.851282,0,0.001406,0.000504,0.000517,0.001066,0.000504,0.000563,0.000052,0.002087,0.000641,0.000811,0.000366,0.000942,0.000667,0.001105,0.000805,0.000222,0.001223,0.000687,0.000589,57,133,24,149,7,105,38,13,7,119,29,2471,3945,691,721,34,-1.178926,-1.230616,-1.234592,-1.620278,-0.793241,-1.172962,-1.254473,-1.93837,-0.95825,-1.170974,-1.190855,-1.260437,-0.739563,-1.681909,-1.815109,-0.630219,-0.93837,-2.512922,-1.435388,-1.15507,0,0.000601,0.000519,0.00051,0.001319,0.000241,0.000596,0.000237,0.000814,0.000742,0.000541,0.000378,0.000864,0.0004,0.00066,0.00045,0.0002,0.00071,0.000409,0.000473,Protein-IP
8,21,3,26,3,26,4,1,0,19,5,477,742,124,140,7,-1.010753,-1.27957,-1.827957,-2.677419,-1.645161,-1.193548,-2.225806,-2.516129,-1.27957,-1.311828,-1.215054,-1.064516,-0.860215,-1.623656,-2.172043,-0.806452,-0.817204,-2.655914,-2.247312,-0.978495,0.002688,0.004731,0.001828,0.001075,0.008495,0.003656,0.000215,0,0.002796,0.003656,0.004409,0.007849,0.003441,0.002688,0.003118,0.003548,0.002473,0.002151,0.001505,0.004624,21,61,38,138,10,59,22,8,2,112,11,1942,2980,468,492,13,-1.509859,-2.943662,-2.552113,-4.028169,-1.442254,-2.988732,-3.805634,-3.11831,-2.507042,-0.943662,-0.802817,-3.332394,-0.842254,-0.752113,-3.664789,-0.985915,-0.892958,-2.712676,-1.791549,-0.822535,0.000429,0.001158,0.000836,0.000286,0.001623,0.000129,0.000021,0,0.000915,0.002066,0.001959,0.000472,0.001187,0.002295,0.000379,0.00128,0.000922,0.000987,0.001487,0.001816,Protein-IP
15,69,16,66,3,77,22,5,4,55,28,1383,2201,359,416,12,-0.692308,-0.772894,-0.512821,-0.794872,-1.377289,-0.399267,-0.351648,-1.509158,-0.945055,-0.710623,-0.655678,-0.457875,-0.556777,-1,-0.842491,-0.186813,-0.157509,-2.161172,-1.065934,-0.717949,0,0.001446,0.002256,0.001832,0.002005,0.001639,0.002236,0.000251,0.001407,0.002044,0.00214,0.001716,0.001542,0.001947,0.00268,0.001851,0.001562,0.000212,0.001157,0.001292,79,269,51,243,7,211,58,14,12,180,62,4920,7649,1299,1458,48,-1.133197,-0.831967,-0.58709,-1.060451,-1.454918,-0.702869,-0.677254,-1.724385,-0.539959,-0.815574,-1.040984,-0.730533,-0.718238,-1.189549,-1.169057,-0.246926,-0.352459,-1.919057,-0.82377,-0.706967,0,0.0004,0.000687,0.000449,0.000615,0.000315,0.000529,0.000228,0.000737,0.000534,0.000405,0.000351,0.000441,0.000406,0.000563,0.000587,0.000491,0.000661,0.000607,0.000506,Protein-IP
24,52,9,62,4,35,9,5,2,37,7,930,1494,276,266,10,-0.42487,-0.590674,-1.145078,-1.595855,-1.476684,-0.455959,-1.015544,-1.26943,-0.979275,-1.134715,-0.787565,-0.906736,-0.735751,-1.502591,-1.217617,-0.279793,-0.404145,-1.777202,-1.202073,-0.870466,0.000949,0.003466,0,0.000328,0.001897,0.002664,0.000693,0.002408,0.002189,0.001678,0.00332,0.000037,0.000693,0.000547,0.003102,0.002189,0.001314,0.002299,0.000401,0.001642,29,72,9,67,5,51,18,8,3,39,9,1263,1965,375,370,26,-1.219231,-1.130769,-1.315385,-1.661538,0.426923,-0.742308,-1.042308,-1.576923,-0.969231,-1.680769,-1.557692,-1.057692,-1.665385,-1.865385,-0.453846,-0.292308,-0.173077,-2.180769,-1.861538,-1.103846,0,0.000464,0.000424,0.00048,0.003518,0.000728,0.000736,0.000544,0.001016,0.000344,0.000472,0.000552,0.000256,0.00052,0.001775,0.000848,0.001183,0.000776,0.00052,0.00064,Protein-IP
8,19,7,30,1,19,6,1,0,26,6,496,815,137,138,6,-0.727273,-0.848485,-1.323232,-2.444444,-1.808081,-0.939394,-1.767677,-2.232323,-1.525253,-0.919192,-0.969697,-0.767677,-0.606061,-1.868687,-1.555556,-0.646465,-0.525253,-3.111111,-2.171717,-0.727273,0.003099,0.005739,0.004362,0.000344,0.00815,0.004936,0.002296,0.000689,0.001837,0.007805,0.006772,0.00792,0.006084,0.002181,0.00551,0.00287,0.00287,0.000344,0,0.006657,22,67,44,145,3,61,16,6,4,118,13,1890,2969,469,495,18,-1.588889,-3.177778,-2.597222,-4.125,-1.527778,-3.147222,-4.022222,-3.241667,-2.6,-0.975,-0.847222,-3.505556,-0.944444,-0.686111,-3.877778,-0.986111,-0.902778,-2.797222,-1.747222,-0.894444,0.000471,0.001123,0.000975,0.000585,0.001533,0.000121,0.000061,0,0.000834,0.001984,0.001877,0.000451,0.001251,0.002327,0.00037,0.001285,0.000935,0.000975,0.001574,0.001735,Protein-IP
31,85,8,80,14,68,18,6,3,51,14,1584,2430,440,466,12,-0.706625,-0.637224,-0.70347,-1.192429,-1.66877,-0.249211,-0.741325,-1.208202,-0.217666,-1.085174,-0.955836,-0.694006,-0.466877,-1.135647,-0.993691,-0.037855,-0.381703,-2.192429,-0.905363,-0.85489,0,0.000892,0.000779,0.000478,0.000943,0.001546,0.000704,0.00049,0.002137,0.000603,0.00088,0.000666,0.000968,0.000943,0.001232,0.00142,0.000339,0.000591,0.001194,0.000503,26,97,13,89,8,113,26,12,5,58,38,2034,3203,563,595,30,-1.137157,-0.76808,-1.002494,-1.144638,-0.793017,-0.513716,-0.693267,-1.760599,-0.638404,-1.44389,-1.331671,-0.785536,-1.129676,-1.790524,-1.007481,-0.329177,-0.244389,-2.356608,-1.643392,-1.147132,0,0.00071,0.000569,0.000668,0.002118,0.000871,0.000814,0.000297,0.001163,0.000308,0.000636,0.000694,0.000574,0.00037,0.001033,0.000657,0.000908,0.000668,0.000501,0.000396,Protein-IP
65,181,25,133,3,130,29,5,7,67,36,2620,4144,744,840,21,-0.16065,-0.6787,-0.99278,-0.82491,-2.34657,-0.122744,-0.480144,-0.687726,-0.987365,-1.768953,-1.501805,-0.879061,-1.371841,-2.279783,1.231047,0.440433,0.292419,-2.714801,-2.021661,-1.234657,0.000186,0.000188,0.000053,0.000153,0.000051,0.000332,0.000221,0.000232,0.00017,0.000037,0.000116,0.000046,0.000032,0.000048,0.001636,0.0006,0.000464,0.000021,0,0.000014,90,261,59,262,8,178,46,13,10,170,57,4837,7475,1301,1430,39,-1.251029,-0.902263,-0.57716,-1.069959,-1.403292,-0.833333,-0.703704,-1.736626,-0.636831,-0.817901,-1.108025,-0.764403,-0.654321,-1.220165,-1.091564,-0.312757,-0.37963,-1.994856,-0.804527,-0.76749,0,0.000402,0.000739,0.000508,0.000661,0.000299,0.000594,0.000258,0.000725,0.00055,0.000424,0.0004,0.000519,0.00039,0.000665,0.000629,0.000522,0.000687,0.000665,0.000514,Protein-IP
30,69,18,88,7,46,13,4,3,46,7,1182,1864,336,334,7,-0.9375,-0.8875,-1.116667,-1.704167,-1.991667,-0.55,-1.195833,-1.4125,-0.516667,-1.179167,-0.891667,-0.9375,-0.554167,-1.229167,-1.179167,-0.345833,-0.541667,-2.308333,-1.1,-0.825,0,0.001468,0.001136,0.000355,0.000497,0.002131,0.000734,0.001184,0.002652,0.000758,0.001941,0.001018,0.001468,0.001705,0.002438,0.001657,0.000758,0.000971,0.001847,0.001681,54,147,15,150,6,77,19,6,4,69,23,2046,3176,568,622,32,-0.843678,-0.841379,-0.931034,-1.218391,-0.232184,-0.418391,-0.521839,-1.216092,-0.652874,-1.547126,-1.354023,-0.949425,-1.151724,-1.770115,-0.278161,-0.124138,-0.073563,-2.156322,-1.731034,-1.105747,0,0.000342,0.000261,0.00024,0.001924,0.000636,0.000709,0.000351,0.00073,0.000135,0.000175,0.000192,0.000204,0.000143,0.001467,0.000603,0.000721,0.000505,0.000228,0.000318,Protein-IP
13,34,7,27,0,31,6,4,0,21,2,543,924,164,164,6,-0.885965,-1,-1.535088,-2.587719,-1.877193,-1,-2.026316,-2.359649,-1.535088,-1.342105,-1.289474,-0.859649,-1.017544,-1.903509,-1.54386,-0.570175,-0.342105,-3.008772,-2.447368,-1.070175,0.001739,0.0049,0.001739,0.000553,0.005295,0.003951,0,0.000553,0.001502,0.002608,0.003398,0.006638,0.001502,0.001976,0.005295,0.00324,0.004584,0.001027,0.000395,0.00324,31,75,27,149,15,52,14,5,4,123,16,2023,3076,500,527,19,-1.458333,-2.773438,-2.398438,-3.820313,-1.583333,-2.856771,-3.554688,-3.023438,-2.34375,-1.098958,-0.872396,-3.098958,-0.895833,-0.940104,-3.408854,-0.807292,-0.716146,-2.921875,-1.846354,-0.9375,0.000529,0.001158,0.000937,0.000515,0.001466,0.000295,0.000208,0,0.001011,0.001874,0.001874,0.000576,0.001245,0.002109,0.000475,0.001419,0.001085,0.00091,0.0015,0.00168,Protein-IP
37,97,18,98,7,100,30,12,5,72,28,2129,3343,583,621,22,-1.019324,-0.176329,-0.838164,-1.103865,-1.944444,-0.567633,-0.937198,-1.714976,0.089372,-1.043478,-0.905797,-0.7657,-0.413043,-1.10628,-1.019324,-0.371981,-0.635266,-1.65942,-0.971014,-0.971014,0.000012,0.001291,0.000565,0.000467,0.001015,0.00049,0.00045,0,0.001972,0.00053,0.000715,0.000404,0.000992,0.000623,0.000847,0.000674,0.000208,0.001303,0.000726,0.000421,57,133,24,149,7,105,38,13,7,119,29,2471,3945,691,721,34,-1.178926,-1.230616,-1.234592,-1.620278,-0.793241,-1.172962,-1.254473,-1.93837,-0.95825,-1.170974,-1.190855,-1.260437,-0.739563,-1.681909,-1.815109,-0.630219,-0.93837,-2.512922,-1.435388,-1.15507,0,0.000601,0.000519,0.00051,0.001319,0.000241,0.000596,0.000237,0.000814,0.000742,0.000541,0.000378,0.000864,0.0004,0.00066,0.00045,0.0002,0.00071,0.000409,0.000473,Protein-IP
9,25,10,33,1,24,9,7,0,25,5,571,947,159,148,8,-0.87156,-1.018349,-1.587156,-2.486239,-2.110092,-1.027523,-1.834862,-2.33945,-1.798165,-0.972477,-1.055046,-0.577982,-0.981651,-2.027523,-1.706422,-0.770642,-0.605505,-3.275229,-2.440367,-0.761468,0.002862,0.005134,0.003367,0.000337,0.005303,0.003956,0.002188,0.000926,0.002273,0.006986,0.005976,0.008248,0.003872,0.002525,0.006649,0.003451,0.003367,0.000673,0,0.00606,29,81,31,145,8,65,14,10,1,112,12,1926,3002,504,504,21,-1.607527,-3.145161,-2.55914,-4.067204,-1.580645,-3.077957,-3.895161,-3.236559,-2.569892,-0.930108,-0.846774,-3.443548,-0.795699,-0.741935,-3.733871,-1.010753,-0.857527,-2.819892,-1.75,-0.876344,0.000479,0.001128,0.000964,0.000466,0.00158,0.000197,0.000079,0,0.000918,0.002039,0.001974,0.000466,0.001429,0.002275,0.000485,0.001311,0.001016,0.001121,0.001678,0.00179,Protein-IP
10,32,5,30,2,36,16,14,0,27,5,609,1009,211,167,10,-0.590551,-0.322835,-0.944882,-1.677165,-1.724409,-0.440945,-1.181102,-1.543307,-0.629921,-1.220472,-1.133858,-0.062992,-0.818898,-1.834646,-1.377953,-0.559055,-0.527559,-2.307087,-1.582677,-0.96063,0.000614,0.005249,0.001396,0.000279,0.00296,0.002513,0.000223,0.000503,0.00497,0.001899,0.002178,0.005919,0.00134,0.000335,0.001899,0.000391,0.000614,0.001675,0,0.002066,49,103,27,151,2,46,18,9,3,103,8,1718,2781,497,477,12,-1.392265,-2.596685,-2.146409,-3.519337,-1.350829,-2.643646,-3.383978,-2.839779,-2.041436,-0.872928,-0.787293,-3.033149,-0.751381,-0.571823,-3.248619,-0.776243,-0.685083,-2.149171,-1.38674,-0.812155,0.000445,0.001159,0.000991,0.000496,0.00164,0.000146,0.000073,0,0.000962,0.001961,0.00191,0.000459,0.001363,0.00226,0.000466,0.001327,0.00102,0.00129,0.001727,0.001757,Protein-IP
28,93,16,91,4,98,32,12,6,62,31,2088,3306,600,611,23,-1.012136,-0.17233,-0.851942,-1.043689,-1.902913,-0.480583,-0.866505,-1.779126,0.17233,-1.026699,-0.966019,-0.728155,-0.364078,-1.082524,-0.927184,-0.32767,-0.628641,-1.402913,-0.951456,-0.910194,0,0.001268,0.000484,0.000513,0.00094,0.000542,0.000479,0.000029,0.001995,0.000507,0.00068,0.000415,0.001044,0.000628,0.00083,0.000732,0.000196,0.001459,0.00068,0.000479,57,133,24,149,7,105,38,13,7,119,29,2471,3945,691,721,34,-1.178926,-1.230616,-1.234592,-1.620278,-0.793241,-1.172962,-1.254473,-1.93837,-0.95825,-1.170974,-1.190855,-1.260437,-0.739563,-1.681909,-1.815109,-0.630219,-0.93837,-2.512922,-1.435388,-1.15507,0,0.000601,0.000519,0.00051,0.001319,0.000241,0.000596,0.000237,0.000814,0.000742,0.000541,0.000378,0.000864,0.0004,0.00066,0.00045,0.0002,0.00071,0.000409,0.000473,Protein-IP
60,144,16,111,2,82,16,5,4,57,18,1839,2917,527,576,18,-0.010076,-1.178841,-1.198992,-1.392947,-2.198992,-0.61461,-0.534005,-1.161209,-1.511335,-1.599496,-1.556675,-0.896725,-1.282116,-2.277078,1.148615,0.584383,1.005038,-2.926952,-2.173804,-0.879093,0.00046,0.000223,0.000072,0.000043,0.000184,0.000299,0.000394,0.000253,0.000131,0.000115,0.000158,0.0002,0.000135,0.000069,0.002338,0.001113,0.001596,0.000095,0,0.000194,20,71,34,144,13,61,12,6,1,121,17,1892,2879,449,496,17,-1.507042,-2.949296,-2.574648,-3.957746,-1.442254,-2.969014,-3.749296,-3.078873,-2.487324,-0.856338,-0.822535,-3.312676,-0.856338,-0.794366,-3.583099,-0.929577,-0.892958,-2.757746,-1.808451,-0.805634,0.000462,0.001195,0.000811,0.000413,0.001636,0.000185,0.000085,0,0.000918,0.00212,0.002049,0.000484,0.001216,0.002333,0.000377,0.001337,0.000839,0.001031,0.001494,0.001821,Protein-IP
8,37,14,44,5,41,17,3,6,35,23,950,1502,250,275,7,-0.819672,-1.092896,-0.868852,-1.382514,-1.89071,-0.644809,-0.967213,-1.617486,-1.26776,-0.781421,-0.579235,-0.726776,-0.639344,-1.213115,-1.497268,-0.31694,-0.502732,-2.043716,-1.071038,-0.677596,0,0.002001,0.002963,0.001809,0.001424,0.002848,0.002232,0.001693,0.001424,0.003617,0.004079,0.002309,0.001886,0.002386,0.00254,0.002886,0.001308,0.001616,0.002732,0.002886,32,110,11,100,2,59,13,5,2,41,13,1254,2021,385,384,22,-0.963899,-1.209386,-1.227437,-1.703971,0.574007,-0.812274,-1.093863,-1.451264,-0.794224,-1.620939,-1.480144,-1.061372,-1.296029,-1.707581,-0.501805,-0.180505,-0.148014,-1.916968,-1.981949,-1.191336,0,0.000265,0.000114,0.000064,0.003081,0.000436,0.000315,0.000322,0.000693,0.000214,0.0002,0.000265,0.000129,0.000157,0.001437,0.000686,0.000958,0.000693,0.000072,0.000307,Protein-IP
16,44,11,50,3,55,15,3,5,49,14,1095,1775,291,328,19,-0.488584,-0.744292,-0.557078,-1.073059,-1.328767,-0.465753,-0.680365,-1.420091,-1.086758,-0.990868,-0.493151,-0.680365,-0.456621,-1.351598,-1.077626,0.063927,-0.100457,-2.09589,-1.356164,-0.885845,0.00034,0.001532,0.002354,0.000964,0.002297,0.001418,0.001702,0,0.000624,0.001078,0.002921,0.001191,0.001985,0.001078,0.001929,0.002978,0.001588,0.00017,0.000482,0.000312,78,208,17,178,9,120,29,8,6,90,34,3231,4982,884,986,35,-0.969789,-0.820242,-0.734139,-1.294562,-1.567976,-0.570997,-0.646526,-1.444109,-0.68429,-0.904834,-1.164653,-0.924471,-1.067976,-1.338369,-0.415408,-0.02719,0.101208,-1.176737,-0.912387,-0.418429,0,0.000328,0.000471,0.00025,0.000552,0.000357,0.000469,0.00032,0.000539,0.000438,0.000294,0.000143,0.000081,0.000258,0.001141,0.00074,0.000888,0.001182,0.000617,0.000646,Protein-IP
11,34,10,40,2,43,11,4,1,38,15,906,1456,254,260,12,-0.920904,-0.824859,-0.909605,-1.40113,-1.768362,-0.59322,-0.971751,-1.954802,-0.689266,-1,-0.700565,-0.751412,-0.531073,-1.028249,-1.881356,-0.502825,-0.632768,-2.694915,-1.305085,-1,0.000863,0.002786,0.002119,0.00204,0.00255,0.002825,0.002393,0,0.003649,0.00255,0.004041,0.002982,0.003139,0.00357,0.000745,0.001766,0.000863,0.000157,0.001255,0.001216,29,127,24,147,6,133,33,6,15,85,48,2794,4313,721,865,20,-1.001808,-1.094033,-0.76311,-0.947559,-1.108499,-0.361664,-0.385172,-1.339964,-0.504521,-0.974684,-0.853526,-0.860759,-0.797468,-1.186257,-0.372514,0.108499,-0.159132,-1.349005,-1.112116,-0.654611,0,0.000267,0.000572,0.000657,0.000984,0.000839,0.00111,0.000286,0.00101,0.000509,0.000683,0.00033,0.000501,0.000501,0.001504,0.001066,0.000665,0.00127,0.000535,0.00062,Protein-IP
14,41,12,55,0,56,12,2,5,42,20,1113,1729,293,334,9,-1.009217,-0.889401,-0.603687,-1.193548,-2.018433,-0.576037,-1,-1.930876,-0.442396,-0.829493,-0.506912,-0.847926,-0.253456,-0.857143,-1.658986,-0.211982,-0.529954,-2.078341,-0.889401,-0.889401,0.000152,0.001342,0.002254,0.001469,0.00195,0.001899,0.001722,0,0.003494,0.001367,0.002684,0.001291,0.002988,0.002228,0.00119,0.00195,0.000684,0.002127,0.001545,0.000633,55,170,25,145,10,154,36,3,11,91,54,3173,4901,827,996,29,-0.827586,-0.811912,-0.435737,-0.794671,-0.905956,-0.200627,-0.360502,-1.274295,-0.346395,-1.032915,-0.791536,-0.630094,-0.716301,-1.103448,0.014107,0.163009,-0.148903,-1.512539,-0.92163,-0.741379,0,0.000154,0.000475,0.000423,0.000731,0.000603,0.000534,0.000162,0.000859,0.000205,0.000382,0.000244,0.000375,0.000295,0.001306,0.000811,0.00048,0.000888,0.000416,0.00029,Protein-IP
10,33,8,42,4,50,13,6,2,32,16,1023,1607,289,299,6,-0.355,-0.655,-1.145,-1.2,-2.035,-0.23,-0.61,-1.23,-0.925,-1.44,-0.545,-0.785,-0.865,-1.57,-0.985,-0.25,-0.53,-2.265,-1.46,-1.16,0.001522,0.002329,0.000311,0.001118,0.000435,0.002857,0.001708,0.000901,0.002453,0,0.003261,0.000932,0.000839,0.000745,0.003106,0.002174,0.000342,0.00087,0.000839,0.000248,54,138,17,113,5,60,14,5,2,71,12,1832,2809,495,530,12,-1.048387,-1.045699,-1.13172,-1.58871,-1.290323,-0.841398,-1.024194,-1.607527,-0.827957,-1.048387,-1.247312,-1.357527,-1.045699,-1.518817,-0.924731,-0.08871,-0.212366,-1.301075,-1.274194,-0.556452,0.00012,0.000413,0.000638,0.000323,0.001337,0.000661,0.000526,0.000586,0.001201,0.000631,0.000601,0,0.000278,0.000345,0.00181,0.001322,0.001367,0.002087,0.000728,0.001111,Protein-IP
8,21,3,26,3,26,4,1,0,19,5,477,742,124,140,7,-1.010753,-1.27957,-1.827957,-2.677419,-1.645161,-1.193548,-2.225806,-2.516129,-1.27957,-1.311828,-1.215054,-1.064516,-0.860215,-1.623656,-2.172043,-0.806452,-0.817204,-2.655914,-2.247312,-0.978495,0.002688,0.004731,0.001828,0.001075,0.008495,0.003656,0.000215,0,0.002796,0.003656,0.004409,0.007849,0.003441,0.002688,0.003118,0.003548,0.002473,0.002151,0.001505,0.004624,31,75,27,149,15,52,14,5,4,123,16,2023,3076,500,527,19,-1.458333,-2.773438,-2.398438,-3.820313,-1.583333,-2.856771,-3.554688,-3.023438,-2.34375,-1.098958,-0.872396,-3.098958,-0.895833,-0.940104,-3.408854,-0.807292,-0.716146,-2.921875,-1.846354,-0.9375,0.000529,0.001158,0.000937,0.000515,0.001466,0.000295,0.000208,0,0.001011,0.001874,0.001874,0.000576,0.001245,0.002109,0.000475,0.001419,0.001085,0.00091,0.0015,0.00168,Protein-IP
71,196,38,228,1,71,27,4,8,110,12,2622,4237,767,761,16,-0.432143,-0.158929,-1.0625,-1.133929,-1.964286,-0.267857,-0.648214,-0.891071,-0.4125,-1.382143,-0.6375,-0.844643,-0.844643,-1.417857,-0.191071,-0.092857,-0.408929,-1.553571,-1.364286,-0.860714,0.000167,0.000858,0,0.000154,0.000236,0.000521,0.000292,0.000423,0.000881,0.00001,0.000691,0,0.00017,0.000147,0.001337,0.000475,0.000144,0.000754,0.000043,0.000151,55,158,32,192,3,87,26,6,6,113,17,2780,4350,780,814,32,-1.017452,-1.333333,-1.328098,-1.722513,-1.13089,-1.289703,-1.399651,-1.937173,-1.310646,-1.247818,-1.17801,-1.453752,-0.968586,-1.74171,-1.760908,-0.530541,-0.965096,-2.881326,-1.687609,-1.115183,0,0.000455,0.000365,0.000282,0.000989,0.00015,0.000346,0.000109,0.000399,0.000485,0.000466,0.000105,0.000365,0.000275,0.000666,0.000606,0.00012,0.000248,0.000241,0.000399,Protein-IP
14,39,13,55,0,54,11,3,4,45,19,1122,1753,299,330,9,-1.050691,-0.870968,-0.654378,-1.253456,-2.036866,-0.608295,-1.092166,-1.949309,-0.529954,-0.870968,-0.437788,-0.935484,-0.281106,-0.917051,-1.640553,-0.248848,-0.599078,-2.211982,-0.963134,-0.926267,0.000256,0.001459,0.00192,0.001664,0.001971,0.001895,0.001613,0,0.003482,0.001254,0.003047,0.001408,0.003021,0.002176,0.001382,0.002202,0.000512,0.001664,0.001408,0.000717,55,170,25,145,10,154,36,3,11,91,54,3173,4901,827,996,29,-0.827586,-0.811912,-0.435737,-0.794671,-0.905956,-0.200627,-0.360502,-1.274295,-0.346395,-1.032915,-0.791536,-0.630094,-0.716301,-1.103448,0.014107,0.163009,-0.148903,-1.512539,-0.92163,-0.741379,0,0.000154,0.000475,0.000423,0.000731,0.000603,0.000534,0.000162,0.000859,0.000205,0.000382,0.000244,0.000375,0.000295,0.001306,0.000811,0.00048,0.000888,0.000416,0.00029,Protein-IP
9,25,9,29,1,17,7,4,0,23,4,568,913,155,153,8,-0.526786,-0.464286,-1.035714,-1.491071,-1.419643,-0.669643,-1.116071,-1.455357,-0.910714,-1.044643,-0.803571,-0.428571,-0.607143,-1.535714,-1.178571,-0.375,-0.544643,-2.232143,-1.616071,-0.875,0.0025,0.0075,0.002679,0.001429,0.005357,0.00375,0.001518,0.003036,0.005714,0.004375,0.005804,0.006429,0.003393,0.0025,0.005893,0.002679,0.001607,0.002054,0,0.00375,49,103,27,151,2,46,18,9,3,103,8,1718,2781,497,477,12,-1.392265,-2.596685,-2.146409,-3.519337,-1.350829,-2.643646,-3.383978,-2.839779,-2.041436,-0.872928,-0.787293,-3.033149,-0.751381,-0.571823,-3.248619,-0.776243,-0.685083,-2.149171,-1.38674,-0.812155,0.000445,0.001159,0.000991,0.000496,0.00164,0.000146,0.000073,0,0.000962,0.001961,0.00191,0.000459,0.001363,0.00226,0.000466,0.001327,0.00102,0.00129,0.001727,0.001757,Protein-IP
12,42,4,43,4,39,13,4,3,31,7,882,1385,271,254,15,-0.813559,-0.412429,-1.237288,-1.689266,-1.333333,-0.768362,-1.056497,-1.858757,-0.870056,-1.338983,-1.079096,-1.016949,-0.937853,-1.717514,-0.966102,-0.254237,-0.418079,-2.587571,-1.282486,-0.824859,0.000113,0.00339,0.000414,0.000339,0.003691,0.000979,0.000942,0,0.002411,0.000603,0.001281,0.000038,0.000942,0.000075,0.003616,0.002109,0.001205,0.000829,0.001168,0.001544,57,153,31,143,7,106,29,14,3,99,31,2499,3916,666,723,32,-0.868526,-0.972112,-0.984064,-1.26494,-0.920319,-0.62749,-0.938247,-1.749004,-0.575697,-0.904382,-0.721116,-0.904382,-0.894422,-1.079681,-0.976096,-0.276892,-0.474104,-2.091633,-1.00996,-0.679283,0,0.000483,0.000534,0.000539,0.00153,0.000718,0.00056,0.000073,0.00121,0.000654,0.000757,0.000474,0.000427,0.000774,0.001141,0.00071,0.000351,0.000825,0.000551,0.000718,Protein-IP
16,44,11,50,3,55,15,3,5,49,14,1095,1775,291,328,19,-0.488584,-0.744292,-0.557078,-1.073059,-1.328767,-0.465753,-0.680365,-1.420091,-1.086758,-0.990868,-0.493151,-0.680365,-0.456621,-1.351598,-1.077626,0.063927,-0.100457,-2.09589,-1.356164,-0.885845,0.00034,0.001532,0.002354,0.000964,0.002297,0.001418,0.001702,0,0.000624,0.001078,0.002921,0.001191,0.001985,0.001078,0.001929,0.002978,0.001588,0.00017,0.000482,0.000312,77,211,36,204,12,172,45,12,9,138,44,4336,6768,1192,1264,41,-1.269142,-1.267981,-0.883991,-1.450116,-1.743619,-0.808585,-0.87703,-1.75522,-0.806265,-0.910673,-1.189095,-1.265661,-1.24942,-1.5058,-0.733179,0.067285,-0.031323,-1.727378,-1.169374,-0.588167,0,0.000206,0.000437,0.000295,0.000445,0.000327,0.000391,0.000227,0.00043,0.000488,0.000313,0.000152,0.000084,0.000207,0.000937,0.00077,0.00073,0.000688,0.000416,0.000526,Protein-IP
12,20,11,44,5,43,12,1,4,40,19,1009,1580,270,280,10,-1.181818,-0.780749,-0.967914,-1.727273,-1.57754,-0.208556,-1.053476,-2.139037,-0.224599,-0.994652,-0.529412,-0.962567,-0.42246,-1.106952,-1.609626,-0.470588,-0.636364,-1.962567,-1.315508,-1.165775,0.000313,0.002389,0.00202,0.001166,0.0031,0.004096,0.001906,0,0.004551,0.001707,0.003356,0.001963,0.003271,0.002588,0.001195,0.00165,0.000996,0.002674,0.001195,0.000768,38,127,29,119,3,125,33,8,20,83,35,2573,3962,644,823,21,-1.120388,-1.304854,-0.867961,-0.986408,-1.41165,-0.609709,-0.530097,-1.642718,-0.817476,-1.120388,-0.982524,-0.96699,-1.112621,-1.297087,-0.596117,0.192233,-0.196117,-1.887379,-1.248544,-0.759223,0,0.0003,0.000678,0.000951,0.000943,0.000686,0.001229,0.000269,0.000934,0.000582,0.000682,0.0004,0.000365,0.00073,0.001607,0.00152,0.000847,0.001073,0.000634,0.000808,Protein-IP
21,56,4,74,3,34,8,3,1,37,11,1141,1761,313,314,9,-0.413333,-0.746667,-1.12,-1.244444,-1.946667,-0.368889,-0.76,-1.364444,-0.964444,-1.248889,-0.413333,-0.902222,-0.786667,-1.324444,-1.075556,-0.28,-0.462222,-2.142222,-1.248889,-0.968889,0.000889,0.001273,0.000096,0.000529,0.000048,0.001682,0.000721,0.000553,0.001225,0,0.002571,0.000024,0.000505,0.001057,0.002354,0.001321,0.000144,0.000793,0.000553,0.000288,88,311,59,255,15,262,60,13,22,164,87,5514,8577,1467,1684,43,-1.113947,-1.025524,-0.523245,-1.226071,-1.802188,-0.618961,-0.709207,-1.558797,-0.738377,-0.813127,-1.22516,-0.98268,-1.177758,-1.484047,-0.621696,0.191431,0.15041,-1.628988,-0.857794,-0.49134,0,0.000158,0.000461,0.000235,0.000295,0.000275,0.0003,0.000138,0.000311,0.000397,0.000167,0.00014,0.000064,0.000135,0.000742,0.000669,0.000651,0.00056,0.000414,0.000428,Protein-IP
12,38,20,56,3,54,16,4,4,42,21,1145,1830,318,338,13,-1.14978,-0.920705,-0.643172,-1.317181,-1.779736,-0.647577,-1.039648,-1.9163,-0.572687,-0.964758,-0.53304,-0.920705,-0.325991,-0.942731,-1.669604,-0.259912,-0.603524,-2.132159,-0.907489,-0.964758,0.000095,0.001238,0.002119,0.001548,0.002024,0.002119,0.001524,0,0.00331,0.001167,0.002929,0.001786,0.002929,0.002119,0.001048,0.002143,0.000667,0.001929,0.001595,0.000571,56,172,26,152,12,132,34,4,9,96,51,3111,4761,805,946,29,-0.901929,-0.844051,-0.512862,-0.991961,-0.782958,-0.234727,-0.458199,-1.42283,-0.176849,-1.067524,-0.906752,-0.745981,-0.702572,-1.173633,-0.180064,0.125402,-0.16881,-1.440514,-0.954984,-0.757235,0,0.000207,0.000448,0.000394,0.000916,0.000665,0.000531,0.000129,0.000979,0.000205,0.00035,0.000298,0.000396,0.000329,0.001344,0.000727,0.0005,0.000945,0.000445,0.000293,Protein-IP
15,32,10,36,3,34,12,5,2,32,10,891,1439,249,257,10,-1.039773,-0.852273,-0.943182,-1.4375,-1.926136,-0.636364,-1.051136,-2.005682,-0.795455,-0.948864,-0.630682,-0.744318,-0.596591,-1.119318,-1.926136,-0.573864,-0.6875,-2.607955,-1.392045,-1.011364,0,0.002472,0.001734,0.001808,0.002103,0.002656,0.001808,0,0.003173,0.002435,0.003911,0.00273,0.002804,0.002988,0.000258,0.001439,0.000627,0.00048,0.00048,0.000996,29,127,24,147,6,133,33,6,15,85,48,2794,4313,721,865,20,-1.001808,-1.094033,-0.76311,-0.947559,-1.108499,-0.361664,-0.385172,-1.339964,-0.504521,-0.974684,-0.853526,-0.860759,-0.797468,-1.186257,-0.372514,0.108499,-0.159132,-1.349005,-1.112116,-0.654611,0,0.000267,0.000572,0.000657,0.000984,0.000839,0.00111,0.000286,0.00101,0.000509,0.000683,0.00033,0.000501,0.000501,0.001504,0.001066,0.000665,0.00127,0.000535,0.00062,Protein-IP
112,260,30,278,7,186,53,15,12,155,47,4535,7066,1304,1352,46,-0.612004,-0.478028,-0.371919,-0.691318,-1.231511,-0.404073,-0.676313,-1.05895,-0.189711,-0.933548,-0.98821,-0.926045,-0.461951,-0.784566,-0.682744,-0.274384,-0.3612,-1.35477,-0.841372,-0.905681,0.000077,0.000424,0.000403,0.000414,0.00076,0.000272,0.000194,0.000265,0.00071,0.000168,0.000194,0,0.00039,0.000362,0.000629,0.000258,0.000171,0.000771,0.00033,0.000102,71,174,23,169,12,119,25,4,10,93,31,3178,4876,876,933,30,-1.009449,-0.880315,-0.875591,-1.099213,-0.776378,-0.404724,-0.683465,-1.546457,-0.316535,-1.092913,-0.88189,-1.014173,-0.952756,-1.066142,-0.338583,-0.012598,-0.135433,-0.540157,-0.719685,-0.697638,0,0.000331,0.000353,0.00032,0.00086,0.00054,0.000487,0.000161,0.000796,0.000289,0.000457,0.000176,0.000225,0.000452,0.001101,0.000686,0.000536,0.00139,0.00058,0.000388,Protein-IP
9,25,7,37,3,39,9,2,2,30,18,904,1443,251,265,14,-1,-0.814607,-1.039326,-1.438202,-1.994382,-0.662921,-1,-1.977528,-0.853933,-0.988764,-0.634831,-0.617978,-0.561798,-1.179775,-1.955056,-0.561798,-0.646067,-2.713483,-1.314607,-1.011236,0.000628,0.002957,0.002292,0.001959,0.002883,0.002735,0.002329,0,0.00292,0.002513,0.004177,0.003733,0.003474,0.003326,0.000813,0.001959,0.000961,0.000296,0.001515,0.001368,55,174,24,158,10,128,32,12,13,92,32,2800,4344,754,868,17,-0.908304,-1.16955,-0.903114,-0.989619,-1.223183,-0.486159,-0.448097,-1.252595,-0.707612,-1.089965,-0.693772,-0.915225,-0.892734,-1.212803,-0.197232,0.247405,-0.176471,-1.531142,-1.143599,-0.756055,0,0.000118,0.000264,0.000491,0.000776,0.000603,0.000754,0.000336,0.000706,0.000309,0.000612,0.000251,0.000218,0.000388,0.001424,0.001079,0.000506,0.000873,0.000303,0.000397,Protein-IP
17,49,13,56,3,31,7,1,3,36,9,924,1450,260,267,8,-0.301587,-0.529101,-0.978836,-1.10582,-1.497354,-0.275132,-0.613757,-1.174603,-0.936508,-1.079365,-0.714286,-0.703704,-0.57672,-1.52381,-0.634921,-0.174603,-0.291005,-1.835979,-1.343915,-0.851852,0.001807,0.002936,0.000387,0.001549,0.001,0.002678,0.001807,0.001549,0.001871,0.001387,0.002775,0.000903,0.001549,0.000387,0.00413,0.002323,0.001452,0.001839,0,0.000774,51,153,29,137,11,151,31,10,10,103,53,3216,4979,829,975,27,-1.022258,-0.880763,-0.556439,-1.017488,-1.108108,-0.470588,-0.653418,-1.448331,-0.45628,-0.969793,-1.009539,-0.871224,-0.759936,-1.192369,-0.578696,-0.007949,-0.171701,-1.214626,-1.063593,-0.759936,0,0.000386,0.000785,0.000549,0.001135,0.00063,0.000605,0.000277,0.001007,0.000505,0.000533,0.000316,0.000486,0.000511,0.001174,0.000899,0.000688,0.001365,0.000541,0.000544,Protein-IP
16,51,11,49,3,28,11,4,1,37,8,984,1602,286,279,12,-0.245,-0.13,-1.345,-1.44,-1.455,-0.385,-0.915,-1.24,-0.91,-1.365,-0.445,-0.75,-0.825,-1.72,-0.27,-0.405,-0.435,-1.69,-1.745,-0.915,0.002116,0.004048,0.000476,0.001138,0.00246,0.002407,0.001587,0.000979,0.002487,0.000635,0.003571,0.00172,0.001429,0.000714,0.004339,0.00172,0.001243,0.002725,0,0.001376,47,147,22,152,5,116,39,5,20,80,41,2578,3932,688,786,16,-0.990385,-1.125,-0.976923,-1.113462,-1.465385,-0.611538,-0.425,-1.342308,-0.805769,-1.196154,-0.926923,-0.988462,-1.103846,-1.319231,-0.423077,0.207692,-0.225,-1.901923,-1.298077,-0.815385,0,0.000303,0.000382,0.000662,0.000682,0.000615,0.001048,0.000516,0.000725,0.000359,0.000524,0.000347,0.000209,0.000591,0.001568,0.001249,0.00069,0.000855,0.000477,0.000504,Protein-IP
18,59,15,68,6,82,24,2,6,56,33,1447,2240,390,435,14,-0.83274,-0.708185,-0.683274,-1.234875,-1.644128,-0.323843,-0.814947,-1.19573,-0.288256,-0.989324,-0.786477,-0.768683,-0.370107,-1.024911,-1.284698,-0.053381,-0.341637,-2.153025,-0.914591,-0.765125,0,0.001352,0.001305,0.00087,0.00157,0.002113,0.001197,0.000901,0.002797,0.000995,0.001663,0.001181,0.001585,0.001492,0.001197,0.00188,0.000917,0.001243,0.001538,0.001072,64,138,27,99,3,96,26,9,10,59,35,1791,2916,524,581,23,-0.650259,-0.507772,-0.974093,-1.165803,-0.033679,-0.305699,-0.678756,-1.15285,-0.660622,-1.559585,-1.243523,-0.888601,-1.067358,-1.647668,-0.233161,-0.028497,-0.264249,-1.722798,-1.637306,-1.007772,0.000176,0.000584,0.000166,0.000317,0.002148,0.000644,0.000553,0.000342,0.000674,0,0.000272,0.000131,0.000181,0.000141,0.001263,0.000669,0.000579,0.000835,0.000111,0.000357,Protein-IP
8,19,7,30,1,19,6,1,0,26,6,496,815,137,138,6,-0.727273,-0.848485,-1.323232,-2.444444,-1.808081,-0.939394,-1.767677,-2.232323,-1.525253,-0.919192,-0.969697,-0.767677,-0.606061,-1.868687,-1.555556,-0.646465,-0.525253,-3.111111,-2.171717,-0.727273,0.003099,0.005739,0.004362,0.000344,0.00815,0.004936,0.002296,0.000689,0.001837,0.007805,0.006772,0.00792,0.006084,0.002181,0.00551,0.00287,0.00287,0.000344,0,0.006657,46,97,29,166,5,40,4,2,2,99,6,1649,2564,406,445,15,-0.887574,-1.964497,-1.674556,-2.748521,-0.713018,-2.011834,-2.710059,-2.310651,-1.526627,-0.446746,-0.284024,-2.295858,-0.387574,-0.142012,-2.384615,-0.502959,-0.606509,-1.553254,-0.837278,-0.384615,0.000402,0.000796,0.000772,0.00049,0.001857,0.000056,0,0.000048,0.000949,0.001688,0.001994,0.000322,0.001101,0.002412,0.000611,0.001045,0.00049,0.00156,0.001568,0.001511,Protein-IP
36,105,21,101,8,104,39,20,7,63,24,1976,3105,587,571,15,-1.05303,-0.093434,-0.994949,-1.141414,-1.79798,-0.39899,-0.926768,-1.638889,0.174242,-1.131313,-0.957071,-0.777778,-0.436869,-1.224747,-0.744949,-0.386364,-0.638889,-1.396465,-0.989899,-0.984848,0,0.001324,0.000419,0.00045,0.001195,0.00061,0.000468,0.000142,0.002051,0.000487,0.000702,0.000382,0.001029,0.00048,0.001127,0.000641,0.000074,0.001417,0.000634,0.000419,113,308,39,219,5,293,70,14,17,145,85,4980,7924,1434,1605,51,-0.725434,-0.793834,-0.465318,-1.00289,-1.234104,-0.631021,-0.779383,-1.229287,-0.815992,-1.145472,-1.027938,-0.753372,-0.823699,-1.641618,-0.864162,0.133911,-0.349711,-2.265896,-1.447013,-0.954721,0,0.000313,0.000523,0.000294,0.000429,0.000251,0.000262,0.000164,0.000365,0.000192,0.000212,0.000216,0.000232,0.000088,0.000574,0.000637,0.000292,0.000257,0.000088,0.00018,Protein-IP
9,21,10,32,1,19,4,3,0,28,6,481,787,129,129,10,-1.020833,-1.135417,-1.916667,-2.90625,-1.90625,-1.1875,-2.28125,-2.677083,-1.416667,-1.15625,-1.177083,-0.989583,-0.760417,-1.885417,-2.416667,-1.010417,-0.802083,-2.572917,-2.458333,-0.875,0.002023,0.005461,0.001416,0.000506,0.007686,0.003742,0,0.000101,0.002023,0.003843,0.004652,0.007989,0.00445,0.002629,0.002629,0.002933,0.002326,0.002124,0.001011,0.004349,30,75,35,133,6,71,10,6,1,115,13,1946,3044,488,522,27,-1.529412,-3.074866,-2.489305,-3.90107,-1.614973,-3.074866,-3.818182,-3.128342,-2.393048,-0.86631,-0.842246,-3.358289,-0.818182,-0.729947,-3.649733,-0.893048,-0.807487,-2.713904,-1.76738,-0.882353,0.000444,0.001026,0.00095,0.000463,0.001394,0.000158,0.000051,0,0.000969,0.002034,0.001755,0.000482,0.00128,0.002243,0.000317,0.001343,0.000969,0.000938,0.001508,0.00166,Protein-IP
18,33,12,51,2,46,15,4,0,40,12,988,1591,281,279,14,-1.241026,-0.825641,-1.020513,-1.697436,-1.717949,-0.323077,-1.184615,-2.030769,-0.353846,-1.246154,-0.625641,-0.989744,-0.651282,-1.282051,-1.548718,-0.415385,-0.738462,-2,-1.512821,-1.282051,0,0.002019,0.0018,0.0012,0.002373,0.003546,0.0018,0,0.004064,0.000982,0.003164,0.001773,0.002455,0.002155,0.001037,0.001909,0.000682,0.002264,0.000764,0.0003,38,127,29,119,3,125,33,8,20,83,35,2573,3962,644,823,21,-1.120388,-1.304854,-0.867961,-0.986408,-1.41165,-0.609709,-0.530097,-1.642718,-0.817476,-1.120388,-0.982524,-0.96699,-1.112621,-1.297087,-0.596117,0.192233,-0.196117,-1.887379,-1.248544,-0.759223,0,0.0003,0.000678,0.000951,0.000943,0.000686,0.001229,0.000269,0.000934,0.000582,0.000682,0.0004,0.000365,0.00073,0.001607,0.00152,0.000847,0.001073,0.000634,0.000808,Protein-IP
32,96,9,66,1,32,12,6,2,33,6,933,1515,279,284,13,-1.135266,-0.304348,-1.222222,-1.52657,-0.478261,-0.415459,-0.710145,-2.256039,-0.68599,-1.84058,-1.584541,-0.637681,-1.352657,-2.082126,-0.743961,-0.463768,-0.782609,-2.956522,-1.695652,-1.164251,0,0.00189,0.000639,0.000512,0.004248,0.001421,0.001378,0.000171,0.001733,0.000327,0.000512,0.001023,0.000426,0.00044,0.002401,0.000867,0.000583,0.000583,0.000355,0.000824,127,342,59,284,17,316,102,31,23,202,98,6690,10604,1816,2013,65,-1.110613,-0.823617,-0.502242,-0.88565,-1.541106,-0.712257,-0.568759,-1.600897,-0.452167,-0.831091,-1.080717,-0.7287,-0.705531,-1.137519,-0.851271,-0.149477,-0.286996,-1.942451,-0.763079,-0.71151,0,0.000262,0.000473,0.000374,0.000365,0.000184,0.000389,0.000142,0.000538,0.000326,0.00022,0.000235,0.000308,0.000254,0.000544,0.000465,0.000377,0.000391,0.00043,0.000344,Protein-IP
44,127,16,131,8,68,29,15,6,75,19,1995,3122,580,574,22,-0.918919,-0.230958,-0.786241,-1.051597,-2.186732,-0.498771,-0.805897,-1.592138,0.019656,-1.071253,-0.955774,-0.769042,-0.520885,-1.302211,-0.899263,-0.27027,-0.574939,-1.936118,-1.066339,-0.921376,0,0.001119,0.00045,0.000494,0.000569,0.000438,0.000544,0.000219,0.001857,0.000431,0.000706,0.000256,0.000738,0.000413,0.001132,0.000744,0.000156,0.000869,0.000469,0.000394,41,124,28,158,8,105,49,17,8,112,42,2588,4015,685,750,35,-1.20078,-1.315789,-1.385965,-1.818713,-1.066277,-1.382066,-1.444444,-1.97271,-1.220273,-1.191033,-1.11306,-1.432749,-0.88499,-1.781676,-2.046784,-0.582846,-1.011696,-2.590643,-1.670565,-1.126706,0,0.000589,0.000451,0.000451,0.001209,0.000107,0.000535,0.000241,0.000553,0.0007,0.0007,0.000281,0.000544,0.000388,0.000352,0.000633,0.000214,0.000616,0.000343,0.000482,Protein-IP
14,35,12,45,0,18,4,1,0,31,7,530,898,146,152,7,-0.780702,-0.649123,-1.245614,-2.342105,-1.921053,-0.77193,-1.491228,-1.982456,-1.517544,-1.035088,-0.815789,-0.640351,-0.675439,-1.991228,-1.298246,-0.508772,-0.736842,-3.061404,-2.219298,-0.815789,0.003346,0.00633,0.005336,0.000904,0.006873,0.005245,0.003075,0.003346,0.003436,0.006873,0.008048,0.008139,0.005788,0.001809,0.007506,0.005155,0.00217,0.001447,0,0.005878,22,67,44,145,3,61,16,6,4,118,13,1890,2969,469,495,18,-1.588889,-3.177778,-2.597222,-4.125,-1.527778,-3.147222,-4.022222,-3.241667,-2.6,-0.975,-0.847222,-3.505556,-0.944444,-0.686111,-3.877778,-0.986111,-0.902778,-2.797222,-1.747222,-0.894444,0.000471,0.001123,0.000975,0.000585,0.001533,0.000121,0.000061,0,0.000834,0.001984,0.001877,0.000451,0.001251,0.002327,0.00037,0.001285,0.000935,0.000975,0.001574,0.001735,Protein-IP
10,22,6,26,0,20,6,3,0,23,6,492,811,135,132,8,-0.908163,-1.214286,-1.683673,-2.704082,-1.642857,-1.112245,-2.091837,-2.428571,-1.336735,-1.316327,-1.27551,-0.897959,-0.846939,-1.663265,-2.030612,-0.663265,-0.693878,-2.602041,-2.173469,-0.979592,0.002695,0.00491,0.001637,0.000963,0.00722,0.003754,0.000096,0,0.002214,0.003273,0.003851,0.008086,0.002792,0.001733,0.003658,0.003947,0.002888,0.001733,0.001155,0.004332,31,75,27,149,15,52,14,5,4,123,16,2023,3076,500,527,19,-1.458333,-2.773438,-2.398438,-3.820313,-1.583333,-2.856771,-3.554688,-3.023438,-2.34375,-1.098958,-0.872396,-3.098958,-0.895833,-0.940104,-3.408854,-0.807292,-0.716146,-2.921875,-1.846354,-0.9375,0.000529,0.001158,0.000937,0.000515,0.001466,0.000295,0.000208,0,0.001011,0.001874,0.001874,0.000576,0.001245,0.002109,0.000475,0.001419,0.001085,0.00091,0.0015,0.00168,Protein-IP
12,28,5,32,0,18,5,4,0,24,7,486,797,131,129,6,-0.979381,-1.14433,-1.773196,-2.783505,-1.835052,-1.257732,-2.206186,-2.453608,-1.298969,-1.42268,-1.350515,-0.958763,-0.804124,-1.742268,-1.865979,-0.773196,-0.701031,-2.793814,-2.216495,-1.061856,0.002302,0.005005,0.001401,0.000701,0.007507,0.002903,0.0001,0,0.002202,0.003403,0.004004,0.008107,0.002702,0.002202,0.004504,0.003603,0.003303,0.001702,0.001101,0.004504,31,75,27,149,15,52,14,5,4,123,16,2023,3076,500,527,19,-1.458333,-2.773438,-2.398438,-3.820313,-1.583333,-2.856771,-3.554688,-3.023438,-2.34375,-1.098958,-0.872396,-3.098958,-0.895833,-0.940104,-3.408854,-0.807292,-0.716146,-2.921875,-1.846354,-0.9375,0.000529,0.001158,0.000937,0.000515,0.001466,0.000295,0.000208,0,0.001011,0.001874,0.001874,0.000576,0.001245,0.002109,0.000475,0.001419,0.001085,0.00091,0.0015,0.00168,Protein-IP
44,127,16,131,8,68,29,15,6,75,19,1995,3122,580,574,22,-0.918919,-0.230958,-0.786241,-1.051597,-2.186732,-0.498771,-0.805897,-1.592138,0.019656,-1.071253,-0.955774,-0.769042,-0.520885,-1.302211,-0.899263,-0.27027,-0.574939,-1.936118,-1.066339,-0.921376,0,0.001119,0.00045,0.000494,0.000569,0.000438,0.000544,0.000219,0.001857,0.000431,0.000706,0.000256,0.000738,0.000413,0.001132,0.000744,0.000156,0.000869,0.000469,0.000394,37,124,26,149,5,97,47,14,10,100,31,2576,3986,700,752,29,-1.207031,-1.388672,-1.433594,-1.833984,-1.216797,-1.425781,-1.460938,-1.958984,-1.378906,-1.267578,-1.146484,-1.490234,-0.955078,-1.753906,-2.058594,-0.556641,-1.082031,-2.710938,-1.689453,-1.175781,0,0.000615,0.000499,0.000513,0.001179,0.000103,0.000522,0.000238,0.000461,0.00076,0.000755,0.000308,0.000573,0.000461,0.000485,0.000816,0.000163,0.000559,0.000392,0.000545,Protein-IP
20,61,13,56,6,77,19,3,11,47,33,1363,2132,350,429,10,-0.804428,-0.918819,-0.645756,-0.730627,-1.394834,-0.380074,-0.490775,-1.715867,-0.896679,-1.228782,-1.04059,-0.538745,-0.715867,-1.346863,-1.110701,-0.206642,-0.387454,-2.398524,-1.324723,-0.929889,0,0.000792,0.001314,0.002338,0.002318,0.001739,0.002048,0.000019,0.001449,0.000869,0.001352,0.001468,0.00114,0.001758,0.001777,0.001874,0.001043,0.00027,0.000927,0.000792,37,126,43,159,13,128,46,13,11,113,56,2963,4629,773,847,24,-1.188049,-0.724077,-0.70123,-1.098418,-1.240773,-0.56239,-0.727592,-1.760984,-0.275923,-0.759227,-0.963093,-0.817223,-0.58348,-1.054482,-1.11775,-0.40246,-0.432337,-1.567663,-0.827768,-0.627417,0,0.000522,0.000651,0.000474,0.001158,0.00047,0.000684,0.000263,0.001284,0.000644,0.000588,0.000396,0.00071,0.000529,0.000844,0.000548,0.000388,0.001387,0.000758,0.00064,Protein-IP
12,45,11,58,1,37,3,0,0,45,12,1041,1603,259,285,13,-0.798995,-0.994975,-0.919598,-1.527638,-1.61809,-0.542714,-0.884422,-1.819095,-0.934673,-0.824121,-0.61809,-0.733668,-0.472362,-0.98995,-1.21608,-0.341709,-0.301508,-1.984925,-0.894472,-0.929648,0,0.00116,0.002255,0.000773,0.001965,0.002319,0.001643,0.000773,0.002384,0.002674,0.003543,0.001675,0.002352,0.003092,0.003221,0.002062,0.001804,0.001417,0.002223,0.001063,36,79,11,85,2,38,13,2,5,47,7,1122,1734,326,332,28,-1.020747,-0.896266,-1.228216,-1.572614,-0.219917,-0.593361,-0.883817,-1.564315,-1.112033,-1.763485,-1.572614,-1.020747,-1.485477,-1.858921,-0.958506,-0.3361,-0.149378,-2.551867,-1.821577,-1.112033,0,0.000739,0.000441,0.00064,0.003631,0.001048,0.001104,0.000828,0.000916,0.000364,0.000486,0.000651,0.000221,0.000607,0.001622,0.000839,0.001435,0.000706,0.000353,0.000684,Protein-IP
13,28,7,37,0,36,12,7,0,22,9,636,1067,195,184,8,-0.835821,-0.619403,-1.373134,-2.283582,-1.783582,-0.880597,-1.791045,-1.925373,-1.059701,-1.470149,-1.395522,-0.537313,-1.022388,-1.910448,-1.141791,-0.38806,-0.335821,-2.529851,-2.440299,-1.007463,0.00105,0.004809,0.001437,0.000276,0.004312,0.002764,0.000276,0.001216,0.002211,0.001658,0.001824,0.005749,0.001327,0.000884,0.004865,0.003372,0.002266,0.001161,0,0.002156,24,76,41,146,5,59,14,7,2,125,13,1979,3121,487,521,25,-1.529101,-2.912698,-2.513228,-3.931217,-1.57672,-2.949735,-3.724868,-3.116402,-2.439153,-0.888889,-0.775132,-3.214286,-0.902116,-0.738095,-3.534392,-0.949735,-0.804233,-2.714286,-1.730159,-0.84127,0.000418,0.001101,0.00085,0.000412,0.001487,0.000212,0.000058,0,0.000824,0.002021,0.001886,0.000515,0.001197,0.002182,0.000406,0.0013,0.001017,0.000998,0.001519,0.001699,Protein-IP
13,36,11,35,1,33,8,1,3,29,10,800,1279,207,246,11,-1.080247,-1.006173,-0.808642,-1.518519,-1.283951,-0.506173,-0.617284,-2.339506,-1.049383,-0.95679,-0.753086,-0.469136,-0.635802,-1.314815,-1.950617,-0.54321,-0.388889,-2.598765,-1.296296,-1.061728,0.00059,0.002162,0.003892,0.00173,0.005465,0.00346,0.004286,0,0.003224,0.003067,0.00401,0.003774,0.003381,0.003185,0.001297,0.002595,0.00287,0.001415,0.00232,0.001927,52,160,30,164,9,98,29,5,9,83,30,2759,4212,728,812,17,-1.029038,-1.072595,-0.84755,-0.956443,-0.76588,-0.375681,-0.562613,-1.281307,-0.593466,-1.326679,-0.84392,-1.047187,-0.950998,-1.114338,-0.121597,0.352087,-0.297641,-1.437387,-1.056261,-0.891107,0,0.00015,0.00039,0.000478,0.001018,0.000657,0.00066,0.000332,0.000771,0.000218,0.00054,0.00013,0.000394,0.000556,0.001542,0.001275,0.000488,0.00106,0.000524,0.000286,Protein-IP
9,29,11,39,1,33,7,4,2,25,14,772,1255,213,220,6,-0.684211,-0.697368,-0.546053,-1.078947,-1.881579,-0.453947,-0.427632,-1.539474,-1.302632,-0.894737,-0.532895,-0.493421,-0.473684,-1.256579,-0.934211,-0.328947,-0.263158,-2.019737,-1.276316,-0.927632,0.000629,0.002689,0.004462,0.002346,0,0.002689,0.00389,0.000458,0,0.002803,0.004977,0.003032,0.002746,0.002231,0.004748,0.00246,0.002574,0.000973,0.000858,0.000629,28,93,23,104,3,74,18,4,4,70,22,1936,3024,536,549,23,-1.34127,-0.915344,-0.753968,-1.375661,-1.031746,-0.518519,-0.775132,-1.820106,-0.457672,-0.87037,-0.910053,-0.955026,-0.650794,-0.886243,-0.777778,-0.34127,-0.238095,-0.857143,-0.78836,-0.666667,0,0.00061,0.000971,0.000523,0.001612,0.000865,0.000977,0.000293,0.001438,0.000778,0.000859,0.000622,0.000878,0.001096,0.001425,0.000741,0.000946,0.002372,0.001071,0.00089,Protein-IP
36,105,21,101,8,104,39,20,7,63,24,1976,3105,587,571,15,-1.05303,-0.093434,-0.994949,-1.141414,-1.79798,-0.39899,-0.926768,-1.638889,0.174242,-1.131313,-0.957071,-0.777778,-0.436869,-1.224747,-0.744949,-0.386364,-0.638889,-1.396465,-0.989899,-0.984848,0,0.001324,0.000419,0.00045,0.001195,0.00061,0.000468,0.000142,0.002051,0.000487,0.000702,0.000382,0.001029,0.00048,0.001127,0.000641,0.000074,0.001417,0.000634,0.000419,42,112,26,124,9,123,38,14,11,88,34,2512,3987,697,747,32,-1.135458,-1.191235,-1.193227,-1.498008,-0.828685,-1.187251,-1.2251,-1.890438,-0.928287,-1.211155,-1.221116,-1.087649,-0.733068,-1.537849,-1.814741,-0.615538,-0.856574,-2.571713,-1.390438,-1.215139,0,0.000627,0.00056,0.000589,0.001298,0.000235,0.000646,0.000278,0.000919,0.000752,0.000555,0.000503,0.000824,0.000431,0.000656,0.000493,0.000283,0.000632,0.000426,0.000426,Protein-IP
15,41,9,41,0,13,2,2,0,23,7,530,905,147,148,6,-0.745614,-0.631579,-1.210526,-2.385965,-1.859649,-0.780702,-1.517544,-2.096491,-1.447368,-0.95614,-0.824561,-0.561404,-0.798246,-2.008772,-1.359649,-0.5,-0.710526,-3.140351,-2.140351,-0.780702,0.003509,0.005789,0.004474,0.000175,0.006579,0.004211,0.002456,0.002193,0.003333,0.006316,0.007018,0.007632,0.004649,0.001579,0.006754,0.004561,0.001491,0.000351,0,0.005877,18,68,36,137,3,56,15,8,3,114,13,1840,2868,466,473,22,-1.642857,-3.205714,-2.725714,-4.365714,-1.597143,-3.268571,-4.18,-3.394286,-2.7,-0.874286,-0.871429,-3.557143,-0.928571,-0.751429,-4.002857,-1.051429,-0.928571,-2.868571,-1.845714,-0.82,0.000527,0.001304,0.001033,0.000447,0.001722,0.000234,0.000081,0,0.000974,0.00233,0.002125,0.000571,0.001333,0.00241,0.000425,0.001348,0.001011,0.001128,0.001722,0.001956,Protein-IP
10,22,6,26,0,20,6,3,0,23,6,492,811,135,132,8,-0.908163,-1.214286,-1.683673,-2.704082,-1.642857,-1.112245,-2.091837,-2.428571,-1.336735,-1.316327,-1.27551,-0.897959,-0.846939,-1.663265,-2.030612,-0.663265,-0.693878,-2.602041,-2.173469,-0.979592,0.002695,0.00491,0.001637,0.000963,0.00722,0.003754,0.000096,0,0.002214,0.003273,0.003851,0.008086,0.002792,0.001733,0.003658,0.003947,0.002888,0.001733,0.001155,0.004332,18,63,36,140,14,53,19,9,4,122,9,1929,2965,463,485,20,-1.594366,-3.050704,-2.650704,-4.112676,-1.521127,-3.104225,-3.898592,-3.228169,-2.529577,-0.887324,-0.819718,-3.380282,-0.847887,-0.780282,-3.729577,-1.067606,-0.895775,-2.830986,-1.760563,-0.808451,0.000465,0.001141,0.000852,0.000366,0.001535,0.000141,0.000042,0,0.000845,0.002148,0.002028,0.000493,0.001239,0.002338,0.00043,0.001246,0.001042,0.000972,0.001577,0.001887,Protein-IP
18,51,5,49,0,60,22,11,5,33,12,1175,1936,368,349,15,-0.883817,-0.302905,-1.178423,-1.307054,-1.73029,-0.356846,-0.439834,-1.850622,-0.630705,-1.414938,-1.136929,-0.585062,-1.136929,-1.813278,-0.626556,-0.302905,-0.510373,-2.647303,-1.614108,-0.946058,0,0.002984,0.000406,0.000901,0.002295,0.001925,0.002136,0.000141,0.002366,0.000547,0.001148,0.001571,0.000565,0.000565,0.003267,0.00136,0.000848,0.000512,0.0003,0.001148,82,255,66,263,9,257,78,18,27,187,87,5471,8602,1422,1687,43,-1.124885,-0.809917,-0.463728,-0.891644,-1.323232,-0.681359,-0.540863,-1.603306,-0.46832,-0.810836,-1.024793,-0.73921,-0.684114,-1.197429,-0.912764,-0.1809,-0.323232,-2.072544,-0.801653,-0.747475,0,0.000331,0.000653,0.00053,0.000552,0.000288,0.000565,0.000225,0.00067,0.000508,0.000363,0.000338,0.000469,0.000349,0.000617,0.000609,0.000422,0.000509,0.000585,0.000488,Protein-IP
16,35,4,35,2,16,5,2,0,28,4,446,706,120,126,7,-1.10989,-1.384615,-1.989011,-2.857143,-1.868132,-1.307692,-2.318681,-2.483516,-1.252747,-1.351648,-1.164835,-1.274725,-0.934066,-1.615385,-2.208791,-0.978022,-0.857143,-2.703297,-2.351648,-0.989011,0.003087,0.005433,0.001358,0.001235,0.008396,0.004075,0.000741,0,0.002963,0.004322,0.005186,0.008273,0.00321,0.003704,0.003828,0.004815,0.003334,0.002469,0.001358,0.005062,31,75,27,149,15,52,14,5,4,123,16,2023,3076,500,527,19,-1.458333,-2.773438,-2.398438,-3.820313,-1.583333,-2.856771,-3.554688,-3.023438,-2.34375,-1.098958,-0.872396,-3.098958,-0.895833,-0.940104,-3.408854,-0.807292,-0.716146,-2.921875,-1.846354,-0.9375,0.000529,0.001158,0.000937,0.000515,0.001466,0.000295,0.000208,0,0.001011,0.001874,0.001874,0.000576,0.001245,0.002109,0.000475,0.001419,0.001085,0.00091,0.0015,0.00168,Protein-IP
14,35,9,50,2,36,2,0,1,30,11,842,1333,217,245,7,-0.628743,-0.982036,-1,-1.353293,-1.832335,-0.532934,-0.958084,-1.646707,-1.047904,-0.730539,-0.245509,-0.886228,-0.431138,-1.538922,-1.11976,-0.365269,-0.323353,-2.191617,-1.431138,-0.814371,0,0.001335,0.001118,0.001299,0.000758,0.0022,0.00101,0.000289,0.001768,0.002273,0.004184,0.000974,0.001768,0.000289,0.002633,0.001299,0.001263,0.000649,0.000072,0.000866,91,302,61,277,22,255,56,17,13,193,76,5985,9202,1516,1755,63,-0.957082,-0.788841,-0.503863,-0.948498,-1.287554,-0.494421,-0.527039,-1.354506,-0.502146,-0.855794,-1.090987,-0.776824,-0.829185,-1.240343,-0.418026,0.156223,0.129614,-1.230043,-0.713305,-0.56309,0,0.000167,0.000372,0.000239,0.00044,0.000287,0.000327,0.000155,0.000452,0.000268,0.00018,0.000137,0.000177,0.000202,0.000704,0.000586,0.000537,0.000679,0.000437,0.000342,Protein-IP
17,49,13,56,3,31,7,1,3,36,9,924,1450,260,267,8,-0.301587,-0.529101,-0.978836,-1.10582,-1.497354,-0.275132,-0.613757,-1.174603,-0.936508,-1.079365,-0.714286,-0.703704,-0.57672,-1.52381,-0.634921,-0.174603,-0.291005,-1.835979,-1.343915,-0.851852,0.001807,0.002936,0.000387,0.001549,0.001,0.002678,0.001807,0.001549,0.001871,0.001387,0.002775,0.000903,0.001549,0.000387,0.00413,0.002323,0.001452,0.001839,0,0.000774,78,208,17,178,9,120,29,8,6,90,34,3231,4982,884,986,35,-0.969789,-0.820242,-0.734139,-1.294562,-1.567976,-0.570997,-0.646526,-1.444109,-0.68429,-0.904834,-1.164653,-0.924471,-1.067976,-1.338369,-0.415408,-0.02719,0.101208,-1.176737,-0.912387,-0.418429,0,0.000328,0.000471,0.00025,0.000552,0.000357,0.000469,0.00032,0.000539,0.000438,0.000294,0.000143,0.000081,0.000258,0.001141,0.00074,0.000888,0.001182,0.000617,0.000646,Protein-IP
10,26,6,29,0,22,6,2,0,24,7,489,804,134,140,7,-0.909091,-1.10101,-1.737374,-2.606061,-1.59596,-1,-2.080808,-2.40404,-1.191919,-1.474747,-1.262626,-0.828283,-0.838384,-1.737374,-1.979798,-0.656566,-0.636364,-2.565657,-2.383838,-1.010101,0.002039,0.004448,0.001297,0.000834,0.00797,0.003243,0.000185,0,0.002039,0.002502,0.003892,0.007877,0.002317,0.00139,0.003243,0.003614,0.00278,0.00139,0.001112,0.004448,24,76,35,155,10,60,14,6,2,107,20,1943,3035,491,500,20,-1.457219,-2.799465,-2.339572,-3.740642,-1.601604,-2.847594,-3.537433,-3.032086,-2.44385,-1.005348,-0.882353,-3.122995,-0.791444,-0.823529,-3.489305,-0.855615,-0.764706,-2.759358,-1.759358,-0.898396,0.000391,0.001172,0.000896,0.00033,0.0013,0.000088,0.000054,0,0.000754,0.001913,0.001765,0.000492,0.001145,0.002115,0.000357,0.001327,0.000943,0.000795,0.001428,0.001643,Protein-IP
25,55,10,56,3,33,12,5,2,36,9,980,1583,279,277,6,-0.225,-0.13,-1.35,-1.52,-1.565,-0.485,-0.885,-1.31,-0.94,-1.4,-0.535,-0.815,-0.865,-1.785,-0.305,-0.385,-0.365,-1.785,-1.76,-0.885,0.002177,0.004167,0.000188,0.001048,0.002124,0.002231,0.001559,0.000914,0.002446,0.000538,0.003387,0.001371,0.001371,0.000565,0.004247,0.001694,0.001532,0.002634,0,0.001478,17,79,12,87,3,65,16,2,6,62,24,1671,2503,425,488,20,-1.175385,-1.206154,-0.941538,-1.547692,-0.901538,-0.8,-0.926154,-1.744615,-0.396923,-0.778462,-0.938462,-1.036923,-0.735385,-0.926154,-0.667692,0.012308,-0.12,-1.28,-0.846154,-0.553846,0,0.00044,0.001094,0.000622,0.001833,0.000954,0.001115,0.000214,0.002058,0.001297,0.001115,0.000622,0.000836,0.001276,0.00223,0.001844,0.001469,0.002541,0.001372,0.001458,Protein-IP
23,50,11,71,1,27,6,3,2,44,7,1004,1593,263,287,11,-0.521739,-0.830918,-1.144928,-1.352657,-1.927536,-0.111111,-0.700483,-1.652174,-1.043478,-1.043478,-0.342995,-0.772947,-0.594203,-1.589372,-1.091787,-0.26087,-0.275362,-2.492754,-1.584541,-0.850242,0.000543,0.000878,0.000388,0.000775,0.000749,0.003178,0.001447,0.000233,0.001602,0.000801,0.003255,0.000827,0.001421,0.000956,0.001963,0.001214,0.000956,0.000129,0,0.000517,80,228,43,254,9,140,22,7,10,133,36,4129,6393,1113,1199,42,-1.240431,-1.061005,-0.735646,-1.344498,-1.641148,-0.706938,-0.807416,-1.656699,-0.763158,-0.845694,-1.221292,-1.150718,-1.22488,-1.407895,-0.827751,0.07177,-0.005981,-1.608852,-1.087321,-0.502392,0,0.000182,0.000491,0.000311,0.00043,0.00034,0.000426,0.000235,0.000413,0.000486,0.000279,0.000105,0.000075,0.000227,0.000942,0.000797,0.000737,0.000725,0.00047,0.000598,Protein-IP
7,20,3,39,7,50,23,11,3,33,26,1134,1763,307,315,15,-1.115942,-0.661836,-0.961353,-1.603865,-1.463768,-0.198068,-1.019324,-2.004831,-0.227053,-1.004831,-0.396135,-0.888889,-0.478261,-1.169082,-1.47343,-0.318841,-0.589372,-1.782609,-1.376812,-1.048309,0.000246,0.002489,0.001725,0.001232,0.002637,0.003746,0.001824,0,0.004091,0.00143,0.003426,0.001873,0.002884,0.002218,0.001356,0.001996,0.000961,0.002194,0.000838,0.000912,42,134,27,142,6,147,34,8,15,103,58,2876,4447,729,859,17,-1.220826,-1.046679,-0.734291,-1.314183,-0.956912,-0.680431,-0.737882,-1.59605,-0.416517,-0.725314,-1.096948,-0.951526,-0.651706,-0.978456,-0.737882,-0.039497,0.030521,-1.023339,-0.782765,-0.5386,0,0.000319,0.00068,0.000425,0.000933,0.00054,0.00069,0.000195,0.00099,0.000677,0.000486,0.000342,0.000521,0.000629,0.000994,0.000971,0.000914,0.001578,0.000827,0.000744,Protein-IP
13,36,11,35,1,33,8,1,3,29,10,800,1279,207,246,11,-1.080247,-1.006173,-0.808642,-1.518519,-1.283951,-0.506173,-0.617284,-2.339506,-1.049383,-0.95679,-0.753086,-0.469136,-0.635802,-1.314815,-1.950617,-0.54321,-0.388889,-2.598765,-1.296296,-1.061728,0.00059,0.002162,0.003892,0.00173,0.005465,0.00346,0.004286,0,0.003224,0.003067,0.00401,0.003774,0.003381,0.003185,0.001297,0.002595,0.00287,0.001415,0.00232,0.001927,51,110,12,71,2,68,13,4,2,40,7,1223,1971,351,389,13,-0.359551,-0.775281,-0.977528,-1.254682,-1.573034,-0.606742,-0.737828,-1.097378,-1.17603,-1.116105,-1.172285,-0.749064,-0.940075,-1.838951,0.067416,0.217228,0.531835,-2.348315,-1.535581,-0.790262,0.000429,0.000692,0.000417,0.000262,0.001014,0.000394,0.000632,0.000382,0.000632,0.00037,0.000298,0.000298,0.000322,0,0.003042,0.001885,0.002624,0.000632,0.000131,0.000584,Protein-IP
18,51,5,49,0,60,22,11,5,33,12,1175,1936,368,349,15,-0.883817,-0.302905,-1.178423,-1.307054,-1.73029,-0.356846,-0.439834,-1.850622,-0.630705,-1.414938,-1.136929,-0.585062,-1.136929,-1.813278,-0.626556,-0.302905,-0.510373,-2.647303,-1.614108,-0.946058,0,0.002984,0.000406,0.000901,0.002295,0.001925,0.002136,0.000141,0.002366,0.000547,0.001148,0.001571,0.000565,0.000565,0.003267,0.00136,0.000848,0.000512,0.0003,0.001148,78,282,71,285,10,223,62,16,18,184,62,5524,8665,1459,1688,45,-1.066908,-0.773056,-0.460217,-0.867993,-1.409584,-0.617541,-0.537975,-1.572333,-0.492767,-0.902351,-1.022604,-0.668174,-0.652803,-1.201627,-0.852622,-0.147378,-0.353526,-1.955696,-0.792043,-0.756781,0,0.00031,0.000583,0.000439,0.000487,0.000281,0.000503,0.000166,0.000606,0.000376,0.000311,0.000286,0.000373,0.000293,0.000651,0.00055,0.000371,0.00051,0.000498,0.000389,Protein-IP
16,40,11,43,1,49,20,7,4,40,19,955,1524,258,289,15,-1.232804,-0.719577,-1.079365,-1.746032,-1.534392,-0.201058,-1.121693,-2.084656,-0.243386,-1.089947,-0.587302,-1.010582,-0.518519,-1.137566,-1.619048,-0.354497,-0.677249,-1.84127,-1.359788,-1.269841,0.000168,0.002408,0.00182,0.001176,0.003079,0.003975,0.002184,0,0.004479,0.0014,0.003275,0.002044,0.002799,0.002464,0.001148,0.002044,0.000868,0.002632,0.001064,0.000588,38,127,29,119,3,125,33,8,20,83,35,2573,3962,644,823,21,-1.120388,-1.304854,-0.867961,-0.986408,-1.41165,-0.609709,-0.530097,-1.642718,-0.817476,-1.120388,-0.982524,-0.96699,-1.112621,-1.297087,-0.596117,0.192233,-0.196117,-1.887379,-1.248544,-0.759223,0,0.0003,0.000678,0.000951,0.000943,0.000686,0.001229,0.000269,0.000934,0.000582,0.000682,0.0004,0.000365,0.00073,0.001607,0.00152,0.000847,0.001073,0.000634,0.000808,Protein-IP
16,32,3,27,1,21,2,1,1,25,4,441,690,114,140,8,-1.01087,-1.26087,-2.01087,-2.847826,-1.782609,-1.25,-2.369565,-2.5,-1.391304,-1.369565,-1.206522,-1.032609,-0.967391,-1.608696,-2.293478,-0.804348,-0.858696,-2.695652,-2.26087,-0.956522,0.003308,0.005435,0.001063,0.001181,0.00827,0.003663,0.000236,0,0.002363,0.004017,0.005198,0.00827,0.002954,0.002836,0.003544,0.004371,0.002599,0.001772,0.001536,0.004962,21,61,38,138,10,59,22,8,2,112,11,1942,2980,468,492,13,-1.509859,-2.943662,-2.552113,-4.028169,-1.442254,-2.988732,-3.805634,-3.11831,-2.507042,-0.943662,-0.802817,-3.332394,-0.842254,-0.752113,-3.664789,-0.985915,-0.892958,-2.712676,-1.791549,-0.822535,0.000429,0.001158,0.000836,0.000286,0.001623,0.000129,0.000021,0,0.000915,0.002066,0.001959,0.000472,0.001187,0.002295,0.000379,0.00128,0.000922,0.000987,0.001487,0.001816,Protein-IP
8,19,7,30,1,19,6,1,0,26,6,496,815,137,138,6,-0.727273,-0.848485,-1.323232,-2.444444,-1.808081,-0.939394,-1.767677,-2.232323,-1.525253,-0.919192,-0.969697,-0.767677,-0.606061,-1.868687,-1.555556,-0.646465,-0.525253,-3.111111,-2.171717,-0.727273,0.003099,0.005739,0.004362,0.000344,0.00815,0.004936,0.002296,0.000689,0.001837,0.007805,0.006772,0.00792,0.006084,0.002181,0.00551,0.00287,0.00287,0.000344,0,0.006657,18,68,36,137,3,56,15,8,3,114,13,1840,2868,466,473,22,-1.642857,-3.205714,-2.725714,-4.365714,-1.597143,-3.268571,-4.18,-3.394286,-2.7,-0.874286,-0.871429,-3.557143,-0.928571,-0.751429,-4.002857,-1.051429,-0.928571,-2.868571,-1.845714,-0.82,0.000527,0.001304,0.001033,0.000447,0.001722,0.000234,0.000081,0,0.000974,0.00233,0.002125,0.000571,0.001333,0.00241,0.000425,0.001348,0.001011,0.001128,0.001722,0.001956,Protein-IP
15,25,4,26,0,29,8,4,0,21,9,497,813,139,140,7,-0.959596,-1.111111,-1.737374,-2.777778,-1.757576,-1.151515,-2.161616,-2.474747,-1.242424,-1.363636,-1.181818,-0.868687,-0.79798,-1.656566,-2.010101,-0.848485,-0.737374,-2.69697,-2.272727,-0.979798,0.002192,0.004955,0.001429,0.000667,0.007338,0.003431,0.000286,0,0.002001,0.003335,0.004383,0.007909,0.003049,0.002001,0.003716,0.003335,0.002573,0.001334,0.001048,0.004193,24,76,35,155,10,60,14,6,2,107,20,1943,3035,491,500,20,-1.457219,-2.799465,-2.339572,-3.740642,-1.601604,-2.847594,-3.537433,-3.032086,-2.44385,-1.005348,-0.882353,-3.122995,-0.791444,-0.823529,-3.489305,-0.855615,-0.764706,-2.759358,-1.759358,-0.898396,0.000391,0.001172,0.000896,0.00033,0.0013,0.000088,0.000054,0,0.000754,0.001913,0.001765,0.000492,0.001145,0.002115,0.000357,0.001327,0.000943,0.000795,0.001428,0.001643,Protein-IP
15,41,9,41,0,13,2,2,0,23,7,530,905,147,148,6,-0.745614,-0.631579,-1.210526,-2.385965,-1.859649,-0.780702,-1.517544,-2.096491,-1.447368,-0.95614,-0.824561,-0.561404,-0.798246,-2.008772,-1.359649,-0.5,-0.710526,-3.140351,-2.140351,-0.780702,0.003509,0.005789,0.004474,0.000175,0.006579,0.004211,0.002456,0.002193,0.003333,0.006316,0.007018,0.007632,0.004649,0.001579,0.006754,0.004561,0.001491,0.000351,0,0.005877,22,67,44,145,3,61,16,6,4,118,13,1890,2969,469,495,18,-1.588889,-3.177778,-2.597222,-4.125,-1.527778,-3.147222,-4.022222,-3.241667,-2.6,-0.975,-0.847222,-3.505556,-0.944444,-0.686111,-3.877778,-0.986111,-0.902778,-2.797222,-1.747222,-0.894444,0.000471,0.001123,0.000975,0.000585,0.001533,0.000121,0.000061,0,0.000834,0.001984,0.001877,0.000451,0.001251,0.002327,0.00037,0.001285,0.000935,0.000975,0.001574,0.001735,Protein-IP
39,89,18,106,3,24,7,2,2,59,5,1200,1902,334,341,5,-0.200787,-0.767717,-1.145669,-1.23622,-1.732283,-0.53937,-0.905512,-0.976378,-1.015748,-1.311024,-0.590551,-0.877953,-0.84252,-1.468504,-0.440945,-0.070866,-0.346457,-2.216535,-1.535433,-0.633858,0.001291,0.00094,0,0.000669,0.000494,0.001211,0.000574,0.00118,0.001195,0.000016,0.001913,0.000239,0.000542,0.000654,0.002965,0.00161,0.000717,0.000669,0.000159,0.000956,38,96,13,73,3,60,18,6,5,39,23,1193,1889,345,371,28,-0.937255,-1.07451,-1.019608,-1.431373,0.152941,-0.623529,-0.870588,-1.411765,-0.670588,-1.615686,-1.647059,-0.992157,-1.282353,-1.784314,-0.419608,-0.215686,-0.145098,-2.215686,-1.533333,-1.172549,0,0.000356,0.000477,0.000384,0.0035,0.00073,0.000711,0.000608,0.001048,0.000225,0.000206,0.000356,0.000253,0.000431,0.001937,0.000927,0.001292,0.000796,0.00059,0.000402,Protein-IP
10,22,8,42,0,34,12,7,2,30,12,686,1116,184,196,5,-0.686567,-0.738806,-0.88806,-1.30597,-1.850746,-0.350746,-0.597015,-1.634328,-1.126866,-0.895522,-0.701493,-0.619403,-0.365672,-1.470149,-1.708955,-0.447761,-0.11194,-2.231343,-1.238806,-0.813433,0.000068,0.002944,0.001575,0.001369,0.000479,0.003629,0.003492,0.001985,0.001369,0.003903,0.004998,0.003012,0.003149,0.001095,0.000685,0.001369,0.00356,0,0.000822,0.002465,34,99,30,118,4,86,25,3,9,84,27,2164,3362,554,629,15,-1.27381,-0.969048,-0.690476,-1.261905,-0.619048,-0.483333,-0.714286,-1.77381,-0.169048,-0.716667,-0.880952,-0.840476,-0.516667,-0.764286,-0.797619,-0.15,-0.190476,-0.590476,-0.628571,-0.564286,0,0.000433,0.00091,0.000529,0.001529,0.000757,0.000795,0.00021,0.001395,0.000705,0.000724,0.000538,0.000876,0.000929,0.001114,0.000829,0.00081,0.0022,0.001052,0.000814,Protein-IP
45,102,19,97,7,104,45,23,11,66,43,2071,3324,602,626,24,-0.978873,-0.185446,-0.760563,-1.103286,-2.098592,-0.50939,-0.823944,-1.715962,0.150235,-1.00939,-0.894366,-0.7723,-0.431925,-1.115023,-0.86385,-0.260563,-0.584507,-1.610329,-0.962441,-0.814554,0,0.001155,0.000525,0.000355,0.00071,0.000514,0.000461,0.000037,0.001871,0.000429,0.000646,0.000286,0.000758,0.000487,0.000917,0.000657,0.000175,0.00097,0.000498,0.000408,41,124,28,158,8,105,49,17,8,112,42,2588,4015,685,750,35,-1.20078,-1.315789,-1.385965,-1.818713,-1.066277,-1.382066,-1.444444,-1.97271,-1.220273,-1.191033,-1.11306,-1.432749,-0.88499,-1.781676,-2.046784,-0.582846,-1.011696,-2.590643,-1.670565,-1.126706,0,0.000589,0.000451,0.000451,0.001209,0.000107,0.000535,0.000241,0.000553,0.0007,0.0007,0.000281,0.000544,0.000388,0.000352,0.000633,0.000214,0.000616,0.000343,0.000482,Protein-IP
13,38,9,27,0,48,17,9,2,22,15,782,1270,232,230,10,-0.741935,-0.716129,-0.664516,-1.148387,-1.387097,-0.206452,-0.393548,-1.890323,-0.96129,-1.116129,-0.76129,-0.122581,-0.587097,-1.354839,-1.290323,-0.258065,-0.277419,-2.56129,-1.380645,-0.941935,0.000759,0.002751,0.003416,0.001992,0.004649,0.004412,0.00408,0.00019,0.002799,0.002135,0.003605,0.005361,0.003178,0.003083,0.002989,0.003178,0.002467,0,0.001091,0.001423,64,180,29,165,6,83,26,7,11,74,22,2665,4009,679,802,23,-1.079926,-1.217472,-0.975836,-1.007435,-0.827138,-0.496283,-0.552045,-1.33829,-0.630112,-1.45539,-1.040892,-1.208178,-1.180297,-1.263941,-0.314126,0.211896,-0.39777,-1.349442,-1.172862,-1.10223,0,0.000229,0.000466,0.000737,0.001245,0.000642,0.000787,0.000444,0.00097,0.000254,0.000561,0.000113,0.000353,0.00055,0.00157,0.00128,0.00055,0.001358,0.000593,0.000335,Protein-IP
14,29,9,25,0,29,8,4,2,22,9,600,1026,174,187,7,-0.625,-0.578125,-1.054688,-2.046875,-1.890625,-0.726563,-1.28125,-1.84375,-1.210938,-1.007813,-0.726563,-0.5,-0.671875,-1.921875,-1.070313,-0.3125,-0.492188,-2.984375,-1.945313,-0.828125,0.003199,0.005655,0.004018,0.001042,0.005432,0.004092,0.002604,0.002232,0.003497,0.004985,0.00692,0.006473,0.004464,0.001265,0.005952,0.005208,0.002902,0.000446,0,0.004539,22,67,44,145,3,61,16,6,4,118,13,1890,2969,469,495,18,-1.588889,-3.177778,-2.597222,-4.125,-1.527778,-3.147222,-4.022222,-3.241667,-2.6,-0.975,-0.847222,-3.505556,-0.944444,-0.686111,-3.877778,-0.986111,-0.902778,-2.797222,-1.747222,-0.894444,0.000471,0.001123,0.000975,0.000585,0.001533,0.000121,0.000061,0,0.000834,0.001984,0.001877,0.000451,0.001251,0.002327,0.00037,0.001285,0.000935,0.000975,0.001574,0.001735,Protein-IP
31,90,23,110,4,79,19,9,0,75,13,1981,3130,554,564,19,-1.046154,-0.115385,-0.846154,-1.123077,-1.958974,-0.574359,-0.897436,-1.730769,0.189744,-0.941026,-0.884615,-0.771795,-0.502564,-1.148718,-0.848718,-0.261538,-0.576923,-1.628205,-0.982051,-0.851282,0,0.001406,0.000504,0.000517,0.001066,0.000504,0.000563,0.000052,0.002087,0.000641,0.000811,0.000366,0.000942,0.000667,0.001105,0.000805,0.000222,0.001223,0.000687,0.000589,45,134,28,125,6,144,46,9,12,95,50,2838,4474,778,866,38,-1.289242,-1.375661,-1.271605,-1.712522,-1.126984,-1.391534,-1.410935,-2.031746,-1.324515,-1.243386,-1.188713,-1.308642,-0.945326,-1.749559,-1.987654,-0.657848,-1.038801,-2.716049,-1.587302,-1.231041,0,0.000535,0.000736,0.000589,0.001147,0.000252,0.000632,0.000256,0.000605,0.00076,0.000655,0.000481,0.000543,0.000388,0.000523,0.00062,0.00026,0.000446,0.000426,0.000504,Protein-IP
16,50,12,57,1,60,19,10,2,36,11,1237,2041,393,353,13,-0.496032,-0.051587,-0.972222,-1.365079,-1.777778,-0.194444,-0.757937,-1.246032,-0.892857,-1.365079,-0.59127,-0.531746,-0.579365,-1.531746,-0.579365,-0.297619,-0.424603,-1.813492,-1.43254,-1.019841,0.000538,0.003043,0.00042,0.000336,0.000555,0.00222,0.000673,0.000925,0.001261,0.000219,0.002085,0.000908,0.001059,0.000673,0.002909,0.000841,0.000757,0.001059,0,0.000034,88,311,59,255,15,262,60,13,22,164,87,5514,8577,1467,1684,43,-1.113947,-1.025524,-0.523245,-1.226071,-1.802188,-0.618961,-0.709207,-1.558797,-0.738377,-0.813127,-1.22516,-0.98268,-1.177758,-1.484047,-0.621696,0.191431,0.15041,-1.628988,-0.857794,-0.49134,0,0.000158,0.000461,0.000235,0.000295,0.000275,0.0003,0.000138,0.000311,0.000397,0.000167,0.00014,0.000064,0.000135,0.000742,0.000669,0.000651,0.00056,0.000414,0.000428,Protein-IP
17,62,16,76,0,24,7,3,0,39,1,962,1588,280,262,5,-0.407035,-0.457286,-1.020101,-1.18593,-1.768844,-0.316583,-0.693467,-1.386935,-0.60804,-0.904523,-0.231156,-0.663317,-0.482412,-1.180905,-0.532663,-0.170854,-0.376884,-1.914573,-1.145729,-0.733668,0.000482,0.002081,0.000381,0.000584,0.000152,0.001066,0.000711,0.000051,0.00236,0.000609,0.002868,0.000584,0.001041,0.000431,0.003655,0.001142,0.000533,0.000634,0,0.000431,54,155,18,141,3,54,17,7,2,55,8,2022,3149,569,590,11,-0.976303,-0.843602,-0.962085,-1.419431,-1.345972,-0.663507,-0.902844,-1.578199,-0.590047,-1.004739,-1.047393,-1.080569,-0.959716,-1.417062,-0.763033,-0.075829,-0.177725,-1.156398,-1.14218,-0.514218,0,0.000435,0.000527,0.000251,0.001016,0.000459,0.00038,0.000349,0.001029,0.000478,0.00052,0.000092,0.000171,0.000245,0.001653,0.000998,0.000974,0.001757,0.000661,0.000869,Protein-IP
10,33,14,36,1,26,7,3,1,27,6,611,1004,168,171,5,-0.716667,-0.916667,-1.558333,-2.441667,-1.741667,-0.95,-1.916667,-2.266667,-1.025,-1.366667,-1.241667,-0.625,-0.916667,-1.65,-1.316667,-0.516667,-0.425,-2.55,-2.208333,-0.941667,0.001965,0.003455,0.001152,0.000271,0.005149,0.002575,0.000271,0,0.002033,0.002168,0.003117,0.006369,0.001965,0.001016,0.004675,0.003388,0.002507,0.000407,0.000136,0.003184,21,61,38,138,10,59,22,8,2,112,11,1942,2980,468,492,13,-1.509859,-2.943662,-2.552113,-4.028169,-1.442254,-2.988732,-3.805634,-3.11831,-2.507042,-0.943662,-0.802817,-3.332394,-0.842254,-0.752113,-3.664789,-0.985915,-0.892958,-2.712676,-1.791549,-0.822535,0.000429,0.001158,0.000836,0.000286,0.001623,0.000129,0.000021,0,0.000915,0.002066,0.001959,0.000472,0.001187,0.002295,0.000379,0.00128,0.000922,0.000987,0.001487,0.001816,Protein-IP
13,35,7,27,0,31,6,3,0,21,3,541,922,160,166,6,-0.894737,-1.035088,-1.587719,-2.526316,-1.903509,-0.964912,-1.991228,-2.412281,-1.447368,-1.333333,-1.263158,-0.798246,-1.008772,-1.877193,-1.482456,-0.508772,-0.307018,-2.912281,-2.447368,-1.122807,0.001958,0.004699,0.001331,0.00047,0.005561,0.003446,0,0.000392,0.001566,0.00282,0.003368,0.006736,0.001566,0.001801,0.005482,0.003759,0.004699,0.001018,0.000392,0.003133,22,60,31,134,13,49,7,7,0,112,4,1815,2754,436,455,17,-1.537538,-3.144144,-2.711712,-4.228228,-1.369369,-3.093093,-3.966967,-3.261261,-2.57958,-0.834835,-0.825826,-3.411411,-0.84985,-0.657658,-3.711712,-1.108108,-1.036036,-2.816817,-1.813814,-0.813814,0.000561,0.001198,0.00088,0.000364,0.00185,0.000212,0,0.000068,0.001039,0.002343,0.00204,0.000592,0.00135,0.002563,0.000501,0.001327,0.000827,0.00113,0.001714,0.00201,Protein-IP
14,34,9,31,1,29,5,1,0,23,9,722,1144,190,218,10,-0.597222,-0.958333,-0.805556,-1.159722,-1.673611,-0.416667,-0.548611,-1.756944,-1.159722,-0.909722,-0.763889,-0.597222,-0.555556,-1.430556,-1.208333,-0.159722,-0.118056,-2.291667,-1.256944,-0.756944,0.000071,0.001488,0.002338,0.00248,0.001842,0.003472,0.003827,0.000354,0.001488,0.00248,0.003685,0.002693,0.002126,0.002268,0.004393,0.003401,0.003827,0,0.000992,0.001417,32,102,24,93,4,95,29,9,6,63,30,2061,3210,574,604,16,-1.265,-1.045,-0.7325,-1.3125,-0.7475,-0.5925,-0.7775,-1.8475,-0.3425,-0.815,-0.915,-0.91,-0.515,-0.88,-0.7475,-0.2525,-0.2,-0.3925,-0.7875,-0.63,0,0.000443,0.000804,0.000424,0.001373,0.000612,0.000747,0.000116,0.001233,0.000612,0.000684,0.000409,0.000747,0.000843,0.001185,0.000727,0.000747,0.002269,0.000882,0.000732,Protein-IP
16,50,12,57,1,60,19,10,2,36,11,1237,2041,393,353,13,-0.496032,-0.051587,-0.972222,-1.365079,-1.777778,-0.194444,-0.757937,-1.246032,-0.892857,-1.365079,-0.59127,-0.531746,-0.579365,-1.531746,-0.579365,-0.297619,-0.424603,-1.813492,-1.43254,-1.019841,0.000538,0.003043,0.00042,0.000336,0.000555,0.00222,0.000673,0.000925,0.001261,0.000219,0.002085,0.000908,0.001059,0.000673,0.002909,0.000841,0.000757,0.001059,0,0.000034,76,258,46,220,14,210,39,8,9,160,61,4969,7617,1279,1487,45,-1.170582,-1.113381,-0.727273,-1.358529,-1.80286,-0.742594,-0.818182,-1.702758,-0.825332,-0.869254,-1.184883,-1.078652,-1.157303,-1.470889,-0.71808,0.089888,0.005107,-1.752809,-1.024515,-0.587334,0,0.000164,0.000441,0.000232,0.000286,0.000291,0.000341,0.000151,0.000382,0.000393,0.000232,0.000124,0.000071,0.000176,0.000808,0.000665,0.000641,0.000523,0.000382,0.000442,Protein-IP
18,59,15,68,6,82,24,2,6,56,33,1447,2240,390,435,14,-0.83274,-0.708185,-0.683274,-1.234875,-1.644128,-0.323843,-0.814947,-1.19573,-0.288256,-0.989324,-0.786477,-0.768683,-0.370107,-1.024911,-1.284698,-0.053381,-0.341637,-2.153025,-0.914591,-0.765125,0,0.001352,0.001305,0.00087,0.00157,0.002113,0.001197,0.000901,0.002797,0.000995,0.001663,0.001181,0.001585,0.001492,0.001197,0.00188,0.000917,0.001243,0.001538,0.001072,26,97,13,89,8,113,26,12,5,58,38,2034,3203,563,595,30,-1.137157,-0.76808,-1.002494,-1.144638,-0.793017,-0.513716,-0.693267,-1.760599,-0.638404,-1.44389,-1.331671,-0.785536,-1.129676,-1.790524,-1.007481,-0.329177,-0.244389,-2.356608,-1.643392,-1.147132,0,0.00071,0.000569,0.000668,0.002118,0.000871,0.000814,0.000297,0.001163,0.000308,0.000636,0.000694,0.000574,0.00037,0.001033,0.000657,0.000908,0.000668,0.000501,0.000396,Protein-IP
19,64,11,74,1,53,13,6,1,44,14,1211,1922,358,353,9,-0.612,-0.64,-0.888,-1.44,-2.14,-0.376,-0.92,-1.172,-0.552,-1.156,-0.92,-0.752,-0.828,-1.596,-1.22,-0.164,-0.444,-2.484,-1.308,-0.808,0.000127,0.001841,0.000339,0,0.000233,0.001841,0.000423,0.000974,0.002138,0.000254,0.001312,0.000571,0.000487,0.000741,0.001439,0.001079,0.000212,0.000127,0.000593,0.000593,22,52,11,47,1,40,10,1,5,34,12,876,1422,232,276,17,-0.467391,-1.065217,-0.771739,-1.157609,-1.391304,-0.630435,-0.625,-1.396739,-1.244565,-1.027174,-0.940217,-0.76087,-0.75,-1.48913,-1.043478,-0.190217,-0.130435,-2.190217,-1.375,-0.896739,0.000345,0.000949,0.00151,0.001467,0.003235,0.001768,0.002588,0.000776,0.000776,0.00151,0.002329,0.001812,0.00151,0.001208,0.00289,0.002114,0.002674,0,0.000776,0.00082,Protein-IP
16,35,4,35,2,16,5,2,0,28,4,446,706,120,126,7,-1.10989,-1.384615,-1.989011,-2.857143,-1.868132,-1.307692,-2.318681,-2.483516,-1.252747,-1.351648,-1.164835,-1.274725,-0.934066,-1.615385,-2.208791,-0.978022,-0.857143,-2.703297,-2.351648,-0.989011,0.003087,0.005433,0.001358,0.001235,0.008396,0.004075,0.000741,0,0.002963,0.004322,0.005186,0.008273,0.00321,0.003704,0.003828,0.004815,0.003334,0.002469,0.001358,0.005062,21,61,38,138,10,59,22,8,2,112,11,1942,2980,468,492,13,-1.509859,-2.943662,-2.552113,-4.028169,-1.442254,-2.988732,-3.805634,-3.11831,-2.507042,-0.943662,-0.802817,-3.332394,-0.842254,-0.752113,-3.664789,-0.985915,-0.892958,-2.712676,-1.791549,-0.822535,0.000429,0.001158,0.000836,0.000286,0.001623,0.000129,0.000021,0,0.000915,0.002066,0.001959,0.000472,0.001187,0.002295,0.000379,0.00128,0.000922,0.000987,0.001487,0.001816,Protein-IP
26,58,12,84,4,42,14,7,7,50,13,1205,1943,361,348,5,-0.570281,-0.228916,-0.859438,-1.232932,-2.108434,-0.180723,-0.738956,-1.128514,-0.514056,-1.277108,-0.97992,-0.53012,-0.891566,-1.481928,-1.096386,-0.212851,-0.365462,-2.269076,-1.208835,-0.863454,0.000136,0.002495,0.000468,0.000351,0,0.001891,0.000663,0.001014,0.002378,0.000175,0.00115,0.000877,0.000331,0.00078,0.001755,0.001111,0.000682,0.000448,0.000643,0.000663,22,40,11,57,0,16,8,4,1,32,4,617,997,181,165,10,-0.24031,-0.782946,-1.131783,-1.224806,-1,-0.744186,-0.891473,-0.806202,-1.426357,-1.217054,-0.875969,-0.922481,-0.806202,-1.627907,-0.527132,-0.263566,-0.410853,-1.860465,-1.534884,-0.891473,0.002266,0.00322,0,0.00161,0.004592,0.001729,0.001729,0.004472,0.000477,0.001968,0.003578,0.001073,0.00155,0.000954,0.006679,0.002564,0.002027,0.002504,0,0.001968,Protein-IP
17,71,16,70,3,48,8,6,1,51,14,1175,1853,303,340,11,-0.602564,-0.92735,-0.688034,-1.089744,-1.807692,-0.461538,-0.709402,-1.397436,-0.632479,-0.935897,-0.820513,-0.623932,-0.739316,-1.145299,-1.367521,-0.192308,-0.24359,-2.226496,-0.974359,-0.688034,0,0.0008,0.001849,0.001225,0.0007,0.001574,0.000925,0.00065,0.002374,0.00085,0.001699,0.001,0.000475,0.001549,0.001774,0.001275,0.001075,0.00005,0.001499,0.001275,98,239,22,166,8,130,35,8,11,93,35,2724,4353,779,883,50,-0.598319,-0.897479,-0.954622,-1.092437,0.122689,-0.457143,-0.660504,-1.072269,-0.709244,-1.773109,-1.606723,-1.026891,-1.302521,-1.865546,-0.17479,-0.065546,0.023529,-2.14958,-1.457143,-1.132773,0.000086,0.000197,0.000166,0.000201,0.001501,0.00031,0.000317,0.000248,0.000467,0,0.00006,0.00012,0.00016,0.000106,0.000847,0.000444,0.000553,0.000375,0.000196,0.000178,Protein-IP
16,40,11,43,1,49,20,7,4,40,19,955,1524,258,289,15,-1.232804,-0.719577,-1.079365,-1.746032,-1.534392,-0.201058,-1.121693,-2.084656,-0.243386,-1.089947,-0.587302,-1.010582,-0.518519,-1.137566,-1.619048,-0.354497,-0.677249,-1.84127,-1.359788,-1.269841,0.000168,0.002408,0.00182,0.001176,0.003079,0.003975,0.002184,0,0.004479,0.0014,0.003275,0.002044,0.002799,0.002464,0.001148,0.002044,0.000868,0.002632,0.001064,0.000588,42,134,27,142,6,147,34,8,15,103,58,2876,4447,729,859,17,-1.220826,-1.046679,-0.734291,-1.314183,-0.956912,-0.680431,-0.737882,-1.59605,-0.416517,-0.725314,-1.096948,-0.951526,-0.651706,-0.978456,-0.737882,-0.039497,0.030521,-1.023339,-0.782765,-0.5386,0,0.000319,0.00068,0.000425,0.000933,0.00054,0.00069,0.000195,0.00099,0.000677,0.000486,0.000342,0.000521,0.000629,0.000994,0.000971,0.000914,0.001578,0.000827,0.000744,Protein-IP
13,34,7,27,0,31,6,4,0,21,2,543,924,164,164,6,-0.885965,-1,-1.535088,-2.587719,-1.877193,-1,-2.026316,-2.359649,-1.535088,-1.342105,-1.289474,-0.859649,-1.017544,-1.903509,-1.54386,-0.570175,-0.342105,-3.008772,-2.447368,-1.070175,0.001739,0.0049,0.001739,0.000553,0.005295,0.003951,0,0.000553,0.001502,0.002608,0.003398,0.006638,0.001502,0.001976,0.005295,0.00324,0.004584,0.001027,0.000395,0.00324,22,60,31,134,13,49,7,7,0,112,4,1815,2754,436,455,17,-1.537538,-3.144144,-2.711712,-4.228228,-1.369369,-3.093093,-3.966967,-3.261261,-2.57958,-0.834835,-0.825826,-3.411411,-0.84985,-0.657658,-3.711712,-1.108108,-1.036036,-2.816817,-1.813814,-0.813814,0.000561,0.001198,0.00088,0.000364,0.00185,0.000212,0,0.000068,0.001039,0.002343,0.00204,0.000592,0.00135,0.002563,0.000501,0.001327,0.000827,0.00113,0.001714,0.00201,Protein-IP
17,53,15,76,3,43,13,3,2,51,7,1152,1825,313,337,6,-0.815451,-0.781116,-0.982833,-1.570815,-1.849785,-0.347639,-0.978541,-1.223176,-0.339056,-1.128755,-0.7897,-0.862661,-0.51073,-1.167382,-1.296137,-0.171674,-0.381974,-2.248927,-0.918455,-0.708155,0,0.001275,0.000932,0.000392,0.00076,0.002305,0.000834,0.001153,0.002771,0.000564,0.001913,0.001006,0.001349,0.001619,0.001447,0.001888,0.000932,0.000883,0.001594,0.001275,87,199,14,139,2,118,17,4,4,72,20,2052,3279,593,680,36,-0.618221,-0.980477,-0.930586,-1.043384,0.305857,-0.353579,-0.665944,-1.206074,-0.737527,-1.689805,-1.501085,-1.010846,-1.390456,-1.828633,0.013015,0.275488,0.247289,-2.45987,-1.744035,-1.073753,0.000089,0.000178,0.000249,0.00027,0.00192,0.000501,0.000372,0.00028,0.000535,0,0.000108,0.000104,0.000126,0.000074,0.001306,0.000882,0.00094,0.00024,0.00008,0.0002,Protein-IP
16,35,4,35,2,16,5,2,0,28,4,446,706,120,126,7,-1.10989,-1.384615,-1.989011,-2.857143,-1.868132,-1.307692,-2.318681,-2.483516,-1.252747,-1.351648,-1.164835,-1.274725,-0.934066,-1.615385,-2.208791,-0.978022,-0.857143,-2.703297,-2.351648,-0.989011,0.003087,0.005433,0.001358,0.001235,0.008396,0.004075,0.000741,0,0.002963,0.004322,0.005186,0.008273,0.00321,0.003704,0.003828,0.004815,0.003334,0.002469,0.001358,0.005062,46,97,29,166,5,40,4,2,2,99,6,1649,2564,406,445,15,-0.887574,-1.964497,-1.674556,-2.748521,-0.713018,-2.011834,-2.710059,-2.310651,-1.526627,-0.446746,-0.284024,-2.295858,-0.387574,-0.142012,-2.384615,-0.502959,-0.606509,-1.553254,-0.837278,-0.384615,0.000402,0.000796,0.000772,0.00049,0.001857,0.000056,0,0.000048,0.000949,0.001688,0.001994,0.000322,0.001101,0.002412,0.000611,0.001045,0.00049,0.00156,0.001568,0.001511,Protein-IP
10,33,8,42,4,50,13,6,2,32,16,1023,1607,289,299,6,-0.355,-0.655,-1.145,-1.2,-2.035,-0.23,-0.61,-1.23,-0.925,-1.44,-0.545,-0.785,-0.865,-1.57,-0.985,-0.25,-0.53,-2.265,-1.46,-1.16,0.001522,0.002329,0.000311,0.001118,0.000435,0.002857,0.001708,0.000901,0.002453,0,0.003261,0.000932,0.000839,0.000745,0.003106,0.002174,0.000342,0.00087,0.000839,0.000248,88,311,59,255,15,262,60,13,22,164,87,5514,8577,1467,1684,43,-1.113947,-1.025524,-0.523245,-1.226071,-1.802188,-0.618961,-0.709207,-1.558797,-0.738377,-0.813127,-1.22516,-0.98268,-1.177758,-1.484047,-0.621696,0.191431,0.15041,-1.628988,-0.857794,-0.49134,0,0.000158,0.000461,0.000235,0.000295,0.000275,0.0003,0.000138,0.000311,0.000397,0.000167,0.00014,0.000064,0.000135,0.000742,0.000669,0.000651,0.00056,0.000414,0.000428,Protein-IP
18,32,5,37,4,48,16,6,0,25,14,773,1244,220,224,9,-0.666667,-0.79085,-0.732026,-1.392157,-1.24183,-0.522876,-0.836601,-1.686275,-0.869281,-1,-0.633987,-0.562092,-0.542484,-1.496732,-1.30719,-0.235294,-0.03268,-2.594771,-1.477124,-0.810458,0.001674,0.003997,0.004321,0.002053,0.00605,0.004429,0.003295,0.001891,0.004807,0.003403,0.005402,0.004645,0.003619,0.003025,0.003457,0.003997,0.004915,0,0.001296,0.003025,99,284,39,246,4,158,42,6,16,121,53,3959,6103,1059,1224,48,-0.455758,-1.090909,-0.992727,-1.018182,-1.158788,-0.368485,-0.375758,-0.756364,-0.882424,-1.591515,-1.078788,-0.972121,-1.21697,-1.57697,0.973333,0.441212,-0.18303,-2.076364,-1.432727,-1.052121,0.000062,0.000018,0.000056,0.000081,0.000268,0.000216,0.000232,0.000203,0.000181,0,0.000097,0.000025,0.000011,0.000091,0.001068,0.00045,0.000149,0.000194,0.00008,0.00003,Protein-IP
10,32,5,30,2,36,16,14,0,27,5,609,1009,211,167,10,-0.590551,-0.322835,-0.944882,-1.677165,-1.724409,-0.440945,-1.181102,-1.543307,-0.629921,-1.220472,-1.133858,-0.062992,-0.818898,-1.834646,-1.377953,-0.559055,-0.527559,-2.307087,-1.582677,-0.96063,0.000614,0.005249,0.001396,0.000279,0.00296,0.002513,0.000223,0.000503,0.00497,0.001899,0.002178,0.005919,0.00134,0.000335,0.001899,0.000391,0.000614,0.001675,0,0.002066,18,63,36,140,14,53,19,9,4,122,9,1929,2965,463,485,20,-1.594366,-3.050704,-2.650704,-4.112676,-1.521127,-3.104225,-3.898592,-3.228169,-2.529577,-0.887324,-0.819718,-3.380282,-0.847887,-0.780282,-3.729577,-1.067606,-0.895775,-2.830986,-1.760563,-0.808451,0.000465,0.001141,0.000852,0.000366,0.001535,0.000141,0.000042,0,0.000845,0.002148,0.002028,0.000493,0.001239,0.002338,0.00043,0.001246,0.001042,0.000972,0.001577,0.001887,Protein-IP
44,127,16,131,8,68,29,15,6,75,19,1995,3122,580,574,22,-0.918919,-0.230958,-0.786241,-1.051597,-2.186732,-0.498771,-0.805897,-1.592138,0.019656,-1.071253,-0.955774,-0.769042,-0.520885,-1.302211,-0.899263,-0.27027,-0.574939,-1.936118,-1.066339,-0.921376,0,0.001119,0.00045,0.000494,0.000569,0.000438,0.000544,0.000219,0.001857,0.000431,0.000706,0.000256,0.000738,0.000413,0.001132,0.000744,0.000156,0.000869,0.000469,0.000394,51,122,30,149,12,92,33,10,7,113,25,2527,3971,697,727,33,-1.128713,-1.30297,-1.322772,-1.580198,-0.790099,-1.174257,-1.241584,-1.908911,-0.992079,-0.99802,-1.132673,-1.253465,-0.730693,-1.540594,-1.706931,-0.623762,-0.89505,-2.49505,-1.332673,-1.130693,0,0.000489,0.000358,0.000494,0.001273,0.000213,0.000589,0.00015,0.000802,0.000757,0.000539,0.000308,0.000698,0.00039,0.000585,0.000476,0.000131,0.000575,0.000363,0.000417,Protein-IP
49,133,11,136,6,76,23,9,4,50,23,1816,2865,521,553,14,-0.672634,-0.913043,-1.327366,-1.235294,-2.360614,-0.595908,-0.890026,0.491049,-1.723785,-1.895141,-1.84399,-0.808184,-1.294118,-2.217391,0.55243,-0.659847,-0.964194,-3.340153,-2.245524,-1.634271,0.00007,0.000441,0.000078,0.000246,0.000187,0.00053,0.000374,0.002269,0.00016,0.000066,0.000097,0.000355,0.000152,0.000164,0.002285,0.000175,0.000183,0,0.000168,0.000055,60,146,23,132,4,107,38,10,9,79,41,2114,3333,567,675,34,-0.544643,-0.732143,-0.752232,-0.984375,-0.473214,-0.334821,-0.546875,-1.169643,-0.714286,-1.34375,-1.064732,-0.649554,-1.113839,-1.580357,-0.430804,-0.004464,0.035714,-2.238839,-1.430804,-0.955357,0,0.0003,0.000245,0.000323,0.001641,0.000545,0.000522,0.000226,0.000587,0.000065,0.000291,0.000213,0,0.000079,0.001174,0.000592,0.000661,0.000208,0.000005,0.000185,Protein-IP
7,21,5,25,0,19,8,3,0,21,5,500,823,139,138,8,-0.949495,-1.292929,-1.878788,-2.777778,-1.787879,-1.191919,-2.191919,-2.575758,-1.454545,-1.444444,-1.363636,-0.939394,-0.89899,-1.767677,-2.10101,-0.868687,-0.808081,-2.979798,-2.40404,-1.121212,0.00236,0.004815,0.00151,0.001038,0.007458,0.003587,0.000378,0,0.00236,0.003021,0.004059,0.008024,0.002832,0.001982,0.004154,0.003776,0.002832,0.001605,0.001322,0.004531,18,63,36,140,14,53,19,9,4,122,9,1929,2965,463,485,20,-1.594366,-3.050704,-2.650704,-4.112676,-1.521127,-3.104225,-3.898592,-3.228169,-2.529577,-0.887324,-0.819718,-3.380282,-0.847887,-0.780282,-3.729577,-1.067606,-0.895775,-2.830986,-1.760563,-0.808451,0.000465,0.001141,0.000852,0.000366,0.001535,0.000141,0.000042,0,0.000845,0.002148,0.002028,0.000493,0.001239,0.002338,0.00043,0.001246,0.001042,0.000972,0.001577,0.001887,Protein-IP
54,99,23,110,8,65,17,6,1,68,8,1678,2682,488,496,19,-1.019886,-0.085227,-0.951705,-1.269886,-2.474432,-0.565341,-0.926136,-1.90625,-0.102273,-1.224432,-0.985795,-0.752841,-0.744318,-1.477273,-1.127841,-0.275568,-0.622159,-2.210227,-1.3125,-0.977273,0,0.001849,0.00067,0.000645,0.001001,0.000695,0.000678,0.000059,0.002196,0.000704,0.001085,0.000653,0.00095,0.000636,0.001213,0.001026,0.000322,0.00078,0.000695,0.000712,38,133,25,130,8,105,32,12,7,102,32,2525,4001,695,746,35,-1.300589,-1.516699,-1.451866,-1.685658,-0.978389,-1.438114,-1.424361,-2.220039,-1.170923,-1.218075,-1.257367,-1.375246,-0.925344,-1.687623,-2.017682,-0.831041,-1.02947,-2.666012,-1.56778,-1.220039,0,0.000585,0.000534,0.000622,0.0013,0.000288,0.000701,0.000223,0.000896,0.000864,0.000725,0.000502,0.000827,0.000497,0.000636,0.000474,0.000283,0.000627,0.000474,0.000585,Protein-IP
26,74,14,80,5,65,28,8,8,51,28,1382,2229,373,425,11,-0.57193,-0.533333,-0.940351,-1.284211,-1.677193,-0.340351,-0.719298,-1.263158,-0.701754,-1.147368,-0.785965,-0.691228,-0.768421,-1.37193,-1.217544,-0.098246,-0.385965,-2.157895,-1.263158,-0.789474,0,0.001936,0.000138,0.000328,0.000761,0.001642,0.000812,0.000553,0.001642,0.000328,0.001417,0.000778,0.000812,0.000795,0.001521,0.0014,0.000294,0.000553,0.000691,0.000778,22,52,11,47,1,40,10,1,5,34,12,876,1422,232,276,17,-0.467391,-1.065217,-0.771739,-1.157609,-1.391304,-0.630435,-0.625,-1.396739,-1.244565,-1.027174,-0.940217,-0.76087,-0.75,-1.48913,-1.043478,-0.190217,-0.130435,-2.190217,-1.375,-0.896739,0.000345,0.000949,0.00151,0.001467,0.003235,0.001768,0.002588,0.000776,0.000776,0.00151,0.002329,0.001812,0.00151,0.001208,0.00289,0.002114,0.002674,0,0.000776,0.00082,Protein-IP
16,39,10,45,1,39,9,1,2,39,14,885,1436,242,260,12,-0.938547,-0.854749,-1.027933,-1.519553,-1.927374,-0.592179,-1.061453,-2.189944,-0.865922,-1.067039,-0.642458,-0.709497,-0.620112,-1.167598,-2.162011,-0.564246,-0.826816,-2.72067,-1.368715,-1.067039,0.000324,0.002343,0.002163,0.001694,0.002739,0.002883,0.002018,0,0.003244,0.001802,0.003748,0.002631,0.002559,0.003424,0.000469,0.001261,0.000036,0.000649,0.001189,0.000937,48,167,16,140,6,97,23,5,5,72,18,2819,4383,747,852,22,-0.872822,-1.207317,-1.04007,-1.146341,-1.468641,-0.426829,-0.545296,-1.364111,-0.853659,-1.209059,-0.883275,-0.909408,-1.015679,-1.343206,-0.083624,0.205575,-0.203833,-1.736934,-1.318815,-0.83101,0,0.000092,0.000236,0.000288,0.000504,0.000555,0.000594,0.000177,0.000547,0.000208,0.000414,0.000182,0.000159,0.000267,0.001457,0.000866,0.000432,0.000663,0.000295,0.000331,Protein-IP
11,37,16,56,6,40,5,3,0,44,16,1086,1691,287,296,10,-0.941748,-0.84466,-0.912621,-1.432039,-1.728155,-0.538835,-0.941748,-1.902913,-0.762136,-0.936893,-0.533981,-0.800971,-0.34466,-1.019417,-1.820388,-0.461165,-0.563107,-2.354369,-1.203883,-0.912621,0.000302,0.002221,0.001728,0.001426,0.002441,0.002578,0.001947,0,0.002962,0.002167,0.003593,0.00203,0.002935,0.002907,0.000658,0.001481,0.000878,0.000686,0.000878,0.001179,29,127,24,147,6,133,33,6,15,85,48,2794,4313,721,865,20,-1.001808,-1.094033,-0.76311,-0.947559,-1.108499,-0.361664,-0.385172,-1.339964,-0.504521,-0.974684,-0.853526,-0.860759,-0.797468,-1.186257,-0.372514,0.108499,-0.159132,-1.349005,-1.112116,-0.654611,0,0.000267,0.000572,0.000657,0.000984,0.000839,0.00111,0.000286,0.00101,0.000509,0.000683,0.00033,0.000501,0.000501,0.001504,0.001066,0.000665,0.00127,0.000535,0.00062,Protein-IP
15,51,10,50,3,29,12,5,1,36,8,955,1571,283,271,11,-0.285714,-0.076531,-1.331633,-1.454082,-1.489796,-0.362245,-0.892857,-1.168367,-0.872449,-1.408163,-0.418367,-0.734694,-0.821429,-1.683673,-0.285714,-0.382653,-0.44898,-1.709184,-1.739796,-0.882653,0.002252,0.004389,0.000456,0.001112,0.002423,0.002565,0.001682,0.000998,0.002822,0.000798,0.003791,0.001739,0.001425,0.00077,0.004389,0.001682,0.001283,0.002822,0,0.001625,17,79,12,87,3,65,16,2,6,62,24,1671,2503,425,488,20,-1.175385,-1.206154,-0.941538,-1.547692,-0.901538,-0.8,-0.926154,-1.744615,-0.396923,-0.778462,-0.938462,-1.036923,-0.735385,-0.926154,-0.667692,0.012308,-0.12,-1.28,-0.846154,-0.553846,0,0.00044,0.001094,0.000622,0.001833,0.000954,0.001115,0.000214,0.002058,0.001297,0.001115,0.000622,0.000836,0.001276,0.00223,0.001844,0.001469,0.002541,0.001372,0.001458,Protein-IP
25,76,13,103,6,57,16,8,2,51,15,1441,2224,370,390,16,-0.658363,-0.725979,-0.985765,-1.530249,-1.562278,-0.373665,-1.067616,-1.113879,-0.466192,-1.199288,-0.871886,-0.864769,-0.55516,-1.177936,-0.686833,-0.192171,-0.448399,-1.846975,-1,-0.811388,0,0.000712,0.000401,0.000039,0.000841,0.001216,0.000116,0.000582,0.001566,0.000116,0.00088,0.000285,0.000634,0.000867,0.002498,0.000984,0.000246,0.00088,0.000893,0.000414,18,81,14,60,4,100,34,14,4,37,32,1623,2655,477,509,23,-1.035821,-0.653731,-0.823881,-1.21194,-0.316418,-0.38806,-0.692537,-1.585075,-0.379104,-1.423881,-1.340299,-0.707463,-0.907463,-1.761194,-1.122388,-0.423881,-0.379104,-2.071642,-1.376119,-1.20597,0,0.000605,0.000632,0.000498,0.002521,0.000666,0.000766,0.000296,0.001264,0.000242,0.000403,0.000498,0.000585,0.000161,0.000753,0.000484,0.000645,0.001035,0.000558,0.000309,Protein-IP
30,69,18,88,7,46,13,4,3,46,7,1182,1864,336,334,7,-0.9375,-0.8875,-1.116667,-1.704167,-1.991667,-0.55,-1.195833,-1.4125,-0.516667,-1.179167,-0.891667,-0.9375,-0.554167,-1.229167,-1.179167,-0.345833,-0.541667,-2.308333,-1.1,-0.825,0,0.001468,0.001136,0.000355,0.000497,0.002131,0.000734,0.001184,0.002652,0.000758,0.001941,0.001018,0.001468,0.001705,0.002438,0.001657,0.000758,0.000971,0.001847,0.001681,41,110,16,94,4,52,12,5,4,52,12,1315,2075,373,403,26,-1.014134,-0.706714,-1.162544,-1.480565,-0.169611,-0.607774,-0.975265,-1.473498,-0.600707,-1.734982,-1.565371,-1.151943,-1.314488,-1.876325,-0.321555,-0.137809,-0.017668,-1.961131,-1.833922,-1.084806,0,0.000718,0.000405,0.00038,0.003096,0.000826,0.000685,0.000495,0.001115,0.000182,0.000388,0.000421,0.000281,0.000396,0.001924,0.000883,0.00123,0.001139,0.000355,0.000636,Protein-IP
21,49,13,56,0,59,14,3,3,37,23,1049,1685,283,321,10,-0.580189,-0.948113,-1.051887,-1.240566,-2.169811,-0.485849,-0.627358,-1.674528,-1.070755,-0.981132,-0.429245,-0.792453,-0.537736,-1.334906,-1.278302,-0.363208,-0.311321,-2.386792,-1.339623,-0.806604,0.000527,0.000777,0.00086,0.000943,0.000111,0.002275,0.002026,0,0.001609,0.00061,0.002913,0.001249,0.002053,0.001665,0.001776,0.001304,0.000971,0.000305,0.000222,0.00025,49,161,25,129,6,98,23,8,6,75,24,2287,3563,647,676,19,-0.886752,-0.897436,-0.876068,-1.305556,-1.376068,-0.67094,-0.82906,-1.529915,-0.600427,-0.918803,-1.00641,-1.096154,-0.886752,-1.34188,-0.448718,0.044872,-0.117521,-1.098291,-1.119658,-0.557692,0,0.000481,0.000467,0.000337,0.000756,0.000472,0.000399,0.000241,0.000881,0.000395,0.000476,0.000091,0.000231,0.000332,0.001651,0.001073,0.000881,0.00155,0.000582,0.00063,Protein-IP
12,23,12,27,2,33,9,3,4,30,9,790,1285,203,230,10,-0.51634,-0.79085,-0.705882,-1.156863,-1.51634,-0.313725,-0.411765,-1.836601,-1.20915,-0.666667,-0.352941,-0.431373,-0.248366,-1.24183,-1.235294,-0.333333,-0.189542,-2.20915,-1.143791,-0.588235,0.001889,0.0024,0.003472,0.002094,0.001736,0.003728,0.004545,0.000204,0.001072,0.00383,0.005719,0.003881,0.003881,0.002298,0.003013,0.002757,0.002962,0,0.001787,0.002808,52,160,30,164,9,98,29,5,9,83,30,2759,4212,728,812,17,-1.029038,-1.072595,-0.84755,-0.956443,-0.76588,-0.375681,-0.562613,-1.281307,-0.593466,-1.326679,-0.84392,-1.047187,-0.950998,-1.114338,-0.121597,0.352087,-0.297641,-1.437387,-1.056261,-0.891107,0,0.00015,0.00039,0.000478,0.001018,0.000657,0.00066,0.000332,0.000771,0.000218,0.00054,0.00013,0.000394,0.000556,0.001542,0.001275,0.000488,0.00106,0.000524,0.000286,Protein-IP
8,31,6,33,4,49,22,10,4,29,20,865,1370,236,251,8,-0.993976,-0.662651,-0.5,-1.090361,-2.355422,-0.204819,-0.590361,-2.03012,-1.120482,-1.084337,-0.915663,-0.108434,-0.566265,-1.415663,-2.090361,-0.524096,-0.771084,-2.481928,-1.307229,-1.174699,0,0.003282,0.004171,0.002626,0.000734,0.00363,0.002973,0.000039,0.001545,0.002703,0.003167,0.004634,0.002935,0.003089,0.000618,0.001815,0.000309,0.00112,0.001506,0.001352,31,136,27,123,6,126,34,3,12,83,39,2416,3789,619,766,20,-1.063395,-1.149284,-0.752556,-0.90184,-1.194274,-0.564417,-0.517382,-1.433538,-0.629857,-0.969325,-0.873211,-0.883436,-0.912065,-1.145194,-0.437628,0.210634,-0.161554,-1.832311,-0.981595,-0.658487,0,0.000289,0.00079,0.001012,0.001079,0.000764,0.001203,0.000258,0.001193,0.000692,0.000713,0.000573,0.000377,0.000785,0.001699,0.001673,0.000955,0.000966,0.000831,0.000868,Protein-IP
47,109,18,101,7,56,19,11,1,57,8,1705,2715,513,480,15,-1.077143,-0.102857,-1.077143,-1.34,-2.791429,-0.722857,-1.005714,-2.077143,-0.165714,-1.265714,-1.045714,-0.854286,-0.954286,-1.577143,-1.311429,-0.368571,-0.782857,-2.351429,-1.4,-1,0.000063,0.002032,0.000635,0.000553,0.000671,0.000735,0.000662,0,0.002032,0.00068,0.001098,0.000544,0.000744,0.000717,0.001188,0.000961,0.000209,0.000916,0.000535,0.000671,41,124,28,158,8,105,49,17,8,112,42,2588,4015,685,750,35,-1.20078,-1.315789,-1.385965,-1.818713,-1.066277,-1.382066,-1.444444,-1.97271,-1.220273,-1.191033,-1.11306,-1.432749,-0.88499,-1.781676,-2.046784,-0.582846,-1.011696,-2.590643,-1.670565,-1.126706,0,0.000589,0.000451,0.000451,0.001209,0.000107,0.000535,0.000241,0.000553,0.0007,0.0007,0.000281,0.000544,0.000388,0.000352,0.000633,0.000214,0.000616,0.000343,0.000482,Protein-IP
12,32,5,30,1,16,2,2,0,27,2,455,708,112,136,9,-1.043478,-1.413043,-1.782609,-2.717391,-1.75,-1.195652,-2.26087,-2.434783,-1.282609,-1.26087,-1.086957,-1.163043,-0.836957,-1.423913,-2.304348,-0.891304,-0.836957,-2.369565,-2.108696,-0.902174,0.00266,0.004625,0.001735,0.001156,0.008326,0.003932,0.000231,0,0.00266,0.003932,0.005204,0.007054,0.003585,0.00266,0.003122,0.003816,0.002313,0.002081,0.001503,0.004972,23,63,38,143,14,56,12,7,0,112,17,1899,2916,462,479,20,-1.474432,-2.806818,-2.457386,-3.880682,-1.403409,-2.866477,-3.676136,-3.068182,-2.329545,-0.838068,-0.78125,-3.159091,-0.690341,-0.65625,-3.545455,-0.928977,-0.792614,-2.556818,-1.684659,-0.767045,0.000498,0.001219,0.000829,0.000332,0.001673,0.000216,0.000043,0,0.000937,0.002134,0.001932,0.00057,0.001298,0.002372,0.000425,0.001334,0.000894,0.000981,0.001594,0.001824,Protein-IP
9,24,4,27,2,19,6,2,1,21,4,463,761,135,131,6,-0.946809,-1.212766,-1.893617,-2.765957,-1.606383,-1.12766,-2.297872,-2.510638,-1.319149,-1.351064,-1.191489,-1.191489,-0.925532,-1.734043,-2.191489,-0.819149,-0.829787,-2.659574,-2.297872,-0.904255,0.002714,0.005102,0.001845,0.000651,0.008033,0.004125,0.000109,0,0.002063,0.003365,0.004559,0.007707,0.003148,0.002388,0.003148,0.003582,0.002063,0.002931,0.001411,0.004885,21,58,28,146,8,55,13,3,1,116,11,1946,2954,444,508,22,-1.530556,-3.097222,-2.591667,-4.061111,-1.563889,-3.052778,-3.877778,-3.25,-2.519444,-0.916667,-0.852778,-3.394444,-0.883333,-0.805556,-3.730556,-1.041667,-0.925,-2.847222,-1.872222,-0.836111,0.000476,0.00111,0.000896,0.000489,0.001565,0.000179,0.000055,0,0.000951,0.002095,0.001916,0.000489,0.001186,0.002309,0.000434,0.001199,0.000848,0.000951,0.001544,0.00184,Protein-IP
45,102,19,97,7,104,45,23,11,66,43,2071,3324,602,626,24,-0.978873,-0.185446,-0.760563,-1.103286,-2.098592,-0.50939,-0.823944,-1.715962,0.150235,-1.00939,-0.894366,-0.7723,-0.431925,-1.115023,-0.86385,-0.260563,-0.584507,-1.610329,-0.962441,-0.814554,0,0.001155,0.000525,0.000355,0.00071,0.000514,0.000461,0.000037,0.001871,0.000429,0.000646,0.000286,0.000758,0.000487,0.000917,0.000657,0.000175,0.00097,0.000498,0.000408,38,133,25,130,8,105,32,12,7,102,32,2525,4001,695,746,35,-1.300589,-1.516699,-1.451866,-1.685658,-0.978389,-1.438114,-1.424361,-2.220039,-1.170923,-1.218075,-1.257367,-1.375246,-0.925344,-1.687623,-2.017682,-0.831041,-1.02947,-2.666012,-1.56778,-1.220039,0,0.000585,0.000534,0.000622,0.0013,0.000288,0.000701,0.000223,0.000896,0.000864,0.000725,0.000502,0.000827,0.000497,0.000636,0.000474,0.000283,0.000627,0.000474,0.000585,Protein-IP
21,56,4,74,3,34,8,3,1,37,11,1141,1761,313,314,9,-0.413333,-0.746667,-1.12,-1.244444,-1.946667,-0.368889,-0.76,-1.364444,-0.964444,-1.248889,-0.413333,-0.902222,-0.786667,-1.324444,-1.075556,-0.28,-0.462222,-2.142222,-1.248889,-0.968889,0.000889,0.001273,0.000096,0.000529,0.000048,0.001682,0.000721,0.000553,0.001225,0,0.002571,0.000024,0.000505,0.001057,0.002354,0.001321,0.000144,0.000793,0.000553,0.000288,54,138,17,113,5,60,14,5,2,71,12,1832,2809,495,530,12,-1.048387,-1.045699,-1.13172,-1.58871,-1.290323,-0.841398,-1.024194,-1.607527,-0.827957,-1.048387,-1.247312,-1.357527,-1.045699,-1.518817,-0.924731,-0.08871,-0.212366,-1.301075,-1.274194,-0.556452,0.00012,0.000413,0.000638,0.000323,0.001337,0.000661,0.000526,0.000586,0.001201,0.000631,0.000601,0,0.000278,0.000345,0.00181,0.001322,0.001367,0.002087,0.000728,0.001111,Protein-IP
9,21,6,32,0,25,9,7,1,24,5,482,785,139,132,11,-1.010417,-1.208333,-1.84375,-2.739583,-1.84375,-1.260417,-2.302083,-2.572917,-1.53125,-1.333333,-1.260417,-1.052083,-1.020833,-1.708333,-2.03125,-0.802083,-0.802083,-3.010417,-2.354167,-0.96875,0.001979,0.005729,0.001563,0.000833,0.008021,0.002917,0.000729,0,0.001979,0.00375,0.003958,0.008125,0.002708,0.002708,0.004687,0.003958,0.002708,0.002188,0.001146,0.005,25,71,37,131,11,59,9,4,1,117,13,1906,2932,448,497,24,-1.560563,-3.078873,-2.639437,-4.08169,-1.676056,-3.11831,-3.830986,-3.264789,-2.521127,-0.926761,-0.867606,-3.340845,-0.901408,-0.749296,-3.704225,-1.014085,-0.909859,-2.859155,-1.8,-0.895775,0.000444,0.001159,0.000895,0.000409,0.001464,0.000153,0.000056,0,0.000964,0.002137,0.001957,0.000562,0.001235,0.002366,0.000382,0.00127,0.00093,0.000916,0.001568,0.001859,Protein-IP
15,25,4,26,0,29,8,4,0,21,9,497,813,139,140,7,-0.959596,-1.111111,-1.737374,-2.777778,-1.757576,-1.151515,-2.161616,-2.474747,-1.242424,-1.363636,-1.181818,-0.868687,-0.79798,-1.656566,-2.010101,-0.848485,-0.737374,-2.69697,-2.272727,-0.979798,0.002192,0.004955,0.001429,0.000667,0.007338,0.003431,0.000286,0,0.002001,0.003335,0.004383,0.007909,0.003049,0.002001,0.003716,0.003335,0.002573,0.001334,0.001048,0.004193,31,75,27,149,15,52,14,5,4,123,16,2023,3076,500,527,19,-1.458333,-2.773438,-2.398438,-3.820313,-1.583333,-2.856771,-3.554688,-3.023438,-2.34375,-1.098958,-0.872396,-3.098958,-0.895833,-0.940104,-3.408854,-0.807292,-0.716146,-2.921875,-1.846354,-0.9375,0.000529,0.001158,0.000937,0.000515,0.001466,0.000295,0.000208,0,0.001011,0.001874,0.001874,0.000576,0.001245,0.002109,0.000475,0.001419,0.001085,0.00091,0.0015,0.00168,Protein-IP
52,118,8,104,4,93,42,18,12,51,29,1942,3097,621,587,29,-0.410194,-0.242718,-0.820388,-1.089806,-1.167476,-0.354369,-0.381068,-1.004854,-0.796117,-1.662621,-1.492718,-0.509709,-1.220874,-1.946602,-0.412621,-0.13835,-0.519417,-2.26699,-1.599515,-1.126214,0.000502,0.001489,0.0002,0.000321,0.001634,0.00089,0.000999,0.001005,0.000853,0,0.000145,0.000569,0.000103,0,0.001907,0.000581,0.000272,0.000636,0.000006,0.000278,116,351,72,337,17,314,98,26,29,219,101,6729,10634,1798,2057,59,-1.081858,-0.840708,-0.45649,-0.859145,-1.500737,-0.677729,-0.545723,-1.573009,-0.466077,-0.842183,-1.073009,-0.69764,-0.64528,-1.057522,-0.912979,-0.111357,-0.257375,-1.880531,-0.684366,-0.727139,0,0.000255,0.000519,0.000397,0.00042,0.000242,0.000426,0.000165,0.000543,0.000363,0.000245,0.000261,0.000329,0.000269,0.000529,0.000504,0.000375,0.000418,0.00047,0.000361,Protein-IP
28,93,16,91,4,98,32,12,6,62,31,2088,3306,600,611,23,-1.012136,-0.17233,-0.851942,-1.043689,-1.902913,-0.480583,-0.866505,-1.779126,0.17233,-1.026699,-0.966019,-0.728155,-0.364078,-1.082524,-0.927184,-0.32767,-0.628641,-1.402913,-0.951456,-0.910194,0,0.001268,0.000484,0.000513,0.00094,0.000542,0.000479,0.000029,0.001995,0.000507,0.00068,0.000415,0.001044,0.000628,0.00083,0.000732,0.000196,0.001459,0.00068,0.000479,45,134,28,125,6,144,46,9,12,95,50,2838,4474,778,866,38,-1.289242,-1.375661,-1.271605,-1.712522,-1.126984,-1.391534,-1.410935,-2.031746,-1.324515,-1.243386,-1.188713,-1.308642,-0.945326,-1.749559,-1.987654,-0.657848,-1.038801,-2.716049,-1.587302,-1.231041,0,0.000535,0.000736,0.000589,0.001147,0.000252,0.000632,0.000256,0.000605,0.00076,0.000655,0.000481,0.000543,0.000388,0.000523,0.00062,0.00026,0.000446,0.000426,0.000504,Protein-IP
7,20,6,26,0,23,8,4,0,18,8,475,820,138,135,8,-1.030612,-1.112245,-1.428571,-2.704082,-2.265306,-0.989796,-1.928571,-2.459184,-1.918367,-0.938776,-1.071429,-0.714286,-0.867347,-2.163265,-1.795918,-0.897959,-0.795918,-3.357143,-2.55102,-0.846939,0.00317,0.00634,0.005746,0.000892,0.007034,0.005944,0.003269,0.00208,0.002774,0.008718,0.006836,0.009709,0.005548,0.002279,0.006142,0.003566,0.003566,0.001288,0,0.006737,38,99,39,158,3,58,15,5,1,122,7,1844,2896,494,500,21,-1.480978,-3.021739,-2.559783,-4.019022,-1.595109,-3.040761,-3.861413,-3.179348,-2.472826,-0.929348,-0.75,-3.36413,-0.88587,-0.774457,-3.733696,-0.915761,-0.815217,-2.75,-1.807065,-0.888587,0.000462,0.001145,0.000903,0.000435,0.001524,0.000179,0.000076,0,0.000972,0.002083,0.002062,0.000462,0.00131,0.002221,0.000317,0.001366,0.000993,0.001028,0.001504,0.001786,Protein-IP
54,99,23,110,8,65,17,6,1,68,8,1678,2682,488,496,19,-1.019886,-0.085227,-0.951705,-1.269886,-2.474432,-0.565341,-0.926136,-1.90625,-0.102273,-1.224432,-0.985795,-0.752841,-0.744318,-1.477273,-1.127841,-0.275568,-0.622159,-2.210227,-1.3125,-0.977273,0,0.001849,0.00067,0.000645,0.001001,0.000695,0.000678,0.000059,0.002196,0.000704,0.001085,0.000653,0.00095,0.000636,0.001213,0.001026,0.000322,0.00078,0.000695,0.000712,37,124,26,149,5,97,47,14,10,100,31,2576,3986,700,752,29,-1.207031,-1.388672,-1.433594,-1.833984,-1.216797,-1.425781,-1.460938,-1.958984,-1.378906,-1.267578,-1.146484,-1.490234,-0.955078,-1.753906,-2.058594,-0.556641,-1.082031,-2.710938,-1.689453,-1.175781,0,0.000615,0.000499,0.000513,0.001179,0.000103,0.000522,0.000238,0.000461,0.00076,0.000755,0.000308,0.000573,0.000461,0.000485,0.000816,0.000163,0.000559,0.000392,0.000545,Protein-IP
25,76,13,103,6,57,16,8,2,51,15,1441,2224,370,390,16,-0.658363,-0.725979,-0.985765,-1.530249,-1.562278,-0.373665,-1.067616,-1.113879,-0.466192,-1.199288,-0.871886,-0.864769,-0.55516,-1.177936,-0.686833,-0.192171,-0.448399,-1.846975,-1,-0.811388,0,0.000712,0.000401,0.000039,0.000841,0.001216,0.000116,0.000582,0.001566,0.000116,0.00088,0.000285,0.000634,0.000867,0.002498,0.000984,0.000246,0.00088,0.000893,0.000414,40,97,13,109,3,54,21,6,3,50,7,1416,2262,434,411,23,-1,-0.72,-0.966667,-1.303333,-0.363333,-0.543333,-0.946667,-1.636667,-0.496667,-1.676667,-1.48,-0.83,-1.043333,-1.816667,-0.806667,-0.29,-0.143333,-2.04,-1.57,-1.26,0.000075,0.000632,0.000361,0.000309,0.002777,0.000594,0.000467,0.000241,0.001114,0,0.000489,0.000429,0.000391,0.000196,0.001114,0.000625,0.000971,0.00076,0.000263,0.000233,Protein-IP
10,26,6,29,0,22,6,2,0,24,7,489,804,134,140,7,-0.909091,-1.10101,-1.737374,-2.606061,-1.59596,-1,-2.080808,-2.40404,-1.191919,-1.474747,-1.262626,-0.828283,-0.838384,-1.737374,-1.979798,-0.656566,-0.636364,-2.565657,-2.383838,-1.010101,0.002039,0.004448,0.001297,0.000834,0.00797,0.003243,0.000185,0,0.002039,0.002502,0.003892,0.007877,0.002317,0.00139,0.003243,0.003614,0.00278,0.00139,0.001112,0.004448,46,97,29,166,5,40,4,2,2,99,6,1649,2564,406,445,15,-0.887574,-1.964497,-1.674556,-2.748521,-0.713018,-2.011834,-2.710059,-2.310651,-1.526627,-0.446746,-0.284024,-2.295858,-0.387574,-0.142012,-2.384615,-0.502959,-0.606509,-1.553254,-0.837278,-0.384615,0.000402,0.000796,0.000772,0.00049,0.001857,0.000056,0,0.000048,0.000949,0.001688,0.001994,0.000322,0.001101,0.002412,0.000611,0.001045,0.00049,0.00156,0.001568,0.001511,Protein-IP
14,21,5,21,0,22,5,5,0,17,4,480,773,133,128,6,-0.957447,-1.244681,-1.904255,-2.808511,-1.648936,-1.138298,-2.329787,-2.62766,-1.553191,-1.297872,-1.202128,-1.031915,-0.808511,-1.648936,-2.255319,-0.93617,-0.925532,-2.755319,-2.297872,-0.840426,0.002553,0.005213,0.001915,0.001064,0.008511,0.004362,0.000638,0,0.002872,0.004574,0.005106,0.008085,0.003936,0.00266,0.003511,0.003404,0.002447,0.001809,0.001489,0.005638,18,63,36,140,14,53,19,9,4,122,9,1929,2965,463,485,20,-1.594366,-3.050704,-2.650704,-4.112676,-1.521127,-3.104225,-3.898592,-3.228169,-2.529577,-0.887324,-0.819718,-3.380282,-0.847887,-0.780282,-3.729577,-1.067606,-0.895775,-2.830986,-1.760563,-0.808451,0.000465,0.001141,0.000852,0.000366,0.001535,0.000141,0.000042,0,0.000845,0.002148,0.002028,0.000493,0.001239,0.002338,0.00043,0.001246,0.001042,0.000972,0.001577,0.001887,Protein-IP
14,29,9,25,0,29,8,4,2,22,9,600,1026,174,187,7,-0.625,-0.578125,-1.054688,-2.046875,-1.890625,-0.726563,-1.28125,-1.84375,-1.210938,-1.007813,-0.726563,-0.5,-0.671875,-1.921875,-1.070313,-0.3125,-0.492188,-2.984375,-1.945313,-0.828125,0.003199,0.005655,0.004018,0.001042,0.005432,0.004092,0.002604,0.002232,0.003497,0.004985,0.00692,0.006473,0.004464,0.001265,0.005952,0.005208,0.002902,0.000446,0,0.004539,46,97,29,166,5,40,4,2,2,99,6,1649,2564,406,445,15,-0.887574,-1.964497,-1.674556,-2.748521,-0.713018,-2.011834,-2.710059,-2.310651,-1.526627,-0.446746,-0.284024,-2.295858,-0.387574,-0.142012,-2.384615,-0.502959,-0.606509,-1.553254,-0.837278,-0.384615,0.000402,0.000796,0.000772,0.00049,0.001857,0.000056,0,0.000048,0.000949,0.001688,0.001994,0.000322,0.001101,0.002412,0.000611,0.001045,0.00049,0.00156,0.001568,0.001511,Protein-IP
30,69,18,88,7,46,13,4,3,46,7,1182,1864,336,334,7,-0.9375,-0.8875,-1.116667,-1.704167,-1.991667,-0.55,-1.195833,-1.4125,-0.516667,-1.179167,-0.891667,-0.9375,-0.554167,-1.229167,-1.179167,-0.345833,-0.541667,-2.308333,-1.1,-0.825,0,0.001468,0.001136,0.000355,0.000497,0.002131,0.000734,0.001184,0.002652,0.000758,0.001941,0.001018,0.001468,0.001705,0.002438,0.001657,0.000758,0.000971,0.001847,0.001681,40,97,13,109,3,54,21,6,3,50,7,1416,2262,434,411,23,-1,-0.72,-0.966667,-1.303333,-0.363333,-0.543333,-0.946667,-1.636667,-0.496667,-1.676667,-1.48,-0.83,-1.043333,-1.816667,-0.806667,-0.29,-0.143333,-2.04,-1.57,-1.26,0.000075,0.000632,0.000361,0.000309,0.002777,0.000594,0.000467,0.000241,0.001114,0,0.000489,0.000429,0.000391,0.000196,0.001114,0.000625,0.000971,0.00076,0.000263,0.000233,Protein-IP
33,91,16,113,11,105,30,12,3,86,26,2203,3375,629,629,18,-0.958237,-0.113689,-0.677494,-0.932715,-1.417633,-0.385151,-0.709977,-1.638051,0.292343,-0.846868,-0.886311,-0.610209,-0.262181,-0.916473,-0.709977,-0.308585,-0.600928,-1.232019,-0.714617,-0.853828,0,0.001115,0.000484,0.000479,0.001014,0.000499,0.000424,0.00003,0.001952,0.000474,0.000585,0.000338,0.000989,0.000656,0.000898,0.000535,0.000091,0.001407,0.000696,0.000363,42,112,26,124,9,123,38,14,11,88,34,2512,3987,697,747,32,-1.135458,-1.191235,-1.193227,-1.498008,-0.828685,-1.187251,-1.2251,-1.890438,-0.928287,-1.211155,-1.221116,-1.087649,-0.733068,-1.537849,-1.814741,-0.615538,-0.856574,-2.571713,-1.390438,-1.215139,0,0.000627,0.00056,0.000589,0.001298,0.000235,0.000646,0.000278,0.000919,0.000752,0.000555,0.000503,0.000824,0.000431,0.000656,0.000493,0.000283,0.000632,0.000426,0.000426,Protein-IP
7,20,3,39,7,50,23,11,3,33,26,1134,1763,307,315,15,-1.115942,-0.661836,-0.961353,-1.603865,-1.463768,-0.198068,-1.019324,-2.004831,-0.227053,-1.004831,-0.396135,-0.888889,-0.478261,-1.169082,-1.47343,-0.318841,-0.589372,-1.782609,-1.376812,-1.048309,0.000246,0.002489,0.001725,0.001232,0.002637,0.003746,0.001824,0,0.004091,0.00143,0.003426,0.001873,0.002884,0.002218,0.001356,0.001996,0.000961,0.002194,0.000838,0.000912,38,127,29,119,3,125,33,8,20,83,35,2573,3962,644,823,21,-1.120388,-1.304854,-0.867961,-0.986408,-1.41165,-0.609709,-0.530097,-1.642718,-0.817476,-1.120388,-0.982524,-0.96699,-1.112621,-1.297087,-0.596117,0.192233,-0.196117,-1.887379,-1.248544,-0.759223,0,0.0003,0.000678,0.000951,0.000943,0.000686,0.001229,0.000269,0.000934,0.000582,0.000682,0.0004,0.000365,0.00073,0.001607,0.00152,0.000847,0.001073,0.000634,0.000808,Protein-IP
19,38,11,49,0,21,8,2,1,35,7,710,1159,189,197,10,-0.486301,-0.828767,-0.876712,-1.541096,-1.547945,-0.493151,-0.89726,-1.705479,-1.30137,-0.890411,-0.575342,-0.650685,-0.465753,-1.589041,-1.246575,-0.356164,-0.294521,-2.315068,-1.39726,-0.746575,0.001235,0.002358,0.002639,0.000449,0.001628,0.002583,0.001516,0.000898,0.001123,0.002976,0.004828,0.00247,0.002695,0.000618,0.003256,0.003032,0.00174,0,0.000225,0.001909,99,284,39,246,4,158,42,6,16,121,53,3959,6103,1059,1224,48,-0.455758,-1.090909,-0.992727,-1.018182,-1.158788,-0.368485,-0.375758,-0.756364,-0.882424,-1.591515,-1.078788,-0.972121,-1.21697,-1.57697,0.973333,0.441212,-0.18303,-2.076364,-1.432727,-1.052121,0.000062,0.000018,0.000056,0.000081,0.000268,0.000216,0.000232,0.000203,0.000181,0,0.000097,0.000025,0.000011,0.000091,0.001068,0.00045,0.000149,0.000194,0.00008,0.00003,Protein-IP
11,20,12,43,4,50,10,4,1,40,24,1107,1758,296,309,8,-1.168269,-0.706731,-0.975962,-1.605769,-1.591346,-0.221154,-1.072115,-2.100962,-0.365385,-1.072115,-0.581731,-0.894231,-0.552885,-1.269231,-1.519231,-0.375,-0.649038,-1.951923,-1.322115,-1.173077,0.000051,0.002404,0.001765,0.001202,0.002481,0.003785,0.001918,0,0.003836,0.001202,0.003273,0.002046,0.002685,0.002327,0.001407,0.001739,0.000895,0.002148,0.001074,0.000563,38,127,29,119,3,125,33,8,20,83,35,2573,3962,644,823,21,-1.120388,-1.304854,-0.867961,-0.986408,-1.41165,-0.609709,-0.530097,-1.642718,-0.817476,-1.120388,-0.982524,-0.96699,-1.112621,-1.297087,-0.596117,0.192233,-0.196117,-1.887379,-1.248544,-0.759223,0,0.0003,0.000678,0.000951,0.000943,0.000686,0.001229,0.000269,0.000934,0.000582,0.000682,0.0004,0.000365,0.00073,0.001607,0.00152,0.000847,0.001073,0.000634,0.000808,Protein-IP
15,35,11,29,0,17,3,2,0,24,6,493,851,151,141,6,-0.738318,-0.841121,-1.299065,-2.448598,-1.813084,-1.084112,-1.728972,-2.158879,-1.588785,-0.943925,-0.943925,-0.71028,-0.626168,-1.915888,-1.439252,-0.607477,-0.588785,-3.224299,-2.271028,-0.813084,0.00447,0.006197,0.005181,0.00061,0.008025,0.004267,0.002438,0.001524,0.003454,0.007517,0.007314,0.007619,0.00579,0.002032,0.007314,0.004267,0.002641,0.000406,0,0.006197,22,67,44,145,3,61,16,6,4,118,13,1890,2969,469,495,18,-1.588889,-3.177778,-2.597222,-4.125,-1.527778,-3.147222,-4.022222,-3.241667,-2.6,-0.975,-0.847222,-3.505556,-0.944444,-0.686111,-3.877778,-0.986111,-0.902778,-2.797222,-1.747222,-0.894444,0.000471,0.001123,0.000975,0.000585,0.001533,0.000121,0.000061,0,0.000834,0.001984,0.001877,0.000451,0.001251,0.002327,0.00037,0.001285,0.000935,0.000975,0.001574,0.001735,Protein-IP
6,41,3,57,0,36,12,6,3,27,5,897,1443,265,249,16,-0.75,-0.255556,-1.161111,-1.522222,-1.388889,-0.7,-0.85,-1.772222,-0.794444,-1.3,-0.8,-0.861111,-0.855556,-1.555556,-0.522222,-0.372222,-0.455556,-2.45,-1.338889,-0.755556,0,0.002961,0.000427,0.000366,0.003327,0.000855,0.000916,0.000122,0.001984,0.000488,0.001252,0.000336,0.000641,0.000153,0.003907,0.000763,0.000458,0.00058,0.000672,0.00119,57,153,31,143,7,106,29,14,3,99,31,2499,3916,666,723,32,-0.868526,-0.972112,-0.984064,-1.26494,-0.920319,-0.62749,-0.938247,-1.749004,-0.575697,-0.904382,-0.721116,-0.904382,-0.894422,-1.079681,-0.976096,-0.276892,-0.474104,-2.091633,-1.00996,-0.679283,0,0.000483,0.000534,0.000539,0.00153,0.000718,0.00056,0.000073,0.00121,0.000654,0.000757,0.000474,0.000427,0.000774,0.001141,0.00071,0.000351,0.000825,0.000551,0.000718,Protein-IP
16,35,4,35,2,16,5,2,0,28,4,446,706,120,126,7,-1.10989,-1.384615,-1.989011,-2.857143,-1.868132,-1.307692,-2.318681,-2.483516,-1.252747,-1.351648,-1.164835,-1.274725,-0.934066,-1.615385,-2.208791,-0.978022,-0.857143,-2.703297,-2.351648,-0.989011,0.003087,0.005433,0.001358,0.001235,0.008396,0.004075,0.000741,0,0.002963,0.004322,0.005186,0.008273,0.00321,0.003704,0.003828,0.004815,0.003334,0.002469,0.001358,0.005062,23,63,38,143,14,56,12,7,0,112,17,1899,2916,462,479,20,-1.474432,-2.806818,-2.457386,-3.880682,-1.403409,-2.866477,-3.676136,-3.068182,-2.329545,-0.838068,-0.78125,-3.159091,-0.690341,-0.65625,-3.545455,-0.928977,-0.792614,-2.556818,-1.684659,-0.767045,0.000498,0.001219,0.000829,0.000332,0.001673,0.000216,0.000043,0,0.000937,0.002134,0.001932,0.00057,0.001298,0.002372,0.000425,0.001334,0.000894,0.000981,0.001594,0.001824,Protein-IP
11,20,12,43,4,50,10,4,1,40,24,1107,1758,296,309,8,-1.168269,-0.706731,-0.975962,-1.605769,-1.591346,-0.221154,-1.072115,-2.100962,-0.365385,-1.072115,-0.581731,-0.894231,-0.552885,-1.269231,-1.519231,-0.375,-0.649038,-1.951923,-1.322115,-1.173077,0.000051,0.002404,0.001765,0.001202,0.002481,0.003785,0.001918,0,0.003836,0.001202,0.003273,0.002046,0.002685,0.002327,0.001407,0.001739,0.000895,0.002148,0.001074,0.000563,42,134,27,142,6,147,34,8,15,103,58,2876,4447,729,859,17,-1.220826,-1.046679,-0.734291,-1.314183,-0.956912,-0.680431,-0.737882,-1.59605,-0.416517,-0.725314,-1.096948,-0.951526,-0.651706,-0.978456,-0.737882,-0.039497,0.030521,-1.023339,-0.782765,-0.5386,0,0.000319,0.00068,0.000425,0.000933,0.00054,0.00069,0.000195,0.00099,0.000677,0.000486,0.000342,0.000521,0.000629,0.000994,0.000971,0.000914,0.001578,0.000827,0.000744,Protein-IP
37,97,18,98,7,100,30,12,5,72,28,2129,3343,583,621,22,-1.019324,-0.176329,-0.838164,-1.103865,-1.944444,-0.567633,-0.937198,-1.714976,0.089372,-1.043478,-0.905797,-0.7657,-0.413043,-1.10628,-1.019324,-0.371981,-0.635266,-1.65942,-0.971014,-0.971014,0.000012,0.001291,0.000565,0.000467,0.001015,0.00049,0.00045,0,0.001972,0.00053,0.000715,0.000404,0.000992,0.000623,0.000847,0.000674,0.000208,0.001303,0.000726,0.000421,45,134,28,125,6,144,46,9,12,95,50,2838,4474,778,866,38,-1.289242,-1.375661,-1.271605,-1.712522,-1.126984,-1.391534,-1.410935,-2.031746,-1.324515,-1.243386,-1.188713,-1.308642,-0.945326,-1.749559,-1.987654,-0.657848,-1.038801,-2.716049,-1.587302,-1.231041,0,0.000535,0.000736,0.000589,0.001147,0.000252,0.000632,0.000256,0.000605,0.00076,0.000655,0.000481,0.000543,0.000388,0.000523,0.00062,0.00026,0.000446,0.000426,0.000504,Protein-IP
26,74,14,80,5,65,28,8,8,51,28,1382,2229,373,425,11,-0.57193,-0.533333,-0.940351,-1.284211,-1.677193,-0.340351,-0.719298,-1.263158,-0.701754,-1.147368,-0.785965,-0.691228,-0.768421,-1.37193,-1.217544,-0.098246,-0.385965,-2.157895,-1.263158,-0.789474,0,0.001936,0.000138,0.000328,0.000761,0.001642,0.000812,0.000553,0.001642,0.000328,0.001417,0.000778,0.000812,0.000795,0.001521,0.0014,0.000294,0.000553,0.000691,0.000778,44,100,7,91,3,68,14,6,2,51,18,1348,2144,414,419,30,-0.255973,-0.409556,-1.023891,-1.296928,-0.382253,-0.235495,-0.651877,-0.846416,-0.880546,-1.511945,-1.122867,-0.627986,-1.044369,-1.877133,-0.146758,-0.010239,-0.303754,-2.21843,-1.648464,-1.153584,0.000467,0.001347,0,0.000243,0.002874,0.001168,0.000665,0.000988,0.00097,0.000018,0.000413,0.000602,0.000207,0.000027,0.002308,0.000889,0.000539,0.000269,0.000009,0.000126,Protein-IP
52,131,7,105,8,102,28,9,9,66,28,2007,3142,582,622,47,-0.830549,-0.291169,-0.665871,-0.899761,-0.281623,-0.350835,-0.558473,-1.331742,-0.606205,-1.565632,-1.377088,-0.565632,-1.176611,-1.618138,-0.513126,-0.257757,-0.498807,-2.300716,-1.081146,-1.116945,0,0.000835,0.000447,0.000508,0.002102,0.000593,0.000547,0.000208,0.000824,0,0.000146,0.00035,0.000239,0.000269,0.001086,0.000504,0.000281,0.000512,0.000454,0.000189,116,351,72,337,17,314,98,26,29,219,101,6729,10634,1798,2057,59,-1.081858,-0.840708,-0.45649,-0.859145,-1.500737,-0.677729,-0.545723,-1.573009,-0.466077,-0.842183,-1.073009,-0.69764,-0.64528,-1.057522,-0.912979,-0.111357,-0.257375,-1.880531,-0.684366,-0.727139,0,0.000255,0.000519,0.000397,0.00042,0.000242,0.000426,0.000165,0.000543,0.000363,0.000245,0.000261,0.000329,0.000269,0.000529,0.000504,0.000375,0.000418,0.00047,0.000361,Protein-IP
15,34,8,40,0,38,11,8,0,34,9,815,1304,218,227,11,-0.842767,-0.672956,-0.798742,-1.389937,-1.792453,-0.591195,-0.836478,-1.754717,-1.144654,-1.018868,-0.949686,-0.553459,-0.830189,-1.100629,-1.63522,-0.503145,-0.433962,-2.018868,-1.081761,-1.062893,0,0.003785,0.003562,0.000946,0.002393,0.003172,0.002338,0.000167,0.001558,0.002727,0.003562,0.003729,0.001336,0.004119,0.00167,0.00167,0.002616,0.001113,0.002505,0.000835,37,113,27,106,8,104,33,12,9,74,37,2306,3606,598,704,19,-1.200436,-1.257081,-0.825708,-1.052288,-0.764706,-0.464052,-0.601307,-1.538126,-0.701525,-1.252723,-0.91939,-1.159041,-1.034858,-1.176471,-0.372549,0.285403,-0.276688,-1.352941,-1.058824,-0.893246,0,0.000316,0.000758,0.000845,0.001481,0.000921,0.001059,0.000438,0.001084,0.000565,0.000865,0.000453,0.00057,0.000957,0.001889,0.001777,0.000825,0.001486,0.000896,0.000687,Protein-IP
18,59,15,68,6,82,24,2,6,56,33,1447,2240,390,435,14,-0.83274,-0.708185,-0.683274,-1.234875,-1.644128,-0.323843,-0.814947,-1.19573,-0.288256,-0.989324,-0.786477,-0.768683,-0.370107,-1.024911,-1.284698,-0.053381,-0.341637,-2.153025,-0.914591,-0.765125,0,0.001352,0.001305,0.00087,0.00157,0.002113,0.001197,0.000901,0.002797,0.000995,0.001663,0.001181,0.001585,0.001492,0.001197,0.00188,0.000917,0.001243,0.001538,0.001072,44,117,17,73,1,68,17,5,9,39,20,1162,1852,322,396,23,-0.76834,-1.138996,-1.158301,-1.332046,0.355212,-0.702703,-0.984556,-1.281853,-0.683398,-1.528958,-1.413127,-1.359073,-1.247104,-1.857143,-0.108108,0.003861,0.131274,-2.285714,-1.776062,-0.926641,0.000064,0.000191,0.000146,0.000118,0.003342,0.000446,0.000401,0.000474,0.00112,0.000036,0.000237,0,0.000355,0.000182,0.002167,0.000956,0.001448,0.00082,0.000328,0.000483,Protein-IP
13,37,12,38,2,40,13,6,1,33,19,901,1453,243,257,12,-0.723164,-0.536723,-0.344633,-0.949153,-1.288136,-0.40113,-0.372881,-1.570621,-0.841808,-1.011299,-0.853107,-0.141243,-0.581921,-1.288136,-1.372881,-0.282486,-0.418079,-2.090395,-1.214689,-0.920904,0.000076,0.002634,0.004008,0.002023,0.00355,0.00229,0.003321,0.000687,0.002214,0.002138,0.002863,0.004466,0.001947,0.002214,0.001336,0.001603,0.000993,0,0.000878,0.001412,37,113,27,106,8,104,33,12,9,74,37,2306,3606,598,704,19,-1.200436,-1.257081,-0.825708,-1.052288,-0.764706,-0.464052,-0.601307,-1.538126,-0.701525,-1.252723,-0.91939,-1.159041,-1.034858,-1.176471,-0.372549,0.285403,-0.276688,-1.352941,-1.058824,-0.893246,0,0.000316,0.000758,0.000845,0.001481,0.000921,0.001059,0.000438,0.001084,0.000565,0.000865,0.000453,0.00057,0.000957,0.001889,0.001777,0.000825,0.001486,0.000896,0.000687,Protein-IP
44,127,16,131,8,68,29,15,6,75,19,1995,3122,580,574,22,-0.918919,-0.230958,-0.786241,-1.051597,-2.186732,-0.498771,-0.805897,-1.592138,0.019656,-1.071253,-0.955774,-0.769042,-0.520885,-1.302211,-0.899263,-0.27027,-0.574939,-1.936118,-1.066339,-0.921376,0,0.001119,0.00045,0.000494,0.000569,0.000438,0.000544,0.000219,0.001857,0.000431,0.000706,0.000256,0.000738,0.000413,0.001132,0.000744,0.000156,0.000869,0.000469,0.000394,38,133,25,130,8,105,32,12,7,102,32,2525,4001,695,746,35,-1.300589,-1.516699,-1.451866,-1.685658,-0.978389,-1.438114,-1.424361,-2.220039,-1.170923,-1.218075,-1.257367,-1.375246,-0.925344,-1.687623,-2.017682,-0.831041,-1.02947,-2.666012,-1.56778,-1.220039,0,0.000585,0.000534,0.000622,0.0013,0.000288,0.000701,0.000223,0.000896,0.000864,0.000725,0.000502,0.000827,0.000497,0.000636,0.000474,0.000283,0.000627,0.000474,0.000585,Protein-IP
28,63,8,74,0,28,9,3,2,35,4,936,1529,283,274,3,-0.298507,-0.597015,-0.995025,-1.169154,-1.890547,-0.228856,-0.616915,-1.402985,-0.860697,-1.328358,-0.577114,-0.696517,-0.920398,-1.41791,-0.890547,-0.208955,-0.502488,-2.253731,-1.393035,-0.925373,0.001115,0.001849,0.000462,0.00087,0.000544,0.002229,0.001332,0.000625,0.001604,0,0.00242,0.000734,0.000707,0.00087,0.003398,0.00155,0.000353,0.000625,0.000489,0.000217,88,311,59,255,15,262,60,13,22,164,87,5514,8577,1467,1684,43,-1.113947,-1.025524,-0.523245,-1.226071,-1.802188,-0.618961,-0.709207,-1.558797,-0.738377,-0.813127,-1.22516,-0.98268,-1.177758,-1.484047,-0.621696,0.191431,0.15041,-1.628988,-0.857794,-0.49134,0,0.000158,0.000461,0.000235,0.000295,0.000275,0.0003,0.000138,0.000311,0.000397,0.000167,0.00014,0.000064,0.000135,0.000742,0.000669,0.000651,0.00056,0.000414,0.000428,Protein-IP
36,105,21,101,8,104,39,20,7,63,24,1976,3105,587,571,15,-1.05303,-0.093434,-0.994949,-1.141414,-1.79798,-0.39899,-0.926768,-1.638889,0.174242,-1.131313,-0.957071,-0.777778,-0.436869,-1.224747,-0.744949,-0.386364,-0.638889,-1.396465,-0.989899,-0.984848,0,0.001324,0.000419,0.00045,0.001195,0.00061,0.000468,0.000142,0.002051,0.000487,0.000702,0.000382,0.001029,0.00048,0.001127,0.000641,0.000074,0.001417,0.000634,0.000419,44,116,27,148,7,116,32,12,11,120,36,2667,4212,724,783,39,-1.065789,-1.233083,-1.159774,-1.432331,-0.849624,-1.144737,-1.210526,-1.885338,-0.922932,-1.052632,-1.161654,-1.171053,-0.714286,-1.539474,-1.639098,-0.573308,-0.843985,-2.490602,-1.321429,-1.103383,0,0.000575,0.000598,0.00057,0.001182,0.000265,0.00062,0.000242,0.001027,0.000789,0.000557,0.000415,0.000739,0.000465,0.000616,0.000497,0.000233,0.000657,0.000534,0.000502,Protein-IP
16,39,10,45,1,39,9,1,2,39,14,885,1436,242,260,12,-0.938547,-0.854749,-1.027933,-1.519553,-1.927374,-0.592179,-1.061453,-2.189944,-0.865922,-1.067039,-0.642458,-0.709497,-0.620112,-1.167598,-2.162011,-0.564246,-0.826816,-2.72067,-1.368715,-1.067039,0.000324,0.002343,0.002163,0.001694,0.002739,0.002883,0.002018,0,0.003244,0.001802,0.003748,0.002631,0.002559,0.003424,0.000469,0.001261,0.000036,0.000649,0.001189,0.000937,25,56,9,59,6,62,14,3,3,42,18,1364,2077,373,396,16,-1.467681,-1.296578,-0.980989,-1.836502,-1.745247,-0.980989,-1.220532,-2.258555,-0.627376,-0.988593,-1.098859,-1.110266,-0.920152,-1.022814,-1.26616,-0.471483,-0.296578,-1.498099,-0.965779,-0.760456,0,0.001326,0.002198,0.000942,0.001901,0.001378,0.001343,0.000558,0.002651,0.001674,0.001291,0.00143,0.000959,0.001953,0.002546,0.00211,0.002233,0.003139,0.00218,0.001779,Protein-IP
13,35,5,33,3,21,2,2,0,27,5,540,874,136,160,13,-0.787611,-1.097345,-1.557522,-2.20354,-1.619469,-0.911504,-1.707965,-2.141593,-1.292035,-1.053097,-1.079646,-0.955752,-0.973451,-1.584071,-1.654867,-0.672566,-0.681416,-2.345133,-1.920354,-0.707965,0.002646,0.003923,0.000639,0.00073,0.006478,0.003741,0.000547,0,0.002555,0.003741,0.003558,0.0052,0.002098,0.001642,0.003649,0.003832,0.002372,0.001642,0.000912,0.004835,21,61,38,138,10,59,22,8,2,112,11,1942,2980,468,492,13,-1.509859,-2.943662,-2.552113,-4.028169,-1.442254,-2.988732,-3.805634,-3.11831,-2.507042,-0.943662,-0.802817,-3.332394,-0.842254,-0.752113,-3.664789,-0.985915,-0.892958,-2.712676,-1.791549,-0.822535,0.000429,0.001158,0.000836,0.000286,0.001623,0.000129,0.000021,0,0.000915,0.002066,0.001959,0.000472,0.001187,0.002295,0.000379,0.00128,0.000922,0.000987,0.001487,0.001816,Protein-IP
18,59,15,68,6,82,24,2,6,56,33,1447,2240,390,435,14,-0.83274,-0.708185,-0.683274,-1.234875,-1.644128,-0.323843,-0.814947,-1.19573,-0.288256,-0.989324,-0.786477,-0.768683,-0.370107,-1.024911,-1.284698,-0.053381,-0.341637,-2.153025,-0.914591,-0.765125,0,0.001352,0.001305,0.00087,0.00157,0.002113,0.001197,0.000901,0.002797,0.000995,0.001663,0.001181,0.001585,0.001492,0.001197,0.00188,0.000917,0.001243,0.001538,0.001072,46,142,28,115,2,101,33,13,8,72,30,2058,3320,600,657,28,-0.681818,-0.418182,-0.915909,-1.061364,0.440909,-0.375,-0.65,-1.159091,-0.309091,-1.356818,-1.204545,-0.893182,-0.845455,-1.563636,-0.329545,-0.240909,-0.256818,-1.434091,-1.352273,-0.961364,0.000041,0.000387,0.000114,0.000159,0.00191,0.00038,0.000359,0.000193,0.000663,0,0.000149,0.000031,0.000263,0.000024,0.000863,0.00038,0.000318,0.000767,0.000149,0.000155,Protein-IP
12,23,12,27,2,33,9,3,4,30,9,790,1285,203,230,10,-0.51634,-0.79085,-0.705882,-1.156863,-1.51634,-0.313725,-0.411765,-1.836601,-1.20915,-0.666667,-0.352941,-0.431373,-0.248366,-1.24183,-1.235294,-0.333333,-0.189542,-2.20915,-1.143791,-0.588235,0.001889,0.0024,0.003472,0.002094,0.001736,0.003728,0.004545,0.000204,0.001072,0.00383,0.005719,0.003881,0.003881,0.002298,0.003013,0.002757,0.002962,0,0.001787,0.002808,33,70,10,56,3,71,17,7,4,44,15,1332,2092,374,415,26,-0.790441,-0.827206,-0.948529,-1.378676,-1.363971,-0.636029,-0.794118,-1.345588,-1.1875,-1.1875,-1.191176,-0.75,-1.136029,-1.397059,-0.488971,-0.216912,-0.018382,-2.113971,-1.375,-0.830882,0,0.000849,0.000543,0.000097,0.002089,0.001114,0.000989,0.000696,0.000863,0.000487,0.00032,0.000696,0.000279,0.00071,0.002743,0.001253,0.00188,0.000905,0.000529,0.00039,Protein-IP
18,43,6,52,4,34,10,8,1,34,4,746,1178,218,199,7,-0.753333,-0.52,-1.173333,-1.973333,-1.786667,-0.726667,-1.466667,-1.64,-0.92,-1.393333,-1.133333,-0.393333,-1.026667,-1.953333,-1.02,-0.22,-0.22,-2.78,-2.093333,-1.086667,0.001471,0.004853,0.001863,0.00049,0.002941,0.002206,0,0.00152,0.003284,0.00152,0.002304,0.005196,0.001324,0.001225,0.004265,0.003676,0.002794,0.001422,0.000098,0.001765,30,75,31,135,10,66,18,6,4,125,12,1936,3006,464,517,30,-1.455285,-2.905149,-2.523035,-3.902439,-1.636856,-3,-3.707317,-3.067751,-2.428184,-0.97832,-0.753388,-3.227642,-0.934959,-0.775068,-3.517615,-0.913279,-0.772358,-2.764228,-1.742547,-0.867209,0.000439,0.001091,0.000878,0.000425,0.001379,0.000185,0.000027,0,0.000878,0.001962,0.001942,0.000453,0.00118,0.002209,0.000419,0.001352,0.001063,0.000988,0.001571,0.001791,Protein-IP
12,20,11,44,5,43,12,1,4,40,19,1009,1580,270,280,10,-1.181818,-0.780749,-0.967914,-1.727273,-1.57754,-0.208556,-1.053476,-2.139037,-0.224599,-0.994652,-0.529412,-0.962567,-0.42246,-1.106952,-1.609626,-0.470588,-0.636364,-1.962567,-1.315508,-1.165775,0.000313,0.002389,0.00202,0.001166,0.0031,0.004096,0.001906,0,0.004551,0.001707,0.003356,0.001963,0.003271,0.002588,0.001195,0.00165,0.000996,0.002674,0.001195,0.000768,42,134,27,142,6,147,34,8,15,103,58,2876,4447,729,859,17,-1.220826,-1.046679,-0.734291,-1.314183,-0.956912,-0.680431,-0.737882,-1.59605,-0.416517,-0.725314,-1.096948,-0.951526,-0.651706,-0.978456,-0.737882,-0.039497,0.030521,-1.023339,-0.782765,-0.5386,0,0.000319,0.00068,0.000425,0.000933,0.00054,0.00069,0.000195,0.00099,0.000677,0.000486,0.000342,0.000521,0.000629,0.000994,0.000971,0.000914,0.001578,0.000827,0.000744,Protein-IP
8,31,6,33,4,49,22,10,4,29,20,865,1370,236,251,8,-0.993976,-0.662651,-0.5,-1.090361,-2.355422,-0.204819,-0.590361,-2.03012,-1.120482,-1.084337,-0.915663,-0.108434,-0.566265,-1.415663,-2.090361,-0.524096,-0.771084,-2.481928,-1.307229,-1.174699,0,0.003282,0.004171,0.002626,0.000734,0.00363,0.002973,0.000039,0.001545,0.002703,0.003167,0.004634,0.002935,0.003089,0.000618,0.001815,0.000309,0.00112,0.001506,0.001352,31,96,21,100,11,52,10,0,3,65,18,1733,2649,433,494,11,-1.231454,-1.172107,-0.982196,-1.626113,-0.979228,-0.848665,-0.991098,-1.821958,-0.605341,-0.676558,-0.807122,-1.029674,-0.718101,-0.845697,-0.744807,-0.103858,-0.240356,-1.261128,-0.967359,-0.448071,0,0.000534,0.000979,0.000564,0.001672,0.000821,0.001068,0.000079,0.001632,0.001177,0.001167,0.000692,0.000633,0.001414,0.002028,0.001444,0.001236,0.002433,0.001395,0.001375,Protein-IP
15,39,7,36,2,25,4,4,0,26,10,582,946,166,159,10,-0.714286,-0.747899,-1.336134,-2.487395,-1.563025,-0.865546,-1.941176,-2.159664,-1.151261,-1.470588,-1.218487,-0.663866,-0.882353,-1.857143,-1.411765,-0.394958,-0.327731,-2.647059,-2.361345,-1.05042,0.00158,0.004812,0.002227,0.000144,0.006392,0.003448,0,0.000575,0.002442,0.002011,0.003017,0.006536,0.002514,0.001077,0.004525,0.003878,0.003735,0.001365,0.00079,0.002801,18,63,36,140,14,53,19,9,4,122,9,1929,2965,463,485,20,-1.594366,-3.050704,-2.650704,-4.112676,-1.521127,-3.104225,-3.898592,-3.228169,-2.529577,-0.887324,-0.819718,-3.380282,-0.847887,-0.780282,-3.729577,-1.067606,-0.895775,-2.830986,-1.760563,-0.808451,0.000465,0.001141,0.000852,0.000366,0.001535,0.000141,0.000042,0,0.000845,0.002148,0.002028,0.000493,0.001239,0.002338,0.00043,0.001246,0.001042,0.000972,0.001577,0.001887,Protein-IP
17,53,15,76,3,43,13,3,2,51,7,1152,1825,313,337,6,-0.815451,-0.781116,-0.982833,-1.570815,-1.849785,-0.347639,-0.978541,-1.223176,-0.339056,-1.128755,-0.7897,-0.862661,-0.51073,-1.167382,-1.296137,-0.171674,-0.381974,-2.248927,-0.918455,-0.708155,0,0.001275,0.000932,0.000392,0.00076,0.002305,0.000834,0.001153,0.002771,0.000564,0.001913,0.001006,0.001349,0.001619,0.001447,0.001888,0.000932,0.000883,0.001594,0.001275,52,145,22,132,4,96,38,13,5,71,29,2210,3495,613,670,35,-0.824176,-0.685714,-0.936264,-1.217582,0.120879,-0.391209,-0.663736,-1.334066,-0.417582,-1.391209,-1.164835,-0.830769,-0.995604,-1.556044,-0.417582,-0.175824,-0.268132,-1.608791,-1.498901,-0.973626,0,0.000387,0.000278,0.000295,0.001916,0.000552,0.000485,0.00025,0.000812,0.000105,0.000345,0.000193,0.000359,0.000162,0.001097,0.000531,0.000524,0.000802,0.000299,0.00025,Protein-IP
17,58,6,63,7,63,21,5,6,42,36,1374,2103,347,420,17,-0.899628,-0.832714,-0.70632,-0.877323,-1.137546,-0.446097,-0.624535,-1.587361,-0.724907,-1.163569,-1.003717,-0.561338,-0.635688,-1.286245,-0.806691,-0.133829,-0.315985,-2.241636,-1.159851,-0.907063,0,0.001089,0.001596,0.002084,0.002779,0.00214,0.002009,0.000563,0.001934,0.001127,0.001633,0.001765,0.001727,0.002084,0.002647,0.001934,0.001371,0.000958,0.001295,0.001371,36,96,20,109,7,89,30,11,6,70,32,2047,3179,555,584,16,-1.238693,-1.135678,-1.193467,-1.575377,-2.386935,-1.077889,-0.91206,-2.065327,-1.09799,-0.91206,-1.339196,-1.11809,-1.356784,-1.432161,-1.560302,-0.462312,-0.394472,-2.683417,-1.374372,-0.5,0.000008,0.000467,0.000581,0.000467,0.000655,0.000319,0.00081,0.000475,0.000647,0.001015,0.000417,0.000336,0,0.000336,0.001424,0.000892,0.00108,0.000221,0.000638,0.001563,Protein-IP
15,25,4,26,0,29,8,4,0,21,9,497,813,139,140,7,-0.959596,-1.111111,-1.737374,-2.777778,-1.757576,-1.151515,-2.161616,-2.474747,-1.242424,-1.363636,-1.181818,-0.868687,-0.79798,-1.656566,-2.010101,-0.848485,-0.737374,-2.69697,-2.272727,-0.979798,0.002192,0.004955,0.001429,0.000667,0.007338,0.003431,0.000286,0,0.002001,0.003335,0.004383,0.007909,0.003049,0.002001,0.003716,0.003335,0.002573,0.001334,0.001048,0.004193,18,63,36,140,14,53,19,9,4,122,9,1929,2965,463,485,20,-1.594366,-3.050704,-2.650704,-4.112676,-1.521127,-3.104225,-3.898592,-3.228169,-2.529577,-0.887324,-0.819718,-3.380282,-0.847887,-0.780282,-3.729577,-1.067606,-0.895775,-2.830986,-1.760563,-0.808451,0.000465,0.001141,0.000852,0.000366,0.001535,0.000141,0.000042,0,0.000845,0.002148,0.002028,0.000493,0.001239,0.002338,0.00043,0.001246,0.001042,0.000972,0.001577,0.001887,Protein-IP
47,109,18,101,7,56,19,11,1,57,8,1705,2715,513,480,15,-1.077143,-0.102857,-1.077143,-1.34,-2.791429,-0.722857,-1.005714,-2.077143,-0.165714,-1.265714,-1.045714,-0.854286,-0.954286,-1.577143,-1.311429,-0.368571,-0.782857,-2.351429,-1.4,-1,0.000063,0.002032,0.000635,0.000553,0.000671,0.000735,0.000662,0,0.002032,0.00068,0.001098,0.000544,0.000744,0.000717,0.001188,0.000961,0.000209,0.000916,0.000535,0.000671,37,124,26,149,5,97,47,14,10,100,31,2576,3986,700,752,29,-1.207031,-1.388672,-1.433594,-1.833984,-1.216797,-1.425781,-1.460938,-1.958984,-1.378906,-1.267578,-1.146484,-1.490234,-0.955078,-1.753906,-2.058594,-0.556641,-1.082031,-2.710938,-1.689453,-1.175781,0,0.000615,0.000499,0.000513,0.001179,0.000103,0.000522,0.000238,0.000461,0.00076,0.000755,0.000308,0.000573,0.000461,0.000485,0.000816,0.000163,0.000559,0.000392,0.000545,Protein-IP
11,37,16,56,6,40,5,3,0,44,16,1086,1691,287,296,10,-0.941748,-0.84466,-0.912621,-1.432039,-1.728155,-0.538835,-0.941748,-1.902913,-0.762136,-0.936893,-0.533981,-0.800971,-0.34466,-1.019417,-1.820388,-0.461165,-0.563107,-2.354369,-1.203883,-0.912621,0.000302,0.002221,0.001728,0.001426,0.002441,0.002578,0.001947,0,0.002962,0.002167,0.003593,0.00203,0.002935,0.002907,0.000658,0.001481,0.000878,0.000686,0.000878,0.001179,48,167,16,140,6,97,23,5,5,72,18,2819,4383,747,852,22,-0.872822,-1.207317,-1.04007,-1.146341,-1.468641,-0.426829,-0.545296,-1.364111,-0.853659,-1.209059,-0.883275,-0.909408,-1.015679,-1.343206,-0.083624,0.205575,-0.203833,-1.736934,-1.318815,-0.83101,0,0.000092,0.000236,0.000288,0.000504,0.000555,0.000594,0.000177,0.000547,0.000208,0.000414,0.000182,0.000159,0.000267,0.001457,0.000866,0.000432,0.000663,0.000295,0.000331,Protein-IP
10,50,13,38,3,38,11,5,2,21,8,765,1224,228,225,9,-0.980645,-0.541935,-1.16129,-1.754839,-1.296774,-0.670968,-1.148387,-2.141935,-0.767742,-1.296774,-1.193548,-0.819355,-0.941935,-1.735484,-1.129032,-0.251613,-0.380645,-2.83871,-1.445161,-0.690323,0,0.00336,0.001299,0.000582,0.004435,0.001344,0.000762,0.00009,0.002643,0.001478,0.001254,0.00112,0.001344,0.000358,0.00345,0.002016,0.001478,0.000269,0.001075,0.002464,78,240,39,237,12,160,50,14,22,134,49,4072,6339,1129,1231,42,-0.675481,-0.729567,-0.826923,-0.903846,-1.194712,-0.213942,-0.384615,-1.384615,-0.598558,-1.080529,-0.75,-0.776442,-0.769231,-1.338942,-0.442308,-0.120192,-0.495192,-2.004808,-1.183894,-0.727163,0,0.00026,0.000216,0.000358,0.000554,0.000563,0.000532,0.000133,0.000582,0.000189,0.000388,0.000117,0.000266,0.000264,0.000912,0.000405,0.000121,0.000346,0.000158,0.000271,Protein-IP
9,29,11,39,1,33,7,4,2,25,14,772,1255,213,220,6,-0.684211,-0.697368,-0.546053,-1.078947,-1.881579,-0.453947,-0.427632,-1.539474,-1.302632,-0.894737,-0.532895,-0.493421,-0.473684,-1.256579,-0.934211,-0.328947,-0.263158,-2.019737,-1.276316,-0.927632,0.000629,0.002689,0.004462,0.002346,0,0.002689,0.00389,0.000458,0,0.002803,0.004977,0.003032,0.002746,0.002231,0.004748,0.00246,0.002574,0.000973,0.000858,0.000629,79,301,31,269,7,167,42,14,10,120,44,4326,6694,1186,1314,31,-0.807135,-1.050167,-1.008919,-1.157191,-1.261984,-0.198439,-0.57748,-0.86845,-0.637681,-1.556299,-1.051282,-0.989967,-1.109253,-1.500557,0.468227,0.152731,-0.374582,-1.746934,-1.268673,-1.09699,0,0.000067,0.000119,0.000115,0.000317,0.000353,0.000199,0.000263,0.000293,0.000038,0.000125,0.000057,0.000076,0.000133,0.000981,0.000344,0.000156,0.000375,0.000191,0.000096,Protein-IP
10,29,10,35,2,20,5,2,1,24,5,490,804,140,134,6,-1.020408,-1.153061,-1.836735,-2.826531,-1.938776,-1.22449,-2.377551,-2.693878,-1.285714,-1.306122,-1.285714,-1.010204,-1.071429,-1.816327,-2.316327,-0.77551,-0.673469,-2.704082,-2.479592,-1,0.00206,0.005495,0.00206,0.000687,0.007457,0.00363,0,0,0.003042,0.004121,0.004121,0.007751,0.001864,0.001668,0.00314,0.004121,0.002649,0.001472,0.000589,0.004415,24,76,41,146,5,59,14,7,2,125,13,1979,3121,487,521,25,-1.529101,-2.912698,-2.513228,-3.931217,-1.57672,-2.949735,-3.724868,-3.116402,-2.439153,-0.888889,-0.775132,-3.214286,-0.902116,-0.738095,-3.534392,-0.949735,-0.804233,-2.714286,-1.730159,-0.84127,0.000418,0.001101,0.00085,0.000412,0.001487,0.000212,0.000058,0,0.000824,0.002021,0.001886,0.000515,0.001197,0.002182,0.000406,0.0013,0.001017,0.000998,0.001519,0.001699,Protein-IP
22,56,16,77,4,37,3,0,0,46,7,1026,1581,267,280,5,-0.858537,-0.858537,-0.985366,-1.497561,-2,-0.44878,-1.029268,-1.229268,-0.258537,-1.214634,-0.946341,-0.887805,-0.580488,-1.229268,-1.2,-0.278049,-0.468293,-2.370732,-1.029268,-0.790244,0,0.001346,0.000925,0.000421,0.000645,0.001878,0.000589,0.001542,0.003364,0.000673,0.002019,0.000841,0.001205,0.001738,0.002271,0.001738,0.001121,0.000617,0.001794,0.001093,52,145,22,132,4,96,38,13,5,71,29,2210,3495,613,670,35,-0.824176,-0.685714,-0.936264,-1.217582,0.120879,-0.391209,-0.663736,-1.334066,-0.417582,-1.391209,-1.164835,-0.830769,-0.995604,-1.556044,-0.417582,-0.175824,-0.268132,-1.608791,-1.498901,-0.973626,0,0.000387,0.000278,0.000295,0.001916,0.000552,0.000485,0.00025,0.000812,0.000105,0.000345,0.000193,0.000359,0.000162,0.001097,0.000531,0.000524,0.000802,0.000299,0.00025,Protein-IP
27,72,15,104,3,31,6,2,2,48,9,1138,1799,311,339,4,-0.659836,-0.741803,-0.979508,-1.504098,-1.737705,-0.42623,-0.95082,-1.04918,-0.418033,-1.139344,-0.889344,-0.885246,-0.655738,-1.360656,-1.27459,-0.221311,-0.491803,-2.22541,-1.036885,-0.819672,0.000159,0.001132,0.000408,0,0.000634,0.001766,0.000589,0.001721,0.002513,0.000498,0.001811,0.000385,0.000747,0.00077,0.001517,0.001562,0.000249,0.000543,0.001291,0.000906,54,147,15,150,6,77,19,6,4,69,23,2046,3176,568,622,32,-0.843678,-0.841379,-0.931034,-1.218391,-0.232184,-0.418391,-0.521839,-1.216092,-0.652874,-1.547126,-1.354023,-0.949425,-1.151724,-1.770115,-0.278161,-0.124138,-0.073563,-2.156322,-1.731034,-1.105747,0,0.000342,0.000261,0.00024,0.001924,0.000636,0.000709,0.000351,0.00073,0.000135,0.000175,0.000192,0.000204,0.000143,0.001467,0.000603,0.000721,0.000505,0.000228,0.000318,Protein-IP
27,60,9,61,2,66,19,4,5,48,21,1300,2056,352,390,13,-1.02682,-1.022989,-0.94636,-1.624521,-2.034483,-0.517241,-1.145594,-1.544061,-0.524904,-1.206897,-0.961686,-0.915709,-0.685824,-1.226054,-1.371648,-0.283525,-0.505747,-2.444444,-1.019157,-0.858238,0,0.0011,0.001011,0.000656,0.001206,0.00227,0.000958,0.000834,0.002785,0.001117,0.001721,0.001277,0.001419,0.001721,0.001898,0.001809,0.000958,0.001082,0.002075,0.001206,31,85,18,84,2,72,15,4,3,47,24,1331,2100,368,412,24,-1.115523,-0.99639,-1.288809,-1.570397,-0.115523,-0.610108,-0.855596,-1.642599,-0.740072,-1.685921,-1.527076,-1.086643,-1.32852,-1.906137,-0.444043,-0.274368,-0.093863,-2.173285,-1.768953,-1.238267,0,0.000622,0.000482,0.00057,0.003216,0.000999,0.001069,0.000526,0.001297,0.000438,0.000421,0.000587,0.000421,0.000526,0.001805,0.000929,0.001227,0.001139,0.000473,0.000622,Protein-IP
16,35,4,35,2,16,5,2,0,28,4,446,706,120,126,7,-1.10989,-1.384615,-1.989011,-2.857143,-1.868132,-1.307692,-2.318681,-2.483516,-1.252747,-1.351648,-1.164835,-1.274725,-0.934066,-1.615385,-2.208791,-0.978022,-0.857143,-2.703297,-2.351648,-0.989011,0.003087,0.005433,0.001358,0.001235,0.008396,0.004075,0.000741,0,0.002963,0.004322,0.005186,0.008273,0.00321,0.003704,0.003828,0.004815,0.003334,0.002469,0.001358,0.005062,18,63,36,140,14,53,19,9,4,122,9,1929,2965,463,485,20,-1.594366,-3.050704,-2.650704,-4.112676,-1.521127,-3.104225,-3.898592,-3.228169,-2.529577,-0.887324,-0.819718,-3.380282,-0.847887,-0.780282,-3.729577,-1.067606,-0.895775,-2.830986,-1.760563,-0.808451,0.000465,0.001141,0.000852,0.000366,0.001535,0.000141,0.000042,0,0.000845,0.002148,0.002028,0.000493,0.001239,0.002338,0.00043,0.001246,0.001042,0.000972,0.001577,0.001887,Protein-IP
22,56,16,77,4,37,3,0,0,46,7,1026,1581,267,280,5,-0.858537,-0.858537,-0.985366,-1.497561,-2,-0.44878,-1.029268,-1.229268,-0.258537,-1.214634,-0.946341,-0.887805,-0.580488,-1.229268,-1.2,-0.278049,-0.468293,-2.370732,-1.029268,-0.790244,0,0.001346,0.000925,0.000421,0.000645,0.001878,0.000589,0.001542,0.003364,0.000673,0.002019,0.000841,0.001205,0.001738,0.002271,0.001738,0.001121,0.000617,0.001794,0.001093,41,110,16,94,4,52,12,5,4,52,12,1315,2075,373,403,26,-1.014134,-0.706714,-1.162544,-1.480565,-0.169611,-0.607774,-0.975265,-1.473498,-0.600707,-1.734982,-1.565371,-1.151943,-1.314488,-1.876325,-0.321555,-0.137809,-0.017668,-1.961131,-1.833922,-1.084806,0,0.000718,0.000405,0.00038,0.003096,0.000826,0.000685,0.000495,0.001115,0.000182,0.000388,0.000421,0.000281,0.000396,0.001924,0.000883,0.00123,0.001139,0.000355,0.000636,Protein-IP
6,40,7,39,4,59,21,1,8,36,30,981,1531,253,315,13,-1.119171,-1.036269,-0.668394,-0.792746,-1.279793,-0.533679,-0.331606,-1.911917,-1.202073,-1.139896,-1.321244,-0.378238,-0.704663,-1.186528,-1.704663,-0.559585,-0.740933,-2.435233,-1.186528,-0.963731,0,0.001332,0.002902,0.003731,0.003257,0.00228,0.004027,0.000444,0.00148,0.001984,0.001273,0.002931,0.002191,0.003346,0.001451,0.001273,0.000681,0.000947,0.002043,0.00151,36,117,47,131,15,131,44,14,10,108,39,2806,4424,748,806,24,-1.31793,-0.791128,-0.630314,-1.181146,-1.079482,-0.7061,-0.80037,-1.955638,-0.192237,-0.754159,-0.89464,-0.791128,-0.569316,-0.913124,-1.297597,-0.478743,-0.524954,-1.316081,-0.571165,-0.774492,0,0.000584,0.000765,0.00053,0.001203,0.000479,0.000686,0.000146,0.001346,0.000731,0.000632,0.000513,0.000849,0.000798,0.000622,0.000561,0.000442,0.001614,0.001053,0.000605,Protein-IP
8,37,14,44,5,41,17,3,6,35,23,950,1502,250,275,7,-0.819672,-1.092896,-0.868852,-1.382514,-1.89071,-0.644809,-0.967213,-1.617486,-1.26776,-0.781421,-0.579235,-0.726776,-0.639344,-1.213115,-1.497268,-0.31694,-0.502732,-2.043716,-1.071038,-0.677596,0,0.002001,0.002963,0.001809,0.001424,0.002848,0.002232,0.001693,0.001424,0.003617,0.004079,0.002309,0.001886,0.002386,0.00254,0.002886,0.001308,0.001616,0.002732,0.002886,88,311,59,255,15,262,60,13,22,164,87,5514,8577,1467,1684,43,-1.113947,-1.025524,-0.523245,-1.226071,-1.802188,-0.618961,-0.709207,-1.558797,-0.738377,-0.813127,-1.22516,-0.98268,-1.177758,-1.484047,-0.621696,0.191431,0.15041,-1.628988,-0.857794,-0.49134,0,0.000158,0.000461,0.000235,0.000295,0.000275,0.0003,0.000138,0.000311,0.000397,0.000167,0.00014,0.000064,0.000135,0.000742,0.000669,0.000651,0.00056,0.000414,0.000428,Protein-NIP
26,58,12,84,4,42,14,7,7,50,13,1205,1943,361,348,5,-0.570281,-0.228916,-0.859438,-1.232932,-2.108434,-0.180723,-0.738956,-1.128514,-0.514056,-1.277108,-0.97992,-0.53012,-0.891566,-1.481928,-1.096386,-0.212851,-0.365462,-2.269076,-1.208835,-0.863454,0.000136,0.002495,0.000468,0.000351,0,0.001891,0.000663,0.001014,0.002378,0.000175,0.00115,0.000877,0.000331,0.00078,0.001755,0.001111,0.000682,0.000448,0.000643,0.000663,98,239,22,166,8,130,35,8,11,93,35,2724,4353,779,883,50,-0.598319,-0.897479,-0.954622,-1.092437,0.122689,-0.457143,-0.660504,-1.072269,-0.709244,-1.773109,-1.606723,-1.026891,-1.302521,-1.865546,-0.17479,-0.065546,0.023529,-2.14958,-1.457143,-1.132773,0.000086,0.000197,0.000166,0.000201,0.001501,0.00031,0.000317,0.000248,0.000467,0,0.00006,0.00012,0.00016,0.000106,0.000847,0.000444,0.000553,0.000375,0.000196,0.000178,Protein-NIP
18,48,12,63,1,29,9,2,0,38,8,956,1538,264,272,7,-0.512953,-0.621762,-1.134715,-1.316062,-1.777202,-0.150259,-0.772021,-1.445596,-1.062176,-1.005181,-0.393782,-0.797927,-0.528497,-1.414508,-1.103627,-0.34715,-0.430052,-2.07772,-1.502591,-0.699482,0.000942,0.00314,0.000879,0.001413,0.00157,0.003423,0.001759,0.000754,0.00201,0.001602,0.004051,0.001382,0.001727,0.001507,0.003266,0.001727,0.001193,0.00135,0,0.002041,80,228,43,254,9,140,22,7,10,133,36,4129,6393,1113,1199,42,-1.240431,-1.061005,-0.735646,-1.344498,-1.641148,-0.706938,-0.807416,-1.656699,-0.763158,-0.845694,-1.221292,-1.150718,-1.22488,-1.407895,-0.827751,0.07177,-0.005981,-1.608852,-1.087321,-0.502392,0,0.000182,0.000491,0.000311,0.00043,0.00034,0.000426,0.000235,0.000413,0.000486,0.000279,0.000105,0.000075,0.000227,0.000942,0.000797,0.000737,0.000725,0.00047,0.000598,Protein-NIP
16,50,12,57,1,60,19,10,2,36,11,1237,2041,393,353,13,-0.496032,-0.051587,-0.972222,-1.365079,-1.777778,-0.194444,-0.757937,-1.246032,-0.892857,-1.365079,-0.59127,-0.531746,-0.579365,-1.531746,-0.579365,-0.297619,-0.424603,-1.813492,-1.43254,-1.019841,0.000538,0.003043,0.00042,0.000336,0.000555,0.00222,0.000673,0.000925,0.001261,0.000219,0.002085,0.000908,0.001059,0.000673,0.002909,0.000841,0.000757,0.001059,0,0.000034,41,110,16,94,4,52,12,5,4,52,12,1315,2075,373,403,26,-1.014134,-0.706714,-1.162544,-1.480565,-0.169611,-0.607774,-0.975265,-1.473498,-0.600707,-1.734982,-1.565371,-1.151943,-1.314488,-1.876325,-0.321555,-0.137809,-0.017668,-1.961131,-1.833922,-1.084806,0,0.000718,0.000405,0.00038,0.003096,0.000826,0.000685,0.000495,0.001115,0.000182,0.000388,0.000421,0.000281,0.000396,0.001924,0.000883,0.00123,0.001139,0.000355,0.000636,Protein-NIP
13,35,7,27,0,31,6,3,0,21,3,541,922,160,166,6,-0.894737,-1.035088,-1.587719,-2.526316,-1.903509,-0.964912,-1.991228,-2.412281,-1.447368,-1.333333,-1.263158,-0.798246,-1.008772,-1.877193,-1.482456,-0.508772,-0.307018,-2.912281,-2.447368,-1.122807,0.001958,0.004699,0.001331,0.00047,0.005561,0.003446,0,0.000392,0.001566,0.00282,0.003368,0.006736,0.001566,0.001801,0.005482,0.003759,0.004699,0.001018,0.000392,0.003133,36,96,20,109,7,89,30,11,6,70,32,2047,3179,555,584,16,-1.238693,-1.135678,-1.193467,-1.575377,-2.386935,-1.077889,-0.91206,-2.065327,-1.09799,-0.91206,-1.339196,-1.11809,-1.356784,-1.432161,-1.560302,-0.462312,-0.394472,-2.683417,-1.374372,-0.5,0.000008,0.000467,0.000581,0.000467,0.000655,0.000319,0.00081,0.000475,0.000647,0.001015,0.000417,0.000336,0,0.000336,0.001424,0.000892,0.00108,0.000221,0.000638,0.001563,Protein-NIP
12,38,20,56,3,54,16,4,4,42,21,1145,1830,318,338,13,-1.14978,-0.920705,-0.643172,-1.317181,-1.779736,-0.647577,-1.039648,-1.9163,-0.572687,-0.964758,-0.53304,-0.920705,-0.325991,-0.942731,-1.669604,-0.259912,-0.603524,-2.132159,-0.907489,-0.964758,0.000095,0.001238,0.002119,0.001548,0.002024,0.002119,0.001524,0,0.00331,0.001167,0.002929,0.001786,0.002929,0.002119,0.001048,0.002143,0.000667,0.001929,0.001595,0.000571,127,342,59,284,17,316,102,31,23,202,98,6690,10604,1816,2013,65,-1.110613,-0.823617,-0.502242,-0.88565,-1.541106,-0.712257,-0.568759,-1.600897,-0.452167,-0.831091,-1.080717,-0.7287,-0.705531,-1.137519,-0.851271,-0.149477,-0.286996,-1.942451,-0.763079,-0.71151,0,0.000262,0.000473,0.000374,0.000365,0.000184,0.000389,0.000142,0.000538,0.000326,0.00022,0.000235,0.000308,0.000254,0.000544,0.000465,0.000377,0.000391,0.00043,0.000344,Protein-NIP
14,39,13,55,0,54,11,3,4,45,19,1122,1753,299,330,9,-1.050691,-0.870968,-0.654378,-1.253456,-2.036866,-0.608295,-1.092166,-1.949309,-0.529954,-0.870968,-0.437788,-0.935484,-0.281106,-0.917051,-1.640553,-0.248848,-0.599078,-2.211982,-0.963134,-0.926267,0.000256,0.001459,0.00192,0.001664,0.001971,0.001895,0.001613,0,0.003482,0.001254,0.003047,0.001408,0.003021,0.002176,0.001382,0.002202,0.000512,0.001664,0.001408,0.000717,22,60,31,134,13,49,7,7,0,112,4,1815,2754,436,455,17,-1.537538,-3.144144,-2.711712,-4.228228,-1.369369,-3.093093,-3.966967,-3.261261,-2.57958,-0.834835,-0.825826,-3.411411,-0.84985,-0.657658,-3.711712,-1.108108,-1.036036,-2.816817,-1.813814,-0.813814,0.000561,0.001198,0.00088,0.000364,0.00185,0.000212,0,0.000068,0.001039,0.002343,0.00204,0.000592,0.00135,0.002563,0.000501,0.001327,0.000827,0.00113,0.001714,0.00201,Protein-NIP
52,118,8,104,4,93,42,18,12,51,29,1942,3097,621,587,29,-0.410194,-0.242718,-0.820388,-1.089806,-1.167476,-0.354369,-0.381068,-1.004854,-0.796117,-1.662621,-1.492718,-0.509709,-1.220874,-1.946602,-0.412621,-0.13835,-0.519417,-2.26699,-1.599515,-1.126214,0.000502,0.001489,0.0002,0.000321,0.001634,0.00089,0.000999,0.001005,0.000853,0,0.000145,0.000569,0.000103,0,0.001907,0.000581,0.000272,0.000636,0.000006,0.000278,77,211,36,204,12,172,45,12,9,138,44,4336,6768,1192,1264,41,-1.269142,-1.267981,-0.883991,-1.450116,-1.743619,-0.808585,-0.87703,-1.75522,-0.806265,-0.910673,-1.189095,-1.265661,-1.24942,-1.5058,-0.733179,0.067285,-0.031323,-1.727378,-1.169374,-0.588167,0,0.000206,0.000437,0.000295,0.000445,0.000327,0.000391,0.000227,0.00043,0.000488,0.000313,0.000152,0.000084,0.000207,0.000937,0.00077,0.00073,0.000688,0.000416,0.000526,Protein-NIP
49,135,14,139,3,95,39,15,5,68,27,2464,3929,723,701,16,-0.722555,0.135729,-0.772455,-0.964072,-1.606786,-0.239521,-0.654691,-1.231537,0.153693,-1.143713,-0.878244,-0.61477,-0.487026,-1.323353,-0.309381,-0.187625,-0.578842,-1.325349,-0.998004,-0.932136,0.000062,0.001228,0.000234,0.000226,0.000575,0.000501,0.000238,0.000242,0.001565,0.000234,0.000452,0.000234,0.000546,0.000246,0.001261,0.000509,0,0.001092,0.000329,0.000214,26,97,13,89,8,113,26,12,5,58,38,2034,3203,563,595,30,-1.137157,-0.76808,-1.002494,-1.144638,-0.793017,-0.513716,-0.693267,-1.760599,-0.638404,-1.44389,-1.331671,-0.785536,-1.129676,-1.790524,-1.007481,-0.329177,-0.244389,-2.356608,-1.643392,-1.147132,0,0.00071,0.000569,0.000668,0.002118,0.000871,0.000814,0.000297,0.001163,0.000308,0.000636,0.000694,0.000574,0.00037,0.001033,0.000657,0.000908,0.000668,0.000501,0.000396,Protein-NIP
36,105,21,101,8,104,39,20,7,63,24,1976,3105,587,571,15,-1.05303,-0.093434,-0.994949,-1.141414,-1.79798,-0.39899,-0.926768,-1.638889,0.174242,-1.131313,-0.957071,-0.777778,-0.436869,-1.224747,-0.744949,-0.386364,-0.638889,-1.396465,-0.989899,-0.984848,0,0.001324,0.000419,0.00045,0.001195,0.00061,0.000468,0.000142,0.002051,0.000487,0.000702,0.000382,0.001029,0.00048,0.001127,0.000641,0.000074,0.001417,0.000634,0.000419,91,302,61,277,22,255,56,17,13,193,76,5985,9202,1516,1755,63,-0.957082,-0.788841,-0.503863,-0.948498,-1.287554,-0.494421,-0.527039,-1.354506,-0.502146,-0.855794,-1.090987,-0.776824,-0.829185,-1.240343,-0.418026,0.156223,0.129614,-1.230043,-0.713305,-0.56309,0,0.000167,0.000372,0.000239,0.00044,0.000287,0.000327,0.000155,0.000452,0.000268,0.00018,0.000137,0.000177,0.000202,0.000704,0.000586,0.000537,0.000679,0.000437,0.000342,Protein-NIP
7,21,5,25,0,19,8,3,0,21,5,500,823,139,138,8,-0.949495,-1.292929,-1.878788,-2.777778,-1.787879,-1.191919,-2.191919,-2.575758,-1.454545,-1.444444,-1.363636,-0.939394,-0.89899,-1.767677,-2.10101,-0.868687,-0.808081,-2.979798,-2.40404,-1.121212,0.00236,0.004815,0.00151,0.001038,0.007458,0.003587,0.000378,0,0.00236,0.003021,0.004059,0.008024,0.002832,0.001982,0.004154,0.003776,0.002832,0.001605,0.001322,0.004531,31,96,21,100,11,52,10,0,3,65,18,1733,2649,433,494,11,-1.231454,-1.172107,-0.982196,-1.626113,-0.979228,-0.848665,-0.991098,-1.821958,-0.605341,-0.676558,-0.807122,-1.029674,-0.718101,-0.845697,-0.744807,-0.103858,-0.240356,-1.261128,-0.967359,-0.448071,0,0.000534,0.000979,0.000564,0.001672,0.000821,0.001068,0.000079,0.001632,0.001177,0.001167,0.000692,0.000633,0.001414,0.002028,0.001444,0.001236,0.002433,0.001395,0.001375,Protein-NIP
7,20,6,26,0,23,8,4,0,18,8,475,820,138,135,8,-1.030612,-1.112245,-1.428571,-2.704082,-2.265306,-0.989796,-1.928571,-2.459184,-1.918367,-0.938776,-1.071429,-0.714286,-0.867347,-2.163265,-1.795918,-0.897959,-0.795918,-3.357143,-2.55102,-0.846939,0.00317,0.00634,0.005746,0.000892,0.007034,0.005944,0.003269,0.00208,0.002774,0.008718,0.006836,0.009709,0.005548,0.002279,0.006142,0.003566,0.003566,0.001288,0,0.006737,21,61,38,138,10,59,22,8,2,112,11,1942,2980,468,492,13,-1.509859,-2.943662,-2.552113,-4.028169,-1.442254,-2.988732,-3.805634,-3.11831,-2.507042,-0.943662,-0.802817,-3.332394,-0.842254,-0.752113,-3.664789,-0.985915,-0.892958,-2.712676,-1.791549,-0.822535,0.000429,0.001158,0.000836,0.000286,0.001623,0.000129,0.000021,0,0.000915,0.002066,0.001959,0.000472,0.001187,0.002295,0.000379,0.00128,0.000922,0.000987,0.001487,0.001816,Protein-NIP
31,85,8,80,14,68,18,6,3,51,14,1584,2430,440,466,12,-0.706625,-0.637224,-0.70347,-1.192429,-1.66877,-0.249211,-0.741325,-1.208202,-0.217666,-1.085174,-0.955836,-0.694006,-0.466877,-1.135647,-0.993691,-0.037855,-0.381703,-2.192429,-0.905363,-0.85489,0,0.000892,0.000779,0.000478,0.000943,0.001546,0.000704,0.00049,0.002137,0.000603,0.00088,0.000666,0.000968,0.000943,0.001232,0.00142,0.000339,0.000591,0.001194,0.000503,49,161,25,129,6,98,23,8,6,75,24,2287,3563,647,676,19,-0.886752,-0.897436,-0.876068,-1.305556,-1.376068,-0.67094,-0.82906,-1.529915,-0.600427,-0.918803,-1.00641,-1.096154,-0.886752,-1.34188,-0.448718,0.044872,-0.117521,-1.098291,-1.119658,-0.557692,0,0.000481,0.000467,0.000337,0.000756,0.000472,0.000399,0.000241,0.000881,0.000395,0.000476,0.000091,0.000231,0.000332,0.001651,0.001073,0.000881,0.00155,0.000582,0.00063,Protein-NIP
29,91,18,85,5,73,27,6,12,56,23,1730,2703,479,517,17,-1.452174,-1.350725,-0.828986,-1.301449,-1.872464,-1.115942,-1.289855,-1.498551,-0.747826,-1.553623,-1.811594,-1.576812,-1.689855,-1.269565,-1.802899,-0.286957,-0.617391,-2.521739,-0.886957,-1.472464,0,0.000803,0.001633,0.001209,0.00236,0.000699,0.000916,0.001492,0.001841,0.001086,0.000727,0.000245,0.000217,0.001539,0.00135,0.001747,0.001322,0.001114,0.001822,0.000774,78,282,71,285,10,223,62,16,18,184,62,5524,8665,1459,1688,45,-1.066908,-0.773056,-0.460217,-0.867993,-1.409584,-0.617541,-0.537975,-1.572333,-0.492767,-0.902351,-1.022604,-0.668174,-0.652803,-1.201627,-0.852622,-0.147378,-0.353526,-1.955696,-0.792043,-0.756781,0,0.00031,0.000583,0.000439,0.000487,0.000281,0.000503,0.000166,0.000606,0.000376,0.000311,0.000286,0.000373,0.000293,0.000651,0.00055,0.000371,0.00051,0.000498,0.000389,Protein-NIP
10,33,8,42,4,50,13,6,2,32,16,1023,1607,289,299,6,-0.355,-0.655,-1.145,-1.2,-2.035,-0.23,-0.61,-1.23,-0.925,-1.44,-0.545,-0.785,-0.865,-1.57,-0.985,-0.25,-0.53,-2.265,-1.46,-1.16,0.001522,0.002329,0.000311,0.001118,0.000435,0.002857,0.001708,0.000901,0.002453,0,0.003261,0.000932,0.000839,0.000745,0.003106,0.002174,0.000342,0.00087,0.000839,0.000248,41,124,28,158,8,105,49,17,8,112,42,2588,4015,685,750,35,-1.20078,-1.315789,-1.385965,-1.818713,-1.066277,-1.382066,-1.444444,-1.97271,-1.220273,-1.191033,-1.11306,-1.432749,-0.88499,-1.781676,-2.046784,-0.582846,-1.011696,-2.590643,-1.670565,-1.126706,0,0.000589,0.000451,0.000451,0.001209,0.000107,0.000535,0.000241,0.000553,0.0007,0.0007,0.000281,0.000544,0.000388,0.000352,0.000633,0.000214,0.000616,0.000343,0.000482,Protein-NIP
52,131,7,105,8,102,28,9,9,66,28,2007,3142,582,622,47,-0.830549,-0.291169,-0.665871,-0.899761,-0.281623,-0.350835,-0.558473,-1.331742,-0.606205,-1.565632,-1.377088,-0.565632,-1.176611,-1.618138,-0.513126,-0.257757,-0.498807,-2.300716,-1.081146,-1.116945,0,0.000835,0.000447,0.000508,0.002102,0.000593,0.000547,0.000208,0.000824,0,0.000146,0.00035,0.000239,0.000269,0.001086,0.000504,0.000281,0.000512,0.000454,0.000189,99,284,39,246,4,158,42,6,16,121,53,3959,6103,1059,1224,48,-0.455758,-1.090909,-0.992727,-1.018182,-1.158788,-0.368485,-0.375758,-0.756364,-0.882424,-1.591515,-1.078788,-0.972121,-1.21697,-1.57697,0.973333,0.441212,-0.18303,-2.076364,-1.432727,-1.052121,0.000062,0.000018,0.000056,0.000081,0.000268,0.000216,0.000232,0.000203,0.000181,0,0.000097,0.000025,0.000011,0.000091,0.001068,0.00045,0.000149,0.000194,0.00008,0.00003,Protein-NIP
15,32,10,36,3,34,12,5,2,32,10,891,1439,249,257,10,-1.039773,-0.852273,-0.943182,-1.4375,-1.926136,-0.636364,-1.051136,-2.005682,-0.795455,-0.948864,-0.630682,-0.744318,-0.596591,-1.119318,-1.926136,-0.573864,-0.6875,-2.607955,-1.392045,-1.011364,0,0.002472,0.001734,0.001808,0.002103,0.002656,0.001808,0,0.003173,0.002435,0.003911,0.00273,0.002804,0.002988,0.000258,0.001439,0.000627,0.00048,0.00048,0.000996,78,240,39,237,12,160,50,14,22,134,49,4072,6339,1129,1231,42,-0.675481,-0.729567,-0.826923,-0.903846,-1.194712,-0.213942,-0.384615,-1.384615,-0.598558,-1.080529,-0.75,-0.776442,-0.769231,-1.338942,-0.442308,-0.120192,-0.495192,-2.004808,-1.183894,-0.727163,0,0.00026,0.000216,0.000358,0.000554,0.000563,0.000532,0.000133,0.000582,0.000189,0.000388,0.000117,0.000266,0.000264,0.000912,0.000405,0.000121,0.000346,0.000158,0.000271,Protein-NIP
7,20,3,39,7,50,23,11,3,33,26,1134,1763,307,315,15,-1.115942,-0.661836,-0.961353,-1.603865,-1.463768,-0.198068,-1.019324,-2.004831,-0.227053,-1.004831,-0.396135,-0.888889,-0.478261,-1.169082,-1.47343,-0.318841,-0.589372,-1.782609,-1.376812,-1.048309,0.000246,0.002489,0.001725,0.001232,0.002637,0.003746,0.001824,0,0.004091,0.00143,0.003426,0.001873,0.002884,0.002218,0.001356,0.001996,0.000961,0.002194,0.000838,0.000912,116,351,72,337,17,314,98,26,29,219,101,6729,10634,1798,2057,59,-1.081858,-0.840708,-0.45649,-0.859145,-1.500737,-0.677729,-0.545723,-1.573009,-0.466077,-0.842183,-1.073009,-0.69764,-0.64528,-1.057522,-0.912979,-0.111357,-0.257375,-1.880531,-0.684366,-0.727139,0,0.000255,0.000519,0.000397,0.00042,0.000242,0.000426,0.000165,0.000543,0.000363,0.000245,0.000261,0.000329,0.000269,0.000529,0.000504,0.000375,0.000418,0.00047,0.000361,Protein-NIP
16,44,11,50,3,55,15,3,5,49,14,1095,1775,291,328,19,-0.488584,-0.744292,-0.557078,-1.073059,-1.328767,-0.465753,-0.680365,-1.420091,-1.086758,-0.990868,-0.493151,-0.680365,-0.456621,-1.351598,-1.077626,0.063927,-0.100457,-2.09589,-1.356164,-0.885845,0.00034,0.001532,0.002354,0.000964,0.002297,0.001418,0.001702,0,0.000624,0.001078,0.002921,0.001191,0.001985,0.001078,0.001929,0.002978,0.001588,0.00017,0.000482,0.000312,52,145,22,132,4,96,38,13,5,71,29,2210,3495,613,670,35,-0.824176,-0.685714,-0.936264,-1.217582,0.120879,-0.391209,-0.663736,-1.334066,-0.417582,-1.391209,-1.164835,-0.830769,-0.995604,-1.556044,-0.417582,-0.175824,-0.268132,-1.608791,-1.498901,-0.973626,0,0.000387,0.000278,0.000295,0.001916,0.000552,0.000485,0.00025,0.000812,0.000105,0.000345,0.000193,0.000359,0.000162,0.001097,0.000531,0.000524,0.000802,0.000299,0.00025,Protein-NIP
10,33,14,36,1,26,7,3,1,27,6,611,1004,168,171,5,-0.716667,-0.916667,-1.558333,-2.441667,-1.741667,-0.95,-1.916667,-2.266667,-1.025,-1.366667,-1.241667,-0.625,-0.916667,-1.65,-1.316667,-0.516667,-0.425,-2.55,-2.208333,-0.941667,0.001965,0.003455,0.001152,0.000271,0.005149,0.002575,0.000271,0,0.002033,0.002168,0.003117,0.006369,0.001965,0.001016,0.004675,0.003388,0.002507,0.000407,0.000136,0.003184,70,177,27,139,2,91,26,7,6,83,25,2159,3456,642,666,32,-0.617521,-0.393162,-0.944444,-1.059829,0.352564,-0.205128,-0.557692,-1.076923,-0.40812,-1.527778,-1.262821,-0.83547,-1.029915,-1.549145,-0.185897,-0.181624,-0.258547,-1.647436,-1.275641,-1.032051,0.000132,0.000444,0.000097,0.000151,0.001796,0.00047,0.00037,0.00028,0.000653,0,0.000142,0.000032,0.000216,0.000064,0.000972,0.000325,0.000306,0.000682,0.000142,0.000103,Protein-NIP
12,42,4,43,4,39,13,4,3,31,7,882,1385,271,254,15,-0.813559,-0.412429,-1.237288,-1.689266,-1.333333,-0.768362,-1.056497,-1.858757,-0.870056,-1.338983,-1.079096,-1.016949,-0.937853,-1.717514,-0.966102,-0.254237,-0.418079,-2.587571,-1.282486,-0.824859,0.000113,0.00339,0.000414,0.000339,0.003691,0.000979,0.000942,0,0.002411,0.000603,0.001281,0.000038,0.000942,0.000075,0.003616,0.002109,0.001205,0.000829,0.001168,0.001544,82,255,66,263,9,257,78,18,27,187,87,5471,8602,1422,1687,43,-1.124885,-0.809917,-0.463728,-0.891644,-1.323232,-0.681359,-0.540863,-1.603306,-0.46832,-0.810836,-1.024793,-0.73921,-0.684114,-1.197429,-0.912764,-0.1809,-0.323232,-2.072544,-0.801653,-0.747475,0,0.000331,0.000653,0.00053,0.000552,0.000288,0.000565,0.000225,0.00067,0.000508,0.000363,0.000338,0.000469,0.000349,0.000617,0.000609,0.000422,0.000509,0.000585,0.000488,Protein-NIP
10,29,10,35,2,20,5,2,1,24,5,490,804,140,134,6,-1.020408,-1.153061,-1.836735,-2.826531,-1.938776,-1.22449,-2.377551,-2.693878,-1.285714,-1.306122,-1.285714,-1.010204,-1.071429,-1.816327,-2.316327,-0.77551,-0.673469,-2.704082,-2.479592,-1,0.00206,0.005495,0.00206,0.000687,0.007457,0.00363,0,0,0.003042,0.004121,0.004121,0.007751,0.001864,0.001668,0.00314,0.004121,0.002649,0.001472,0.000589,0.004415,79,301,31,269,7,167,42,14,10,120,44,4326,6694,1186,1314,31,-0.807135,-1.050167,-1.008919,-1.157191,-1.261984,-0.198439,-0.57748,-0.86845,-0.637681,-1.556299,-1.051282,-0.989967,-1.109253,-1.500557,0.468227,0.152731,-0.374582,-1.746934,-1.268673,-1.09699,0,0.000067,0.000119,0.000115,0.000317,0.000353,0.000199,0.000263,0.000293,0.000038,0.000125,0.000057,0.000076,0.000133,0.000981,0.000344,0.000156,0.000375,0.000191,0.000096,Protein-NIP
15,51,10,50,3,29,12,5,1,36,8,955,1571,283,271,11,-0.285714,-0.076531,-1.331633,-1.454082,-1.489796,-0.362245,-0.892857,-1.168367,-0.872449,-1.408163,-0.418367,-0.734694,-0.821429,-1.683673,-0.285714,-0.382653,-0.44898,-1.709184,-1.739796,-0.882653,0.002252,0.004389,0.000456,0.001112,0.002423,0.002565,0.001682,0.000998,0.002822,0.000798,0.003791,0.001739,0.001425,0.00077,0.004389,0.001682,0.001283,0.002822,0,0.001625,64,180,29,165,6,83,26,7,11,74,22,2665,4009,679,802,23,-1.079926,-1.217472,-0.975836,-1.007435,-0.827138,-0.496283,-0.552045,-1.33829,-0.630112,-1.45539,-1.040892,-1.208178,-1.180297,-1.263941,-0.314126,0.211896,-0.39777,-1.349442,-1.172862,-1.10223,0,0.000229,0.000466,0.000737,0.001245,0.000642,0.000787,0.000444,0.00097,0.000254,0.000561,0.000113,0.000353,0.00055,0.00157,0.00128,0.00055,0.001358,0.000593,0.000335,Protein-NIP
11,34,10,40,2,43,11,4,1,38,15,906,1456,254,260,12,-0.920904,-0.824859,-0.909605,-1.40113,-1.768362,-0.59322,-0.971751,-1.954802,-0.689266,-1,-0.700565,-0.751412,-0.531073,-1.028249,-1.881356,-0.502825,-0.632768,-2.694915,-1.305085,-1,0.000863,0.002786,0.002119,0.00204,0.00255,0.002825,0.002393,0,0.003649,0.00255,0.004041,0.002982,0.003139,0.00357,0.000745,0.001766,0.000863,0.000157,0.001255,0.001216,23,63,38,143,14,56,12,7,0,112,17,1899,2916,462,479,20,-1.474432,-2.806818,-2.457386,-3.880682,-1.403409,-2.866477,-3.676136,-3.068182,-2.329545,-0.838068,-0.78125,-3.159091,-0.690341,-0.65625,-3.545455,-0.928977,-0.792614,-2.556818,-1.684659,-0.767045,0.000498,0.001219,0.000829,0.000332,0.001673,0.000216,0.000043,0,0.000937,0.002134,0.001932,0.00057,0.001298,0.002372,0.000425,0.001334,0.000894,0.000981,0.001594,0.001824,Protein-NIP
7,20,3,39,7,50,23,11,3,33,26,1134,1763,307,315,15,-1.115942,-0.661836,-0.961353,-1.603865,-1.463768,-0.198068,-1.019324,-2.004831,-0.227053,-1.004831,-0.396135,-0.888889,-0.478261,-1.169082,-1.47343,-0.318841,-0.589372,-1.782609,-1.376812,-1.048309,0.000246,0.002489,0.001725,0.001232,0.002637,0.003746,0.001824,0,0.004091,0.00143,0.003426,0.001873,0.002884,0.002218,0.001356,0.001996,0.000961,0.002194,0.000838,0.000912,70,177,27,139,2,91,26,7,6,83,25,2159,3456,642,666,32,-0.617521,-0.393162,-0.944444,-1.059829,0.352564,-0.205128,-0.557692,-1.076923,-0.40812,-1.527778,-1.262821,-0.83547,-1.029915,-1.549145,-0.185897,-0.181624,-0.258547,-1.647436,-1.275641,-1.032051,0.000132,0.000444,0.000097,0.000151,0.001796,0.00047,0.00037,0.00028,0.000653,0,0.000142,0.000032,0.000216,0.000064,0.000972,0.000325,0.000306,0.000682,0.000142,0.000103,Protein-NIP
10,33,8,42,4,50,13,6,2,32,16,1023,1607,289,299,6,-0.355,-0.655,-1.145,-1.2,-2.035,-0.23,-0.61,-1.23,-0.925,-1.44,-0.545,-0.785,-0.865,-1.57,-0.985,-0.25,-0.53,-2.265,-1.46,-1.16,0.001522,0.002329,0.000311,0.001118,0.000435,0.002857,0.001708,0.000901,0.002453,0,0.003261,0.000932,0.000839,0.000745,0.003106,0.002174,0.000342,0.00087,0.000839,0.000248,36,96,20,109,7,89,30,11,6,70,32,2047,3179,555,584,16,-1.238693,-1.135678,-1.193467,-1.575377,-2.386935,-1.077889,-0.91206,-2.065327,-1.09799,-0.91206,-1.339196,-1.11809,-1.356784,-1.432161,-1.560302,-0.462312,-0.394472,-2.683417,-1.374372,-0.5,0.000008,0.000467,0.000581,0.000467,0.000655,0.000319,0.00081,0.000475,0.000647,0.001015,0.000417,0.000336,0,0.000336,0.001424,0.000892,0.00108,0.000221,0.000638,0.001563,Protein-NIP
9,25,9,29,1,17,7,4,0,23,4,568,913,155,153,8,-0.526786,-0.464286,-1.035714,-1.491071,-1.419643,-0.669643,-1.116071,-1.455357,-0.910714,-1.044643,-0.803571,-0.428571,-0.607143,-1.535714,-1.178571,-0.375,-0.544643,-2.232143,-1.616071,-0.875,0.0025,0.0075,0.002679,0.001429,0.005357,0.00375,0.001518,0.003036,0.005714,0.004375,0.005804,0.006429,0.003393,0.0025,0.005893,0.002679,0.001607,0.002054,0,0.00375,46,97,29,166,5,40,4,2,2,99,6,1649,2564,406,445,15,-0.887574,-1.964497,-1.674556,-2.748521,-0.713018,-2.011834,-2.710059,-2.310651,-1.526627,-0.446746,-0.284024,-2.295858,-0.387574,-0.142012,-2.384615,-0.502959,-0.606509,-1.553254,-0.837278,-0.384615,0.000402,0.000796,0.000772,0.00049,0.001857,0.000056,0,0.000048,0.000949,0.001688,0.001994,0.000322,0.001101,0.002412,0.000611,0.001045,0.00049,0.00156,0.001568,0.001511,Protein-NIP
30,69,18,88,7,46,13,4,3,46,7,1182,1864,336,334,7,-0.9375,-0.8875,-1.116667,-1.704167,-1.991667,-0.55,-1.195833,-1.4125,-0.516667,-1.179167,-0.891667,-0.9375,-0.554167,-1.229167,-1.179167,-0.345833,-0.541667,-2.308333,-1.1,-0.825,0,0.001468,0.001136,0.000355,0.000497,0.002131,0.000734,0.001184,0.002652,0.000758,0.001941,0.001018,0.001468,0.001705,0.002438,0.001657,0.000758,0.000971,0.001847,0.001681,22,52,11,47,1,40,10,1,5,34,12,876,1422,232,276,17,-0.467391,-1.065217,-0.771739,-1.157609,-1.391304,-0.630435,-0.625,-1.396739,-1.244565,-1.027174,-0.940217,-0.76087,-0.75,-1.48913,-1.043478,-0.190217,-0.130435,-2.190217,-1.375,-0.896739,0.000345,0.000949,0.00151,0.001467,0.003235,0.001768,0.002588,0.000776,0.000776,0.00151,0.002329,0.001812,0.00151,0.001208,0.00289,0.002114,0.002674,0,0.000776,0.00082,Protein-NIP
10,22,8,42,0,34,12,7,2,30,12,686,1116,184,196,5,-0.686567,-0.738806,-0.88806,-1.30597,-1.850746,-0.350746,-0.597015,-1.634328,-1.126866,-0.895522,-0.701493,-0.619403,-0.365672,-1.470149,-1.708955,-0.447761,-0.11194,-2.231343,-1.238806,-0.813433,0.000068,0.002944,0.001575,0.001369,0.000479,0.003629,0.003492,0.001985,0.001369,0.003903,0.004998,0.003012,0.003149,0.001095,0.000685,0.001369,0.00356,0,0.000822,0.002465,49,161,25,129,6,98,23,8,6,75,24,2287,3563,647,676,19,-0.886752,-0.897436,-0.876068,-1.305556,-1.376068,-0.67094,-0.82906,-1.529915,-0.600427,-0.918803,-1.00641,-1.096154,-0.886752,-1.34188,-0.448718,0.044872,-0.117521,-1.098291,-1.119658,-0.557692,0,0.000481,0.000467,0.000337,0.000756,0.000472,0.000399,0.000241,0.000881,0.000395,0.000476,0.000091,0.000231,0.000332,0.001651,0.001073,0.000881,0.00155,0.000582,0.00063,Protein-NIP
13,38,9,27,0,48,17,9,2,22,15,782,1270,232,230,10,-0.741935,-0.716129,-0.664516,-1.148387,-1.387097,-0.206452,-0.393548,-1.890323,-0.96129,-1.116129,-0.76129,-0.122581,-0.587097,-1.354839,-1.290323,-0.258065,-0.277419,-2.56129,-1.380645,-0.941935,0.000759,0.002751,0.003416,0.001992,0.004649,0.004412,0.00408,0.00019,0.002799,0.002135,0.003605,0.005361,0.003178,0.003083,0.002989,0.003178,0.002467,0,0.001091,0.001423,33,70,10,56,3,71,17,7,4,44,15,1332,2092,374,415,26,-0.790441,-0.827206,-0.948529,-1.378676,-1.363971,-0.636029,-0.794118,-1.345588,-1.1875,-1.1875,-1.191176,-0.75,-1.136029,-1.397059,-0.488971,-0.216912,-0.018382,-2.113971,-1.375,-0.830882,0,0.000849,0.000543,0.000097,0.002089,0.001114,0.000989,0.000696,0.000863,0.000487,0.00032,0.000696,0.000279,0.00071,0.002743,0.001253,0.00188,0.000905,0.000529,0.00039,Protein-NIP
21,56,4,74,3,34,8,3,1,37,11,1141,1761,313,314,9,-0.413333,-0.746667,-1.12,-1.244444,-1.946667,-0.368889,-0.76,-1.364444,-0.964444,-1.248889,-0.413333,-0.902222,-0.786667,-1.324444,-1.075556,-0.28,-0.462222,-2.142222,-1.248889,-0.968889,0.000889,0.001273,0.000096,0.000529,0.000048,0.001682,0.000721,0.000553,0.001225,0,0.002571,0.000024,0.000505,0.001057,0.002354,0.001321,0.000144,0.000793,0.000553,0.000288,54,155,18,141,3,54,17,7,2,55,8,2022,3149,569,590,11,-0.976303,-0.843602,-0.962085,-1.419431,-1.345972,-0.663507,-0.902844,-1.578199,-0.590047,-1.004739,-1.047393,-1.080569,-0.959716,-1.417062,-0.763033,-0.075829,-0.177725,-1.156398,-1.14218,-0.514218,0,0.000435,0.000527,0.000251,0.001016,0.000459,0.00038,0.000349,0.001029,0.000478,0.00052,0.000092,0.000171,0.000245,0.001653,0.000998,0.000974,0.001757,0.000661,0.000869,Protein-NIP
7,20,6,26,0,23,8,4,0,18,8,475,820,138,135,8,-1.030612,-1.112245,-1.428571,-2.704082,-2.265306,-0.989796,-1.928571,-2.459184,-1.918367,-0.938776,-1.071429,-0.714286,-0.867347,-2.163265,-1.795918,-0.897959,-0.795918,-3.357143,-2.55102,-0.846939,0.00317,0.00634,0.005746,0.000892,0.007034,0.005944,0.003269,0.00208,0.002774,0.008718,0.006836,0.009709,0.005548,0.002279,0.006142,0.003566,0.003566,0.001288,0,0.006737,38,133,25,130,8,105,32,12,7,102,32,2525,4001,695,746,35,-1.300589,-1.516699,-1.451866,-1.685658,-0.978389,-1.438114,-1.424361,-2.220039,-1.170923,-1.218075,-1.257367,-1.375246,-0.925344,-1.687623,-2.017682,-0.831041,-1.02947,-2.666012,-1.56778,-1.220039,0,0.000585,0.000534,0.000622,0.0013,0.000288,0.000701,0.000223,0.000896,0.000864,0.000725,0.000502,0.000827,0.000497,0.000636,0.000474,0.000283,0.000627,0.000474,0.000585,Protein-NIP
14,35,9,50,2,36,2,0,1,30,11,842,1333,217,245,7,-0.628743,-0.982036,-1,-1.353293,-1.832335,-0.532934,-0.958084,-1.646707,-1.047904,-0.730539,-0.245509,-0.886228,-0.431138,-1.538922,-1.11976,-0.365269,-0.323353,-2.191617,-1.431138,-0.814371,0,0.001335,0.001118,0.001299,0.000758,0.0022,0.00101,0.000289,0.001768,0.002273,0.004184,0.000974,0.001768,0.000289,0.002633,0.001299,0.001263,0.000649,0.000072,0.000866,37,113,27,106,8,104,33,12,9,74,37,2306,3606,598,704,19,-1.200436,-1.257081,-0.825708,-1.052288,-0.764706,-0.464052,-0.601307,-1.538126,-0.701525,-1.252723,-0.91939,-1.159041,-1.034858,-1.176471,-0.372549,0.285403,-0.276688,-1.352941,-1.058824,-0.893246,0,0.000316,0.000758,0.000845,0.001481,0.000921,0.001059,0.000438,0.001084,0.000565,0.000865,0.000453,0.00057,0.000957,0.001889,0.001777,0.000825,0.001486,0.000896,0.000687,Protein-NIP
15,35,11,29,0,17,3,2,0,24,6,493,851,151,141,6,-0.738318,-0.841121,-1.299065,-2.448598,-1.813084,-1.084112,-1.728972,-2.158879,-1.588785,-0.943925,-0.943925,-0.71028,-0.626168,-1.915888,-1.439252,-0.607477,-0.588785,-3.224299,-2.271028,-0.813084,0.00447,0.006197,0.005181,0.00061,0.008025,0.004267,0.002438,0.001524,0.003454,0.007517,0.007314,0.007619,0.00579,0.002032,0.007314,0.004267,0.002641,0.000406,0,0.006197,79,269,51,243,7,211,58,14,12,180,62,4920,7649,1299,1458,48,-1.133197,-0.831967,-0.58709,-1.060451,-1.454918,-0.702869,-0.677254,-1.724385,-0.539959,-0.815574,-1.040984,-0.730533,-0.718238,-1.189549,-1.169057,-0.246926,-0.352459,-1.919057,-0.82377,-0.706967,0,0.0004,0.000687,0.000449,0.000615,0.000315,0.000529,0.000228,0.000737,0.000534,0.000405,0.000351,0.000441,0.000406,0.000563,0.000587,0.000491,0.000661,0.000607,0.000506,Protein-NIP
19,38,11,49,0,21,8,2,1,35,7,710,1159,189,197,10,-0.486301,-0.828767,-0.876712,-1.541096,-1.547945,-0.493151,-0.89726,-1.705479,-1.30137,-0.890411,-0.575342,-0.650685,-0.465753,-1.589041,-1.246575,-0.356164,-0.294521,-2.315068,-1.39726,-0.746575,0.001235,0.002358,0.002639,0.000449,0.001628,0.002583,0.001516,0.000898,0.001123,0.002976,0.004828,0.00247,0.002695,0.000618,0.003256,0.003032,0.00174,0,0.000225,0.001909,45,134,28,125,6,144,46,9,12,95,50,2838,4474,778,866,38,-1.289242,-1.375661,-1.271605,-1.712522,-1.126984,-1.391534,-1.410935,-2.031746,-1.324515,-1.243386,-1.188713,-1.308642,-0.945326,-1.749559,-1.987654,-0.657848,-1.038801,-2.716049,-1.587302,-1.231041,0,0.000535,0.000736,0.000589,0.001147,0.000252,0.000632,0.000256,0.000605,0.00076,0.000655,0.000481,0.000543,0.000388,0.000523,0.00062,0.00026,0.000446,0.000426,0.000504,Protein-NIP
2,24,10,26,1,14,3,2,0,23,6,479,795,137,123,7,-0.612903,-0.731183,-0.935484,-1.795699,-1.053763,-0.655914,-1.075269,-2.010753,-1.27957,-0.709677,-0.623656,-0.55914,-0.516129,-1.419355,-1.376344,-0.548387,-0.462366,-2.354839,-1.301075,-0.688172,0.001854,0.006798,0.005809,0,0.008528,0.003955,0.002966,0,0.002348,0.006303,0.007045,0.007168,0.004079,0.002472,0.004573,0.002472,0.00173,0.001112,0.000865,0.005315,38,133,25,130,8,105,32,12,7,102,32,2525,4001,695,746,35,-1.300589,-1.516699,-1.451866,-1.685658,-0.978389,-1.438114,-1.424361,-2.220039,-1.170923,-1.218075,-1.257367,-1.375246,-0.925344,-1.687623,-2.017682,-0.831041,-1.02947,-2.666012,-1.56778,-1.220039,0,0.000585,0.000534,0.000622,0.0013,0.000288,0.000701,0.000223,0.000896,0.000864,0.000725,0.000502,0.000827,0.000497,0.000636,0.000474,0.000283,0.000627,0.000474,0.000585,Protein-NIP
112,260,30,278,7,186,53,15,12,155,47,4535,7066,1304,1352,46,-0.612004,-0.478028,-0.371919,-0.691318,-1.231511,-0.404073,-0.676313,-1.05895,-0.189711,-0.933548,-0.98821,-0.926045,-0.461951,-0.784566,-0.682744,-0.274384,-0.3612,-1.35477,-0.841372,-0.905681,0.000077,0.000424,0.000403,0.000414,0.00076,0.000272,0.000194,0.000265,0.00071,0.000168,0.000194,0,0.00039,0.000362,0.000629,0.000258,0.000171,0.000771,0.00033,0.000102,99,284,39,246,4,158,42,6,16,121,53,3959,6103,1059,1224,48,-0.455758,-1.090909,-0.992727,-1.018182,-1.158788,-0.368485,-0.375758,-0.756364,-0.882424,-1.591515,-1.078788,-0.972121,-1.21697,-1.57697,0.973333,0.441212,-0.18303,-2.076364,-1.432727,-1.052121,0.000062,0.000018,0.000056,0.000081,0.000268,0.000216,0.000232,0.000203,0.000181,0,0.000097,0.000025,0.000011,0.000091,0.001068,0.00045,0.000149,0.000194,0.00008,0.00003,Protein-NIP
36,105,21,101,8,104,39,20,7,63,24,1976,3105,587,571,15,-1.05303,-0.093434,-0.994949,-1.141414,-1.79798,-0.39899,-0.926768,-1.638889,0.174242,-1.131313,-0.957071,-0.777778,-0.436869,-1.224747,-0.744949,-0.386364,-0.638889,-1.396465,-0.989899,-0.984848,0,0.001324,0.000419,0.00045,0.001195,0.00061,0.000468,0.000142,0.002051,0.000487,0.000702,0.000382,0.001029,0.00048,0.001127,0.000641,0.000074,0.001417,0.000634,0.000419,23,58,34,128,12,60,18,5,4,106,14,1839,2802,434,474,22,-1.684211,-3.260234,-2.72807,-4.359649,-1.497076,-3.289474,-4.119883,-3.476608,-2.690058,-0.929825,-0.909357,-3.593567,-0.929825,-0.821637,-3.979532,-1.131579,-0.903509,-2.95614,-1.926901,-0.847953,0.00057,0.001235,0.000958,0.000373,0.001776,0.000205,0.000088,0,0.001023,0.002303,0.002083,0.000563,0.001345,0.002493,0.000431,0.00136,0.001053,0.001118,0.001637,0.001988,Protein-NIP
10,22,6,26,0,20,6,3,0,23,6,492,811,135,132,8,-0.908163,-1.214286,-1.683673,-2.704082,-1.642857,-1.112245,-2.091837,-2.428571,-1.336735,-1.316327,-1.27551,-0.897959,-0.846939,-1.663265,-2.030612,-0.663265,-0.693878,-2.602041,-2.173469,-0.979592,0.002695,0.00491,0.001637,0.000963,0.00722,0.003754,0.000096,0,0.002214,0.003273,0.003851,0.008086,0.002792,0.001733,0.003658,0.003947,0.002888,0.001733,0.001155,0.004332,79,301,31,269,7,167,42,14,10,120,44,4326,6694,1186,1314,31,-0.807135,-1.050167,-1.008919,-1.157191,-1.261984,-0.198439,-0.57748,-0.86845,-0.637681,-1.556299,-1.051282,-0.989967,-1.109253,-1.500557,0.468227,0.152731,-0.374582,-1.746934,-1.268673,-1.09699,0,0.000067,0.000119,0.000115,0.000317,0.000353,0.000199,0.000263,0.000293,0.000038,0.000125,0.000057,0.000076,0.000133,0.000981,0.000344,0.000156,0.000375,0.000191,0.000096,Protein-NIP
9,29,11,39,1,33,7,4,2,25,14,772,1255,213,220,6,-0.684211,-0.697368,-0.546053,-1.078947,-1.881579,-0.453947,-0.427632,-1.539474,-1.302632,-0.894737,-0.532895,-0.493421,-0.473684,-1.256579,-0.934211,-0.328947,-0.263158,-2.019737,-1.276316,-0.927632,0.000629,0.002689,0.004462,0.002346,0,0.002689,0.00389,0.000458,0,0.002803,0.004977,0.003032,0.002746,0.002231,0.004748,0.00246,0.002574,0.000973,0.000858,0.000629,22,60,31,134,13,49,7,7,0,112,4,1815,2754,436,455,17,-1.537538,-3.144144,-2.711712,-4.228228,-1.369369,-3.093093,-3.966967,-3.261261,-2.57958,-0.834835,-0.825826,-3.411411,-0.84985,-0.657658,-3.711712,-1.108108,-1.036036,-2.816817,-1.813814,-0.813814,0.000561,0.001198,0.00088,0.000364,0.00185,0.000212,0,0.000068,0.001039,0.002343,0.00204,0.000592,0.00135,0.002563,0.000501,0.001327,0.000827,0.00113,0.001714,0.00201,Protein-NIP
3,19,7,27,0,16,7,3,0,24,9,459,784,130,122,9,-1.095745,-1.297872,-1.595745,-2.702128,-2.085106,-1.212766,-2.010638,-2.425532,-1.914894,-0.755319,-1.031915,-0.914894,-0.712766,-2.180851,-2.031915,-1.12766,-0.829787,-3.212766,-2.531915,-0.734043,0.003056,0.006338,0.004866,0.000792,0.007696,0.005432,0.003395,0.002716,0.002829,0.009733,0.007469,0.00962,0.006564,0.003056,0.005659,0.002603,0.003508,0.001471,0,0.007922,64,171,39,177,5,74,20,4,11,99,19,2480,3809,643,743,17,-1.082677,-1.084646,-1.021654,-1.155512,-0.515748,-0.503937,-0.669291,-1.492126,-0.44685,-1.346457,-0.940945,-1.216535,-0.976378,-1.183071,-0.114173,0.220472,-0.438976,-1.084646,-1.137795,-0.931102,0,0.000163,0.000316,0.000443,0.00113,0.000556,0.000567,0.000207,0.000952,0.000225,0.000494,0.000069,0.000265,0.000483,0.001598,0.0011,0.00037,0.001395,0.000614,0.000298,Protein-NIP
16,51,11,49,3,28,11,4,1,37,8,984,1602,286,279,12,-0.245,-0.13,-1.345,-1.44,-1.455,-0.385,-0.915,-1.24,-0.91,-1.365,-0.445,-0.75,-0.825,-1.72,-0.27,-0.405,-0.435,-1.69,-1.745,-0.915,0.002116,0.004048,0.000476,0.001138,0.00246,0.002407,0.001587,0.000979,0.002487,0.000635,0.003571,0.00172,0.001429,0.000714,0.004339,0.00172,0.001243,0.002725,0,0.001376,37,113,27,106,8,104,33,12,9,74,37,2306,3606,598,704,19,-1.200436,-1.257081,-0.825708,-1.052288,-0.764706,-0.464052,-0.601307,-1.538126,-0.701525,-1.252723,-0.91939,-1.159041,-1.034858,-1.176471,-0.372549,0.285403,-0.276688,-1.352941,-1.058824,-0.893246,0,0.000316,0.000758,0.000845,0.001481,0.000921,0.001059,0.000438,0.001084,0.000565,0.000865,0.000453,0.00057,0.000957,0.001889,0.001777,0.000825,0.001486,0.000896,0.000687,Protein-NIP
10,33,14,36,1,26,7,3,1,27,6,611,1004,168,171,5,-0.716667,-0.916667,-1.558333,-2.441667,-1.741667,-0.95,-1.916667,-2.266667,-1.025,-1.366667,-1.241667,-0.625,-0.916667,-1.65,-1.316667,-0.516667,-0.425,-2.55,-2.208333,-0.941667,0.001965,0.003455,0.001152,0.000271,0.005149,0.002575,0.000271,0,0.002033,0.002168,0.003117,0.006369,0.001965,0.001016,0.004675,0.003388,0.002507,0.000407,0.000136,0.003184,40,97,13,109,3,54,21,6,3,50,7,1416,2262,434,411,23,-1,-0.72,-0.966667,-1.303333,-0.363333,-0.543333,-0.946667,-1.636667,-0.496667,-1.676667,-1.48,-0.83,-1.043333,-1.816667,-0.806667,-0.29,-0.143333,-2.04,-1.57,-1.26,0.000075,0.000632,0.000361,0.000309,0.002777,0.000594,0.000467,0.000241,0.001114,0,0.000489,0.000429,0.000391,0.000196,0.001114,0.000625,0.000971,0.00076,0.000263,0.000233,Protein-NIP
9,25,10,33,1,24,9,7,0,25,5,571,947,159,148,8,-0.87156,-1.018349,-1.587156,-2.486239,-2.110092,-1.027523,-1.834862,-2.33945,-1.798165,-0.972477,-1.055046,-0.577982,-0.981651,-2.027523,-1.706422,-0.770642,-0.605505,-3.275229,-2.440367,-0.761468,0.002862,0.005134,0.003367,0.000337,0.005303,0.003956,0.002188,0.000926,0.002273,0.006986,0.005976,0.008248,0.003872,0.002525,0.006649,0.003451,0.003367,0.000673,0,0.00606,52,160,30,164,9,98,29,5,9,83,30,2759,4212,728,812,17,-1.029038,-1.072595,-0.84755,-0.956443,-0.76588,-0.375681,-0.562613,-1.281307,-0.593466,-1.326679,-0.84392,-1.047187,-0.950998,-1.114338,-0.121597,0.352087,-0.297641,-1.437387,-1.056261,-0.891107,0,0.00015,0.00039,0.000478,0.001018,0.000657,0.00066,0.000332,0.000771,0.000218,0.00054,0.00013,0.000394,0.000556,0.001542,0.001275,0.000488,0.00106,0.000524,0.000286,Protein-NIP
14,29,9,25,0,29,8,4,2,22,9,600,1026,174,187,7,-0.625,-0.578125,-1.054688,-2.046875,-1.890625,-0.726563,-1.28125,-1.84375,-1.210938,-1.007813,-0.726563,-0.5,-0.671875,-1.921875,-1.070313,-0.3125,-0.492188,-2.984375,-1.945313,-0.828125,0.003199,0.005655,0.004018,0.001042,0.005432,0.004092,0.002604,0.002232,0.003497,0.004985,0.00692,0.006473,0.004464,0.001265,0.005952,0.005208,0.002902,0.000446,0,0.004539,27,79,15,84,0,30,10,5,1,30,7,831,1358,244,246,5,-0.076087,-0.51087,-1.076087,-1.081522,-1.61413,-0.472826,-0.625,-0.690217,-1.13587,-1.483696,-1,-0.663043,-0.98913,-1.98913,1.320652,-0.141304,-0.054348,-2.086957,-1.788043,-1.054348,0.001212,0.001484,0.000228,0.000756,0.000899,0.000984,0.000813,0.001441,0.000856,0.000242,0.000827,0.000542,0.000428,0.0002,0.005321,0.000927,0.001327,0.00087,0,0.000528,Protein-NIP
21,56,4,74,3,34,8,3,1,37,11,1141,1761,313,314,9,-0.413333,-0.746667,-1.12,-1.244444,-1.946667,-0.368889,-0.76,-1.364444,-0.964444,-1.248889,-0.413333,-0.902222,-0.786667,-1.324444,-1.075556,-0.28,-0.462222,-2.142222,-1.248889,-0.968889,0.000889,0.001273,0.000096,0.000529,0.000048,0.001682,0.000721,0.000553,0.001225,0,0.002571,0.000024,0.000505,0.001057,0.002354,0.001321,0.000144,0.000793,0.000553,0.000288,25,56,9,59,6,62,14,3,3,42,18,1364,2077,373,396,16,-1.467681,-1.296578,-0.980989,-1.836502,-1.745247,-0.980989,-1.220532,-2.258555,-0.627376,-0.988593,-1.098859,-1.110266,-0.920152,-1.022814,-1.26616,-0.471483,-0.296578,-1.498099,-0.965779,-0.760456,0,0.001326,0.002198,0.000942,0.001901,0.001378,0.001343,0.000558,0.002651,0.001674,0.001291,0.00143,0.000959,0.001953,0.002546,0.00211,0.002233,0.003139,0.00218,0.001779,Protein-NIP
9,25,9,29,1,17,7,4,0,23,4,568,913,155,153,8,-0.526786,-0.464286,-1.035714,-1.491071,-1.419643,-0.669643,-1.116071,-1.455357,-0.910714,-1.044643,-0.803571,-0.428571,-0.607143,-1.535714,-1.178571,-0.375,-0.544643,-2.232143,-1.616071,-0.875,0.0025,0.0075,0.002679,0.001429,0.005357,0.00375,0.001518,0.003036,0.005714,0.004375,0.005804,0.006429,0.003393,0.0025,0.005893,0.002679,0.001607,0.002054,0,0.00375,51,110,12,71,2,68,13,4,2,40,7,1223,1971,351,389,13,-0.359551,-0.775281,-0.977528,-1.254682,-1.573034,-0.606742,-0.737828,-1.097378,-1.17603,-1.116105,-1.172285,-0.749064,-0.940075,-1.838951,0.067416,0.217228,0.531835,-2.348315,-1.535581,-0.790262,0.000429,0.000692,0.000417,0.000262,0.001014,0.000394,0.000632,0.000382,0.000632,0.00037,0.000298,0.000298,0.000322,0,0.003042,0.001885,0.002624,0.000632,0.000131,0.000584,Protein-NIP
12,23,12,27,2,33,9,3,4,30,9,790,1285,203,230,10,-0.51634,-0.79085,-0.705882,-1.156863,-1.51634,-0.313725,-0.411765,-1.836601,-1.20915,-0.666667,-0.352941,-0.431373,-0.248366,-1.24183,-1.235294,-0.333333,-0.189542,-2.20915,-1.143791,-0.588235,0.001889,0.0024,0.003472,0.002094,0.001736,0.003728,0.004545,0.000204,0.001072,0.00383,0.005719,0.003881,0.003881,0.002298,0.003013,0.002757,0.002962,0,0.001787,0.002808,26,97,13,89,8,113,26,12,5,58,38,2034,3203,563,595,30,-1.137157,-0.76808,-1.002494,-1.144638,-0.793017,-0.513716,-0.693267,-1.760599,-0.638404,-1.44389,-1.331671,-0.785536,-1.129676,-1.790524,-1.007481,-0.329177,-0.244389,-2.356608,-1.643392,-1.147132,0,0.00071,0.000569,0.000668,0.002118,0.000871,0.000814,0.000297,0.001163,0.000308,0.000636,0.000694,0.000574,0.00037,0.001033,0.000657,0.000908,0.000668,0.000501,0.000396,Protein-NIP
17,53,15,76,3,43,13,3,2,51,7,1152,1825,313,337,6,-0.815451,-0.781116,-0.982833,-1.570815,-1.849785,-0.347639,-0.978541,-1.223176,-0.339056,-1.128755,-0.7897,-0.862661,-0.51073,-1.167382,-1.296137,-0.171674,-0.381974,-2.248927,-0.918455,-0.708155,0,0.001275,0.000932,0.000392,0.00076,0.002305,0.000834,0.001153,0.002771,0.000564,0.001913,0.001006,0.001349,0.001619,0.001447,0.001888,0.000932,0.000883,0.001594,0.001275,38,99,39,158,3,58,15,5,1,122,7,1844,2896,494,500,21,-1.480978,-3.021739,-2.559783,-4.019022,-1.595109,-3.040761,-3.861413,-3.179348,-2.472826,-0.929348,-0.75,-3.36413,-0.88587,-0.774457,-3.733696,-0.915761,-0.815217,-2.75,-1.807065,-0.888587,0.000462,0.001145,0.000903,0.000435,0.001524,0.000179,0.000076,0,0.000972,0.002083,0.002062,0.000462,0.00131,0.002221,0.000317,0.001366,0.000993,0.001028,0.001504,0.001786,Protein-NIP
16,40,11,43,1,49,20,7,4,40,19,955,1524,258,289,15,-1.232804,-0.719577,-1.079365,-1.746032,-1.534392,-0.201058,-1.121693,-2.084656,-0.243386,-1.089947,-0.587302,-1.010582,-0.518519,-1.137566,-1.619048,-0.354497,-0.677249,-1.84127,-1.359788,-1.269841,0.000168,0.002408,0.00182,0.001176,0.003079,0.003975,0.002184,0,0.004479,0.0014,0.003275,0.002044,0.002799,0.002464,0.001148,0.002044,0.000868,0.002632,0.001064,0.000588,55,158,32,192,3,87,26,6,6,113,17,2780,4350,780,814,32,-1.017452,-1.333333,-1.328098,-1.722513,-1.13089,-1.289703,-1.399651,-1.937173,-1.310646,-1.247818,-1.17801,-1.453752,-0.968586,-1.74171,-1.760908,-0.530541,-0.965096,-2.881326,-1.687609,-1.115183,0,0.000455,0.000365,0.000282,0.000989,0.00015,0.000346,0.000109,0.000399,0.000485,0.000466,0.000105,0.000365,0.000275,0.000666,0.000606,0.00012,0.000248,0.000241,0.000399,Protein-NIP
9,29,11,39,1,33,7,4,2,25,14,772,1255,213,220,6,-0.684211,-0.697368,-0.546053,-1.078947,-1.881579,-0.453947,-0.427632,-1.539474,-1.302632,-0.894737,-0.532895,-0.493421,-0.473684,-1.256579,-0.934211,-0.328947,-0.263158,-2.019737,-1.276316,-0.927632,0.000629,0.002689,0.004462,0.002346,0,0.002689,0.00389,0.000458,0,0.002803,0.004977,0.003032,0.002746,0.002231,0.004748,0.00246,0.002574,0.000973,0.000858,0.000629,44,117,17,73,1,68,17,5,9,39,20,1162,1852,322,396,23,-0.76834,-1.138996,-1.158301,-1.332046,0.355212,-0.702703,-0.984556,-1.281853,-0.683398,-1.528958,-1.413127,-1.359073,-1.247104,-1.857143,-0.108108,0.003861,0.131274,-2.285714,-1.776062,-0.926641,0.000064,0.000191,0.000146,0.000118,0.003342,0.000446,0.000401,0.000474,0.00112,0.000036,0.000237,0,0.000355,0.000182,0.002167,0.000956,0.001448,0.00082,0.000328,0.000483,Protein-NIP
8,26,12,37,3,15,7,1,1,26,4,478,768,130,129,7,-0.956989,-1.236559,-1.860215,-2.731183,-1.602151,-1.225806,-2.258065,-2.548387,-1.225806,-1.193548,-1.16129,-1.086022,-0.709677,-1.623656,-2.107527,-0.83871,-0.83871,-2.419355,-2.193548,-0.763441,0.002389,0.004236,0.00076,0.000652,0.008146,0.003584,0.000217,0,0.002607,0.003367,0.004127,0.007494,0.00391,0.001521,0.002933,0.003258,0.001629,0.002281,0.001412,0.004779,24,76,41,146,5,59,14,7,2,125,13,1979,3121,487,521,25,-1.529101,-2.912698,-2.513228,-3.931217,-1.57672,-2.949735,-3.724868,-3.116402,-2.439153,-0.888889,-0.775132,-3.214286,-0.902116,-0.738095,-3.534392,-0.949735,-0.804233,-2.714286,-1.730159,-0.84127,0.000418,0.001101,0.00085,0.000412,0.001487,0.000212,0.000058,0,0.000824,0.002021,0.001886,0.000515,0.001197,0.002182,0.000406,0.0013,0.001017,0.000998,0.001519,0.001699,Protein-NIP
8,31,6,33,4,49,22,10,4,29,20,865,1370,236,251,8,-0.993976,-0.662651,-0.5,-1.090361,-2.355422,-0.204819,-0.590361,-2.03012,-1.120482,-1.084337,-0.915663,-0.108434,-0.566265,-1.415663,-2.090361,-0.524096,-0.771084,-2.481928,-1.307229,-1.174699,0,0.003282,0.004171,0.002626,0.000734,0.00363,0.002973,0.000039,0.001545,0.002703,0.003167,0.004634,0.002935,0.003089,0.000618,0.001815,0.000309,0.00112,0.001506,0.001352,79,301,31,269,7,167,42,14,10,120,44,4326,6694,1186,1314,31,-0.807135,-1.050167,-1.008919,-1.157191,-1.261984,-0.198439,-0.57748,-0.86845,-0.637681,-1.556299,-1.051282,-0.989967,-1.109253,-1.500557,0.468227,0.152731,-0.374582,-1.746934,-1.268673,-1.09699,0,0.000067,0.000119,0.000115,0.000317,0.000353,0.000199,0.000263,0.000293,0.000038,0.000125,0.000057,0.000076,0.000133,0.000981,0.000344,0.000156,0.000375,0.000191,0.000096,Protein-NIP
47,109,18,101,7,56,19,11,1,57,8,1705,2715,513,480,15,-1.077143,-0.102857,-1.077143,-1.34,-2.791429,-0.722857,-1.005714,-2.077143,-0.165714,-1.265714,-1.045714,-0.854286,-0.954286,-1.577143,-1.311429,-0.368571,-0.782857,-2.351429,-1.4,-1,0.000063,0.002032,0.000635,0.000553,0.000671,0.000735,0.000662,0,0.002032,0.00068,0.001098,0.000544,0.000744,0.000717,0.001188,0.000961,0.000209,0.000916,0.000535,0.000671,33,70,10,56,3,71,17,7,4,44,15,1332,2092,374,415,26,-0.790441,-0.827206,-0.948529,-1.378676,-1.363971,-0.636029,-0.794118,-1.345588,-1.1875,-1.1875,-1.191176,-0.75,-1.136029,-1.397059,-0.488971,-0.216912,-0.018382,-2.113971,-1.375,-0.830882,0,0.000849,0.000543,0.000097,0.002089,0.001114,0.000989,0.000696,0.000863,0.000487,0.00032,0.000696,0.000279,0.00071,0.002743,0.001253,0.00188,0.000905,0.000529,0.00039,Protein-NIP
19,38,11,49,0,21,8,2,1,35,7,710,1159,189,197,10,-0.486301,-0.828767,-0.876712,-1.541096,-1.547945,-0.493151,-0.89726,-1.705479,-1.30137,-0.890411,-0.575342,-0.650685,-0.465753,-1.589041,-1.246575,-0.356164,-0.294521,-2.315068,-1.39726,-0.746575,0.001235,0.002358,0.002639,0.000449,0.001628,0.002583,0.001516,0.000898,0.001123,0.002976,0.004828,0.00247,0.002695,0.000618,0.003256,0.003032,0.00174,0,0.000225,0.001909,41,124,28,158,8,105,49,17,8,112,42,2588,4015,685,750,35,-1.20078,-1.315789,-1.385965,-1.818713,-1.066277,-1.382066,-1.444444,-1.97271,-1.220273,-1.191033,-1.11306,-1.432749,-0.88499,-1.781676,-2.046784,-0.582846,-1.011696,-2.590643,-1.670565,-1.126706,0,0.000589,0.000451,0.000451,0.001209,0.000107,0.000535,0.000241,0.000553,0.0007,0.0007,0.000281,0.000544,0.000388,0.000352,0.000633,0.000214,0.000616,0.000343,0.000482,Protein-NIP
15,34,8,40,0,38,11,8,0,34,9,815,1304,218,227,11,-0.842767,-0.672956,-0.798742,-1.389937,-1.792453,-0.591195,-0.836478,-1.754717,-1.144654,-1.018868,-0.949686,-0.553459,-0.830189,-1.100629,-1.63522,-0.503145,-0.433962,-2.018868,-1.081761,-1.062893,0,0.003785,0.003562,0.000946,0.002393,0.003172,0.002338,0.000167,0.001558,0.002727,0.003562,0.003729,0.001336,0.004119,0.00167,0.00167,0.002616,0.001113,0.002505,0.000835,98,239,22,166,8,130,35,8,11,93,35,2724,4353,779,883,50,-0.598319,-0.897479,-0.954622,-1.092437,0.122689,-0.457143,-0.660504,-1.072269,-0.709244,-1.773109,-1.606723,-1.026891,-1.302521,-1.865546,-0.17479,-0.065546,0.023529,-2.14958,-1.457143,-1.132773,0.000086,0.000197,0.000166,0.000201,0.001501,0.00031,0.000317,0.000248,0.000467,0,0.00006,0.00012,0.00016,0.000106,0.000847,0.000444,0.000553,0.000375,0.000196,0.000178,Protein-NIP
19,38,11,49,0,21,8,2,1,35,7,710,1159,189,197,10,-0.486301,-0.828767,-0.876712,-1.541096,-1.547945,-0.493151,-0.89726,-1.705479,-1.30137,-0.890411,-0.575342,-0.650685,-0.465753,-1.589041,-1.246575,-0.356164,-0.294521,-2.315068,-1.39726,-0.746575,0.001235,0.002358,0.002639,0.000449,0.001628,0.002583,0.001516,0.000898,0.001123,0.002976,0.004828,0.00247,0.002695,0.000618,0.003256,0.003032,0.00174,0,0.000225,0.001909,78,225,48,255,13,219,64,23,18,180,65,5051,7749,1321,1506,57,-1.062437,-0.795569,-0.526687,-0.943605,-1.466264,-0.673716,-0.574018,-1.618328,-0.593152,-0.784491,-0.992951,-0.698892,-0.664653,-1.20141,-0.977845,-0.204431,-0.284995,-2.035247,-0.752266,-0.694864,0,0.000403,0.000715,0.000563,0.000653,0.000356,0.000672,0.000233,0.000696,0.00058,0.000401,0.000401,0.000486,0.000436,0.000677,0.000615,0.000549,0.000552,0.000719,0.000556,Protein-NIP
32,96,9,66,1,32,12,6,2,33,6,933,1515,279,284,13,-1.135266,-0.304348,-1.222222,-1.52657,-0.478261,-0.415459,-0.710145,-2.256039,-0.68599,-1.84058,-1.584541,-0.637681,-1.352657,-2.082126,-0.743961,-0.463768,-0.782609,-2.956522,-1.695652,-1.164251,0,0.00189,0.000639,0.000512,0.004248,0.001421,0.001378,0.000171,0.001733,0.000327,0.000512,0.001023,0.000426,0.00044,0.002401,0.000867,0.000583,0.000583,0.000355,0.000824,22,52,11,47,1,40,10,1,5,34,12,876,1422,232,276,17,-0.467391,-1.065217,-0.771739,-1.157609,-1.391304,-0.630435,-0.625,-1.396739,-1.244565,-1.027174,-0.940217,-0.76087,-0.75,-1.48913,-1.043478,-0.190217,-0.130435,-2.190217,-1.375,-0.896739,0.000345,0.000949,0.00151,0.001467,0.003235,0.001768,0.002588,0.000776,0.000776,0.00151,0.002329,0.001812,0.00151,0.001208,0.00289,0.002114,0.002674,0,0.000776,0.00082,Protein-NIP
15,39,7,36,2,25,4,4,0,26,10,582,946,166,159,10,-0.714286,-0.747899,-1.336134,-2.487395,-1.563025,-0.865546,-1.941176,-2.159664,-1.151261,-1.470588,-1.218487,-0.663866,-0.882353,-1.857143,-1.411765,-0.394958,-0.327731,-2.647059,-2.361345,-1.05042,0.00158,0.004812,0.002227,0.000144,0.006392,0.003448,0,0.000575,0.002442,0.002011,0.003017,0.006536,0.002514,0.001077,0.004525,0.003878,0.003735,0.001365,0.00079,0.002801,22,40,11,57,0,16,8,4,1,32,4,617,997,181,165,10,-0.24031,-0.782946,-1.131783,-1.224806,-1,-0.744186,-0.891473,-0.806202,-1.426357,-1.217054,-0.875969,-0.922481,-0.806202,-1.627907,-0.527132,-0.263566,-0.410853,-1.860465,-1.534884,-0.891473,0.002266,0.00322,0,0.00161,0.004592,0.001729,0.001729,0.004472,0.000477,0.001968,0.003578,0.001073,0.00155,0.000954,0.006679,0.002564,0.002027,0.002504,0,0.001968,Protein-NIP
27,72,15,104,3,31,6,2,2,48,9,1138,1799,311,339,4,-0.659836,-0.741803,-0.979508,-1.504098,-1.737705,-0.42623,-0.95082,-1.04918,-0.418033,-1.139344,-0.889344,-0.885246,-0.655738,-1.360656,-1.27459,-0.221311,-0.491803,-2.22541,-1.036885,-0.819672,0.000159,0.001132,0.000408,0,0.000634,0.001766,0.000589,0.001721,0.002513,0.000498,0.001811,0.000385,0.000747,0.00077,0.001517,0.001562,0.000249,0.000543,0.001291,0.000906,29,72,9,67,5,51,18,8,3,39,9,1263,1965,375,370,26,-1.219231,-1.130769,-1.315385,-1.661538,0.426923,-0.742308,-1.042308,-1.576923,-0.969231,-1.680769,-1.557692,-1.057692,-1.665385,-1.865385,-0.453846,-0.292308,-0.173077,-2.180769,-1.861538,-1.103846,0,0.000464,0.000424,0.00048,0.003518,0.000728,0.000736,0.000544,0.001016,0.000344,0.000472,0.000552,0.000256,0.00052,0.001775,0.000848,0.001183,0.000776,0.00052,0.00064,Protein-NIP
120,360,55,331,23,259,79,20,17,225,74,5844,9098,1636,1790,96,-1.478045,-1.086993,-0.230323,-0.341342,1.060481,-0.909693,-1.006628,-1.085336,-0.233637,-1.316487,-1.839271,-1.405137,-1.21541,-1.636288,-1.329743,-0.458161,-0.603977,-1.908036,-1.062966,-1.363712,0,0.000077,0.000216,0.000243,0.000766,0.000056,0.000067,0.00015,0.000245,0.000089,0.000046,0.000012,0.000061,0.000062,0.000129,0.00009,0.00009,0.000208,0.000127,0.000052,36,96,20,109,7,89,30,11,6,70,32,2047,3179,555,584,16,-1.238693,-1.135678,-1.193467,-1.575377,-2.386935,-1.077889,-0.91206,-2.065327,-1.09799,-0.91206,-1.339196,-1.11809,-1.356784,-1.432161,-1.560302,-0.462312,-0.394472,-2.683417,-1.374372,-0.5,0.000008,0.000467,0.000581,0.000467,0.000655,0.000319,0.00081,0.000475,0.000647,0.001015,0.000417,0.000336,0,0.000336,0.001424,0.000892,0.00108,0.000221,0.000638,0.001563,Protein-NIP
15,35,11,29,0,17,3,2,0,24,6,493,851,151,141,6,-0.738318,-0.841121,-1.299065,-2.448598,-1.813084,-1.084112,-1.728972,-2.158879,-1.588785,-0.943925,-0.943925,-0.71028,-0.626168,-1.915888,-1.439252,-0.607477,-0.588785,-3.224299,-2.271028,-0.813084,0.00447,0.006197,0.005181,0.00061,0.008025,0.004267,0.002438,0.001524,0.003454,0.007517,0.007314,0.007619,0.00579,0.002032,0.007314,0.004267,0.002641,0.000406,0,0.006197,25,71,37,131,11,59,9,4,1,117,13,1906,2932,448,497,24,-1.560563,-3.078873,-2.639437,-4.08169,-1.676056,-3.11831,-3.830986,-3.264789,-2.521127,-0.926761,-0.867606,-3.340845,-0.901408,-0.749296,-3.704225,-1.014085,-0.909859,-2.859155,-1.8,-0.895775,0.000444,0.001159,0.000895,0.000409,0.001464,0.000153,0.000056,0,0.000964,0.002137,0.001957,0.000562,0.001235,0.002366,0.000382,0.00127,0.00093,0.000916,0.001568,0.001859,Protein-NIP
71,196,38,228,1,71,27,4,8,110,12,2622,4237,767,761,16,-0.432143,-0.158929,-1.0625,-1.133929,-1.964286,-0.267857,-0.648214,-0.891071,-0.4125,-1.382143,-0.6375,-0.844643,-0.844643,-1.417857,-0.191071,-0.092857,-0.408929,-1.553571,-1.364286,-0.860714,0.000167,0.000858,0,0.000154,0.000236,0.000521,0.000292,0.000423,0.000881,0.00001,0.000691,0,0.00017,0.000147,0.001337,0.000475,0.000144,0.000754,0.000043,0.000151,32,102,24,93,4,95,29,9,6,63,30,2061,3210,574,604,16,-1.265,-1.045,-0.7325,-1.3125,-0.7475,-0.5925,-0.7775,-1.8475,-0.3425,-0.815,-0.915,-0.91,-0.515,-0.88,-0.7475,-0.2525,-0.2,-0.3925,-0.7875,-0.63,0,0.000443,0.000804,0.000424,0.001373,0.000612,0.000747,0.000116,0.001233,0.000612,0.000684,0.000409,0.000747,0.000843,0.001185,0.000727,0.000747,0.002269,0.000882,0.000732,Protein-NIP
9,21,10,32,1,19,4,3,0,28,6,481,787,129,129,10,-1.020833,-1.135417,-1.916667,-2.90625,-1.90625,-1.1875,-2.28125,-2.677083,-1.416667,-1.15625,-1.177083,-0.989583,-0.760417,-1.885417,-2.416667,-1.010417,-0.802083,-2.572917,-2.458333,-0.875,0.002023,0.005461,0.001416,0.000506,0.007686,0.003742,0,0.000101,0.002023,0.003843,0.004652,0.007989,0.00445,0.002629,0.002629,0.002933,0.002326,0.002124,0.001011,0.004349,36,79,11,85,2,38,13,2,5,47,7,1122,1734,326,332,28,-1.020747,-0.896266,-1.228216,-1.572614,-0.219917,-0.593361,-0.883817,-1.564315,-1.112033,-1.763485,-1.572614,-1.020747,-1.485477,-1.858921,-0.958506,-0.3361,-0.149378,-2.551867,-1.821577,-1.112033,0,0.000739,0.000441,0.00064,0.003631,0.001048,0.001104,0.000828,0.000916,0.000364,0.000486,0.000651,0.000221,0.000607,0.001622,0.000839,0.001435,0.000706,0.000353,0.000684,Protein-NIP
19,38,11,49,0,21,8,2,1,35,7,710,1159,189,197,10,-0.486301,-0.828767,-0.876712,-1.541096,-1.547945,-0.493151,-0.89726,-1.705479,-1.30137,-0.890411,-0.575342,-0.650685,-0.465753,-1.589041,-1.246575,-0.356164,-0.294521,-2.315068,-1.39726,-0.746575,0.001235,0.002358,0.002639,0.000449,0.001628,0.002583,0.001516,0.000898,0.001123,0.002976,0.004828,0.00247,0.002695,0.000618,0.003256,0.003032,0.00174,0,0.000225,0.001909,25,56,9,59,6,62,14,3,3,42,18,1364,2077,373,396,16,-1.467681,-1.296578,-0.980989,-1.836502,-1.745247,-0.980989,-1.220532,-2.258555,-0.627376,-0.988593,-1.098859,-1.110266,-0.920152,-1.022814,-1.26616,-0.471483,-0.296578,-1.498099,-0.965779,-0.760456,0,0.001326,0.002198,0.000942,0.001901,0.001378,0.001343,0.000558,0.002651,0.001674,0.001291,0.00143,0.000959,0.001953,0.002546,0.00211,0.002233,0.003139,0.00218,0.001779,Protein-NIP
10,33,14,36,1,26,7,3,1,27,6,611,1004,168,171,5,-0.716667,-0.916667,-1.558333,-2.441667,-1.741667,-0.95,-1.916667,-2.266667,-1.025,-1.366667,-1.241667,-0.625,-0.916667,-1.65,-1.316667,-0.516667,-0.425,-2.55,-2.208333,-0.941667,0.001965,0.003455,0.001152,0.000271,0.005149,0.002575,0.000271,0,0.002033,0.002168,0.003117,0.006369,0.001965,0.001016,0.004675,0.003388,0.002507,0.000407,0.000136,0.003184,41,124,28,158,8,105,49,17,8,112,42,2588,4015,685,750,35,-1.20078,-1.315789,-1.385965,-1.818713,-1.066277,-1.382066,-1.444444,-1.97271,-1.220273,-1.191033,-1.11306,-1.432749,-0.88499,-1.781676,-2.046784,-0.582846,-1.011696,-2.590643,-1.670565,-1.126706,0,0.000589,0.000451,0.000451,0.001209,0.000107,0.000535,0.000241,0.000553,0.0007,0.0007,0.000281,0.000544,0.000388,0.000352,0.000633,0.000214,0.000616,0.000343,0.000482,Protein-NIP
28,93,16,91,4,98,32,12,6,62,31,2088,3306,600,611,23,-1.012136,-0.17233,-0.851942,-1.043689,-1.902913,-0.480583,-0.866505,-1.779126,0.17233,-1.026699,-0.966019,-0.728155,-0.364078,-1.082524,-0.927184,-0.32767,-0.628641,-1.402913,-0.951456,-0.910194,0,0.001268,0.000484,0.000513,0.00094,0.000542,0.000479,0.000029,0.001995,0.000507,0.00068,0.000415,0.001044,0.000628,0.00083,0.000732,0.000196,0.001459,0.00068,0.000479,56,156,27,168,6,99,26,8,10,94,28,2537,3898,694,754,30,-0.919386,-0.882917,-0.96737,-1.111324,-0.664107,-0.464491,-0.635317,-1.151631,-0.520154,-1.274472,-0.865643,-1.088292,-0.894434,-1.09405,-0.095969,0.165067,-0.307102,-1.088292,-0.948177,-0.927063,0,0.000262,0.000283,0.000328,0.001263,0.000537,0.000569,0.000468,0.000722,0.000168,0.000461,0.000038,0.000286,0.000468,0.001591,0.000886,0.000377,0.001382,0.000583,0.000269,Protein-NIP
49,133,11,136,6,76,23,9,4,50,23,1816,2865,521,553,14,-0.672634,-0.913043,-1.327366,-1.235294,-2.360614,-0.595908,-0.890026,0.491049,-1.723785,-1.895141,-1.84399,-0.808184,-1.294118,-2.217391,0.55243,-0.659847,-0.964194,-3.340153,-2.245524,-1.634271,0.00007,0.000441,0.000078,0.000246,0.000187,0.00053,0.000374,0.002269,0.00016,0.000066,0.000097,0.000355,0.000152,0.000164,0.002285,0.000175,0.000183,0,0.000168,0.000055,54,147,15,150,6,77,19,6,4,69,23,2046,3176,568,622,32,-0.843678,-0.841379,-0.931034,-1.218391,-0.232184,-0.418391,-0.521839,-1.216092,-0.652874,-1.547126,-1.354023,-0.949425,-1.151724,-1.770115,-0.278161,-0.124138,-0.073563,-2.156322,-1.731034,-1.105747,0,0.000342,0.000261,0.00024,0.001924,0.000636,0.000709,0.000351,0.00073,0.000135,0.000175,0.000192,0.000204,0.000143,0.001467,0.000603,0.000721,0.000505,0.000228,0.000318,Protein-NIP
18,33,12,51,2,46,15,4,0,40,12,988,1591,281,279,14,-1.241026,-0.825641,-1.020513,-1.697436,-1.717949,-0.323077,-1.184615,-2.030769,-0.353846,-1.246154,-0.625641,-0.989744,-0.651282,-1.282051,-1.548718,-0.415385,-0.738462,-2,-1.512821,-1.282051,0,0.002019,0.0018,0.0012,0.002373,0.003546,0.0018,0,0.004064,0.000982,0.003164,0.001773,0.002455,0.002155,0.001037,0.001909,0.000682,0.002264,0.000764,0.0003,21,61,38,138,10,59,22,8,2,112,11,1942,2980,468,492,13,-1.509859,-2.943662,-2.552113,-4.028169,-1.442254,-2.988732,-3.805634,-3.11831,-2.507042,-0.943662,-0.802817,-3.332394,-0.842254,-0.752113,-3.664789,-0.985915,-0.892958,-2.712676,-1.791549,-0.822535,0.000429,0.001158,0.000836,0.000286,0.001623,0.000129,0.000021,0,0.000915,0.002066,0.001959,0.000472,0.001187,0.002295,0.000379,0.00128,0.000922,0.000987,0.001487,0.001816,Protein-NIP
20,61,13,56,6,77,19,3,11,47,33,1363,2132,350,429,10,-0.804428,-0.918819,-0.645756,-0.730627,-1.394834,-0.380074,-0.490775,-1.715867,-0.896679,-1.228782,-1.04059,-0.538745,-0.715867,-1.346863,-1.110701,-0.206642,-0.387454,-2.398524,-1.324723,-0.929889,0,0.000792,0.001314,0.002338,0.002318,0.001739,0.002048,0.000019,0.001449,0.000869,0.001352,0.001468,0.00114,0.001758,0.001777,0.001874,0.001043,0.00027,0.000927,0.000792,32,102,24,93,4,95,29,9,6,63,30,2061,3210,574,604,16,-1.265,-1.045,-0.7325,-1.3125,-0.7475,-0.5925,-0.7775,-1.8475,-0.3425,-0.815,-0.915,-0.91,-0.515,-0.88,-0.7475,-0.2525,-0.2,-0.3925,-0.7875,-0.63,0,0.000443,0.000804,0.000424,0.001373,0.000612,0.000747,0.000116,0.001233,0.000612,0.000684,0.000409,0.000747,0.000843,0.001185,0.000727,0.000747,0.002269,0.000882,0.000732,Protein-NIP
10,26,6,29,0,22,6,2,0,24,7,489,804,134,140,7,-0.909091,-1.10101,-1.737374,-2.606061,-1.59596,-1,-2.080808,-2.40404,-1.191919,-1.474747,-1.262626,-0.828283,-0.838384,-1.737374,-1.979798,-0.656566,-0.636364,-2.565657,-2.383838,-1.010101,0.002039,0.004448,0.001297,0.000834,0.00797,0.003243,0.000185,0,0.002039,0.002502,0.003892,0.007877,0.002317,0.00139,0.003243,0.003614,0.00278,0.00139,0.001112,0.004448,57,133,24,149,7,105,38,13,7,119,29,2471,3945,691,721,34,-1.178926,-1.230616,-1.234592,-1.620278,-0.793241,-1.172962,-1.254473,-1.93837,-0.95825,-1.170974,-1.190855,-1.260437,-0.739563,-1.681909,-1.815109,-0.630219,-0.93837,-2.512922,-1.435388,-1.15507,0,0.000601,0.000519,0.00051,0.001319,0.000241,0.000596,0.000237,0.000814,0.000742,0.000541,0.000378,0.000864,0.0004,0.00066,0.00045,0.0002,0.00071,0.000409,0.000473,Protein-NIP
19,38,11,49,0,21,8,2,1,35,7,710,1159,189,197,10,-0.486301,-0.828767,-0.876712,-1.541096,-1.547945,-0.493151,-0.89726,-1.705479,-1.30137,-0.890411,-0.575342,-0.650685,-0.465753,-1.589041,-1.246575,-0.356164,-0.294521,-2.315068,-1.39726,-0.746575,0.001235,0.002358,0.002639,0.000449,0.001628,0.002583,0.001516,0.000898,0.001123,0.002976,0.004828,0.00247,0.002695,0.000618,0.003256,0.003032,0.00174,0,0.000225,0.001909,119,350,54,307,11,241,77,20,18,200,83,5875,9284,1646,1786,85,-1.145455,-0.895041,-0.586777,-1.117355,-1.096694,-0.770248,-0.875207,-1.509917,-0.721488,-1.34876,-1.232231,-0.942975,-0.945455,-1.561983,-0.949587,-0.4,-0.600826,-2.47438,-1.217355,-1.220661,0,0.000263,0.000428,0.000291,0.000657,0.000241,0.000308,0.000228,0.000428,0.000208,0.00025,0.000166,0.000262,0.00019,0.000505,0.00032,0.00019,0.000237,0.000293,0.000158,Protein-NIP
24,52,9,62,4,35,9,5,2,37,7,930,1494,276,266,10,-0.42487,-0.590674,-1.145078,-1.595855,-1.476684,-0.455959,-1.015544,-1.26943,-0.979275,-1.134715,-0.787565,-0.906736,-0.735751,-1.502591,-1.217617,-0.279793,-0.404145,-1.777202,-1.202073,-0.870466,0.000949,0.003466,0,0.000328,0.001897,0.002664,0.000693,0.002408,0.002189,0.001678,0.00332,0.000037,0.000693,0.000547,0.003102,0.002189,0.001314,0.002299,0.000401,0.001642,37,113,27,106,8,104,33,12,9,74,37,2306,3606,598,704,19,-1.200436,-1.257081,-0.825708,-1.052288,-0.764706,-0.464052,-0.601307,-1.538126,-0.701525,-1.252723,-0.91939,-1.159041,-1.034858,-1.176471,-0.372549,0.285403,-0.276688,-1.352941,-1.058824,-0.893246,0,0.000316,0.000758,0.000845,0.001481,0.000921,0.001059,0.000438,0.001084,0.000565,0.000865,0.000453,0.00057,0.000957,0.001889,0.001777,0.000825,0.001486,0.000896,0.000687,Protein-NIP
19,64,11,74,1,53,13,6,1,44,14,1211,1922,358,353,9,-0.612,-0.64,-0.888,-1.44,-2.14,-0.376,-0.92,-1.172,-0.552,-1.156,-0.92,-0.752,-0.828,-1.596,-1.22,-0.164,-0.444,-2.484,-1.308,-0.808,0.000127,0.001841,0.000339,0,0.000233,0.001841,0.000423,0.000974,0.002138,0.000254,0.001312,0.000571,0.000487,0.000741,0.001439,0.001079,0.000212,0.000127,0.000593,0.000593,46,97,29,166,5,40,4,2,2,99,6,1649,2564,406,445,15,-0.887574,-1.964497,-1.674556,-2.748521,-0.713018,-2.011834,-2.710059,-2.310651,-1.526627,-0.446746,-0.284024,-2.295858,-0.387574,-0.142012,-2.384615,-0.502959,-0.606509,-1.553254,-0.837278,-0.384615,0.000402,0.000796,0.000772,0.00049,0.001857,0.000056,0,0.000048,0.000949,0.001688,0.001994,0.000322,0.001101,0.002412,0.000611,0.001045,0.00049,0.00156,0.001568,0.001511,Protein-NIP
15,39,7,36,2,25,4,4,0,26,10,582,946,166,159,10,-0.714286,-0.747899,-1.336134,-2.487395,-1.563025,-0.865546,-1.941176,-2.159664,-1.151261,-1.470588,-1.218487,-0.663866,-0.882353,-1.857143,-1.411765,-0.394958,-0.327731,-2.647059,-2.361345,-1.05042,0.00158,0.004812,0.002227,0.000144,0.006392,0.003448,0,0.000575,0.002442,0.002011,0.003017,0.006536,0.002514,0.001077,0.004525,0.003878,0.003735,0.001365,0.00079,0.002801,37,113,27,106,8,104,33,12,9,74,37,2306,3606,598,704,19,-1.200436,-1.257081,-0.825708,-1.052288,-0.764706,-0.464052,-0.601307,-1.538126,-0.701525,-1.252723,-0.91939,-1.159041,-1.034858,-1.176471,-0.372549,0.285403,-0.276688,-1.352941,-1.058824,-0.893246,0,0.000316,0.000758,0.000845,0.001481,0.000921,0.001059,0.000438,0.001084,0.000565,0.000865,0.000453,0.00057,0.000957,0.001889,0.001777,0.000825,0.001486,0.000896,0.000687,Protein-NIP
16,51,11,49,3,28,11,4,1,37,8,984,1602,286,279,12,-0.245,-0.13,-1.345,-1.44,-1.455,-0.385,-0.915,-1.24,-0.91,-1.365,-0.445,-0.75,-0.825,-1.72,-0.27,-0.405,-0.435,-1.69,-1.745,-0.915,0.002116,0.004048,0.000476,0.001138,0.00246,0.002407,0.001587,0.000979,0.002487,0.000635,0.003571,0.00172,0.001429,0.000714,0.004339,0.00172,0.001243,0.002725,0,0.001376,49,161,25,129,6,98,23,8,6,75,24,2287,3563,647,676,19,-0.886752,-0.897436,-0.876068,-1.305556,-1.376068,-0.67094,-0.82906,-1.529915,-0.600427,-0.918803,-1.00641,-1.096154,-0.886752,-1.34188,-0.448718,0.044872,-0.117521,-1.098291,-1.119658,-0.557692,0,0.000481,0.000467,0.000337,0.000756,0.000472,0.000399,0.000241,0.000881,0.000395,0.000476,0.000091,0.000231,0.000332,0.001651,0.001073,0.000881,0.00155,0.000582,0.00063,Protein-NIP
13,35,7,27,0,31,6,3,0,21,3,541,922,160,166,6,-0.894737,-1.035088,-1.587719,-2.526316,-1.903509,-0.964912,-1.991228,-2.412281,-1.447368,-1.333333,-1.263158,-0.798246,-1.008772,-1.877193,-1.482456,-0.508772,-0.307018,-2.912281,-2.447368,-1.122807,0.001958,0.004699,0.001331,0.00047,0.005561,0.003446,0,0.000392,0.001566,0.00282,0.003368,0.006736,0.001566,0.001801,0.005482,0.003759,0.004699,0.001018,0.000392,0.003133,24,76,35,155,10,60,14,6,2,107,20,1943,3035,491,500,20,-1.457219,-2.799465,-2.339572,-3.740642,-1.601604,-2.847594,-3.537433,-3.032086,-2.44385,-1.005348,-0.882353,-3.122995,-0.791444,-0.823529,-3.489305,-0.855615,-0.764706,-2.759358,-1.759358,-0.898396,0.000391,0.001172,0.000896,0.00033,0.0013,0.000088,0.000054,0,0.000754,0.001913,0.001765,0.000492,0.001145,0.002115,0.000357,0.001327,0.000943,0.000795,0.001428,0.001643,Protein-NIP
49,133,11,136,6,76,23,9,4,50,23,1816,2865,521,553,14,-0.672634,-0.913043,-1.327366,-1.235294,-2.360614,-0.595908,-0.890026,0.491049,-1.723785,-1.895141,-1.84399,-0.808184,-1.294118,-2.217391,0.55243,-0.659847,-0.964194,-3.340153,-2.245524,-1.634271,0.00007,0.000441,0.000078,0.000246,0.000187,0.00053,0.000374,0.002269,0.00016,0.000066,0.000097,0.000355,0.000152,0.000164,0.002285,0.000175,0.000183,0,0.000168,0.000055,57,133,24,149,7,105,38,13,7,119,29,2471,3945,691,721,34,-1.178926,-1.230616,-1.234592,-1.620278,-0.793241,-1.172962,-1.254473,-1.93837,-0.95825,-1.170974,-1.190855,-1.260437,-0.739563,-1.681909,-1.815109,-0.630219,-0.93837,-2.512922,-1.435388,-1.15507,0,0.000601,0.000519,0.00051,0.001319,0.000241,0.000596,0.000237,0.000814,0.000742,0.000541,0.000378,0.000864,0.0004,0.00066,0.00045,0.0002,0.00071,0.000409,0.000473,Protein-NIP
18,32,5,37,4,48,16,6,0,25,14,773,1244,220,224,9,-0.666667,-0.79085,-0.732026,-1.392157,-1.24183,-0.522876,-0.836601,-1.686275,-0.869281,-1,-0.633987,-0.562092,-0.542484,-1.496732,-1.30719,-0.235294,-0.03268,-2.594771,-1.477124,-0.810458,0.001674,0.003997,0.004321,0.002053,0.00605,0.004429,0.003295,0.001891,0.004807,0.003403,0.005402,0.004645,0.003619,0.003025,0.003457,0.003997,0.004915,0,0.001296,0.003025,27,79,15,84,0,30,10,5,1,30,7,831,1358,244,246,5,-0.076087,-0.51087,-1.076087,-1.081522,-1.61413,-0.472826,-0.625,-0.690217,-1.13587,-1.483696,-1,-0.663043,-0.98913,-1.98913,1.320652,-0.141304,-0.054348,-2.086957,-1.788043,-1.054348,0.001212,0.001484,0.000228,0.000756,0.000899,0.000984,0.000813,0.001441,0.000856,0.000242,0.000827,0.000542,0.000428,0.0002,0.005321,0.000927,0.001327,0.00087,0,0.000528,Protein-NIP
17,53,15,76,3,43,13,3,2,51,7,1152,1825,313,337,6,-0.815451,-0.781116,-0.982833,-1.570815,-1.849785,-0.347639,-0.978541,-1.223176,-0.339056,-1.128755,-0.7897,-0.862661,-0.51073,-1.167382,-1.296137,-0.171674,-0.381974,-2.248927,-0.918455,-0.708155,0,0.001275,0.000932,0.000392,0.00076,0.002305,0.000834,0.001153,0.002771,0.000564,0.001913,0.001006,0.001349,0.001619,0.001447,0.001888,0.000932,0.000883,0.001594,0.001275,55,170,25,145,10,154,36,3,11,91,54,3173,4901,827,996,29,-0.827586,-0.811912,-0.435737,-0.794671,-0.905956,-0.200627,-0.360502,-1.274295,-0.346395,-1.032915,-0.791536,-0.630094,-0.716301,-1.103448,0.014107,0.163009,-0.148903,-1.512539,-0.92163,-0.741379,0,0.000154,0.000475,0.000423,0.000731,0.000603,0.000534,0.000162,0.000859,0.000205,0.000382,0.000244,0.000375,0.000295,0.001306,0.000811,0.00048,0.000888,0.000416,0.00029,Protein-NIP
16,39,10,45,1,39,9,1,2,39,14,885,1436,242,260,12,-0.938547,-0.854749,-1.027933,-1.519553,-1.927374,-0.592179,-1.061453,-2.189944,-0.865922,-1.067039,-0.642458,-0.709497,-0.620112,-1.167598,-2.162011,-0.564246,-0.826816,-2.72067,-1.368715,-1.067039,0.000324,0.002343,0.002163,0.001694,0.002739,0.002883,0.002018,0,0.003244,0.001802,0.003748,0.002631,0.002559,0.003424,0.000469,0.001261,0.000036,0.000649,0.001189,0.000937,37,124,26,149,5,97,47,14,10,100,31,2576,3986,700,752,29,-1.207031,-1.388672,-1.433594,-1.833984,-1.216797,-1.425781,-1.460938,-1.958984,-1.378906,-1.267578,-1.146484,-1.490234,-0.955078,-1.753906,-2.058594,-0.556641,-1.082031,-2.710938,-1.689453,-1.175781,0,0.000615,0.000499,0.000513,0.001179,0.000103,0.000522,0.000238,0.000461,0.00076,0.000755,0.000308,0.000573,0.000461,0.000485,0.000816,0.000163,0.000559,0.000392,0.000545,Protein-NIP
21,49,13,56,0,59,14,3,3,37,23,1049,1685,283,321,10,-0.580189,-0.948113,-1.051887,-1.240566,-2.169811,-0.485849,-0.627358,-1.674528,-1.070755,-0.981132,-0.429245,-0.792453,-0.537736,-1.334906,-1.278302,-0.363208,-0.311321,-2.386792,-1.339623,-0.806604,0.000527,0.000777,0.00086,0.000943,0.000111,0.002275,0.002026,0,0.001609,0.00061,0.002913,0.001249,0.002053,0.001665,0.001776,0.001304,0.000971,0.000305,0.000222,0.00025,17,79,12,87,3,65,16,2,6,62,24,1671,2503,425,488,20,-1.175385,-1.206154,-0.941538,-1.547692,-0.901538,-0.8,-0.926154,-1.744615,-0.396923,-0.778462,-0.938462,-1.036923,-0.735385,-0.926154,-0.667692,0.012308,-0.12,-1.28,-0.846154,-0.553846,0,0.00044,0.001094,0.000622,0.001833,0.000954,0.001115,0.000214,0.002058,0.001297,0.001115,0.000622,0.000836,0.001276,0.00223,0.001844,0.001469,0.002541,0.001372,0.001458,Protein-NIP
16,51,11,49,3,28,11,4,1,37,8,984,1602,286,279,12,-0.245,-0.13,-1.345,-1.44,-1.455,-0.385,-0.915,-1.24,-0.91,-1.365,-0.445,-0.75,-0.825,-1.72,-0.27,-0.405,-0.435,-1.69,-1.745,-0.915,0.002116,0.004048,0.000476,0.001138,0.00246,0.002407,0.001587,0.000979,0.002487,0.000635,0.003571,0.00172,0.001429,0.000714,0.004339,0.00172,0.001243,0.002725,0,0.001376,87,199,14,139,2,118,17,4,4,72,20,2052,3279,593,680,36,-0.618221,-0.980477,-0.930586,-1.043384,0.305857,-0.353579,-0.665944,-1.206074,-0.737527,-1.689805,-1.501085,-1.010846,-1.390456,-1.828633,0.013015,0.275488,0.247289,-2.45987,-1.744035,-1.073753,0.000089,0.000178,0.000249,0.00027,0.00192,0.000501,0.000372,0.00028,0.000535,0,0.000108,0.000104,0.000126,0.000074,0.001306,0.000882,0.00094,0.00024,0.00008,0.0002,Protein-NIP
60,144,16,111,2,82,16,5,4,57,18,1839,2917,527,576,18,-0.010076,-1.178841,-1.198992,-1.392947,-2.198992,-0.61461,-0.534005,-1.161209,-1.511335,-1.599496,-1.556675,-0.896725,-1.282116,-2.277078,1.148615,0.584383,1.005038,-2.926952,-2.173804,-0.879093,0.00046,0.000223,0.000072,0.000043,0.000184,0.000299,0.000394,0.000253,0.000131,0.000115,0.000158,0.0002,0.000135,0.000069,0.002338,0.001113,0.001596,0.000095,0,0.000194,41,110,16,94,4,52,12,5,4,52,12,1315,2075,373,403,26,-1.014134,-0.706714,-1.162544,-1.480565,-0.169611,-0.607774,-0.975265,-1.473498,-0.600707,-1.734982,-1.565371,-1.151943,-1.314488,-1.876325,-0.321555,-0.137809,-0.017668,-1.961131,-1.833922,-1.084806,0,0.000718,0.000405,0.00038,0.003096,0.000826,0.000685,0.000495,0.001115,0.000182,0.000388,0.000421,0.000281,0.000396,0.001924,0.000883,0.00123,0.001139,0.000355,0.000636,Protein-NIP
12,23,12,27,2,33,9,3,4,30,9,790,1285,203,230,10,-0.51634,-0.79085,-0.705882,-1.156863,-1.51634,-0.313725,-0.411765,-1.836601,-1.20915,-0.666667,-0.352941,-0.431373,-0.248366,-1.24183,-1.235294,-0.333333,-0.189542,-2.20915,-1.143791,-0.588235,0.001889,0.0024,0.003472,0.002094,0.001736,0.003728,0.004545,0.000204,0.001072,0.00383,0.005719,0.003881,0.003881,0.002298,0.003013,0.002757,0.002962,0,0.001787,0.002808,55,158,32,192,3,87,26,6,6,113,17,2780,4350,780,814,32,-1.017452,-1.333333,-1.328098,-1.722513,-1.13089,-1.289703,-1.399651,-1.937173,-1.310646,-1.247818,-1.17801,-1.453752,-0.968586,-1.74171,-1.760908,-0.530541,-0.965096,-2.881326,-1.687609,-1.115183,0,0.000455,0.000365,0.000282,0.000989,0.00015,0.000346,0.000109,0.000399,0.000485,0.000466,0.000105,0.000365,0.000275,0.000666,0.000606,0.00012,0.000248,0.000241,0.000399,Protein-NIP
7,20,3,39,7,50,23,11,3,33,26,1134,1763,307,315,15,-1.115942,-0.661836,-0.961353,-1.603865,-1.463768,-0.198068,-1.019324,-2.004831,-0.227053,-1.004831,-0.396135,-0.888889,-0.478261,-1.169082,-1.47343,-0.318841,-0.589372,-1.782609,-1.376812,-1.048309,0.000246,0.002489,0.001725,0.001232,0.002637,0.003746,0.001824,0,0.004091,0.00143,0.003426,0.001873,0.002884,0.002218,0.001356,0.001996,0.000961,0.002194,0.000838,0.000912,80,228,43,254,9,140,22,7,10,133,36,4129,6393,1113,1199,42,-1.240431,-1.061005,-0.735646,-1.344498,-1.641148,-0.706938,-0.807416,-1.656699,-0.763158,-0.845694,-1.221292,-1.150718,-1.22488,-1.407895,-0.827751,0.07177,-0.005981,-1.608852,-1.087321,-0.502392,0,0.000182,0.000491,0.000311,0.00043,0.00034,0.000426,0.000235,0.000413,0.000486,0.000279,0.000105,0.000075,0.000227,0.000942,0.000797,0.000737,0.000725,0.00047,0.000598,Protein-NIP
15,32,10,36,3,34,12,5,2,32,10,891,1439,249,257,10,-1.039773,-0.852273,-0.943182,-1.4375,-1.926136,-0.636364,-1.051136,-2.005682,-0.795455,-0.948864,-0.630682,-0.744318,-0.596591,-1.119318,-1.926136,-0.573864,-0.6875,-2.607955,-1.392045,-1.011364,0,0.002472,0.001734,0.001808,0.002103,0.002656,0.001808,0,0.003173,0.002435,0.003911,0.00273,0.002804,0.002988,0.000258,0.001439,0.000627,0.00048,0.00048,0.000996,78,208,17,178,9,120,29,8,6,90,34,3231,4982,884,986,35,-0.969789,-0.820242,-0.734139,-1.294562,-1.567976,-0.570997,-0.646526,-1.444109,-0.68429,-0.904834,-1.164653,-0.924471,-1.067976,-1.338369,-0.415408,-0.02719,0.101208,-1.176737,-0.912387,-0.418429,0,0.000328,0.000471,0.00025,0.000552,0.000357,0.000469,0.00032,0.000539,0.000438,0.000294,0.000143,0.000081,0.000258,0.001141,0.00074,0.000888,0.001182,0.000617,0.000646,Protein-NIP
23,50,11,71,1,27,6,3,2,44,7,1004,1593,263,287,11,-0.521739,-0.830918,-1.144928,-1.352657,-1.927536,-0.111111,-0.700483,-1.652174,-1.043478,-1.043478,-0.342995,-0.772947,-0.594203,-1.589372,-1.091787,-0.26087,-0.275362,-2.492754,-1.584541,-0.850242,0.000543,0.000878,0.000388,0.000775,0.000749,0.003178,0.001447,0.000233,0.001602,0.000801,0.003255,0.000827,0.001421,0.000956,0.001963,0.001214,0.000956,0.000129,0,0.000517,38,127,29,119,3,125,33,8,20,83,35,2573,3962,644,823,21,-1.120388,-1.304854,-0.867961,-0.986408,-1.41165,-0.609709,-0.530097,-1.642718,-0.817476,-1.120388,-0.982524,-0.96699,-1.112621,-1.297087,-0.596117,0.192233,-0.196117,-1.887379,-1.248544,-0.759223,0,0.0003,0.000678,0.000951,0.000943,0.000686,0.001229,0.000269,0.000934,0.000582,0.000682,0.0004,0.000365,0.00073,0.001607,0.00152,0.000847,0.001073,0.000634,0.000808,Protein-NIP
17,71,16,70,3,48,8,6,1,51,14,1175,1853,303,340,11,-0.602564,-0.92735,-0.688034,-1.089744,-1.807692,-0.461538,-0.709402,-1.397436,-0.632479,-0.935897,-0.820513,-0.623932,-0.739316,-1.145299,-1.367521,-0.192308,-0.24359,-2.226496,-0.974359,-0.688034,0,0.0008,0.001849,0.001225,0.0007,0.001574,0.000925,0.00065,0.002374,0.00085,0.001699,0.001,0.000475,0.001549,0.001774,0.001275,0.001075,0.00005,0.001499,0.001275,38,127,29,119,3,125,33,8,20,83,35,2573,3962,644,823,21,-1.120388,-1.304854,-0.867961,-0.986408,-1.41165,-0.609709,-0.530097,-1.642718,-0.817476,-1.120388,-0.982524,-0.96699,-1.112621,-1.297087,-0.596117,0.192233,-0.196117,-1.887379,-1.248544,-0.759223,0,0.0003,0.000678,0.000951,0.000943,0.000686,0.001229,0.000269,0.000934,0.000582,0.000682,0.0004,0.000365,0.00073,0.001607,0.00152,0.000847,0.001073,0.000634,0.000808,Protein-NIP
16,44,11,50,3,55,15,3,5,49,14,1095,1775,291,328,19,-0.488584,-0.744292,-0.557078,-1.073059,-1.328767,-0.465753,-0.680365,-1.420091,-1.086758,-0.990868,-0.493151,-0.680365,-0.456621,-1.351598,-1.077626,0.063927,-0.100457,-2.09589,-1.356164,-0.885845,0.00034,0.001532,0.002354,0.000964,0.002297,0.001418,0.001702,0,0.000624,0.001078,0.002921,0.001191,0.001985,0.001078,0.001929,0.002978,0.001588,0.00017,0.000482,0.000312,31,136,27,123,6,126,34,3,12,83,39,2416,3789,619,766,20,-1.063395,-1.149284,-0.752556,-0.90184,-1.194274,-0.564417,-0.517382,-1.433538,-0.629857,-0.969325,-0.873211,-0.883436,-0.912065,-1.145194,-0.437628,0.210634,-0.161554,-1.832311,-0.981595,-0.658487,0,0.000289,0.00079,0.001012,0.001079,0.000764,0.001203,0.000258,0.001193,0.000692,0.000713,0.000573,0.000377,0.000785,0.001699,0.001673,0.000955,0.000966,0.000831,0.000868,Protein-NIP
10,33,14,36,1,26,7,3,1,27,6,611,1004,168,171,5,-0.716667,-0.916667,-1.558333,-2.441667,-1.741667,-0.95,-1.916667,-2.266667,-1.025,-1.366667,-1.241667,-0.625,-0.916667,-1.65,-1.316667,-0.516667,-0.425,-2.55,-2.208333,-0.941667,0.001965,0.003455,0.001152,0.000271,0.005149,0.002575,0.000271,0,0.002033,0.002168,0.003117,0.006369,0.001965,0.001016,0.004675,0.003388,0.002507,0.000407,0.000136,0.003184,64,180,29,165,6,83,26,7,11,74,22,2665,4009,679,802,23,-1.079926,-1.217472,-0.975836,-1.007435,-0.827138,-0.496283,-0.552045,-1.33829,-0.630112,-1.45539,-1.040892,-1.208178,-1.180297,-1.263941,-0.314126,0.211896,-0.39777,-1.349442,-1.172862,-1.10223,0,0.000229,0.000466,0.000737,0.001245,0.000642,0.000787,0.000444,0.00097,0.000254,0.000561,0.000113,0.000353,0.00055,0.00157,0.00128,0.00055,0.001358,0.000593,0.000335,Protein-NIP
29,91,18,85,5,73,27,6,12,56,23,1730,2703,479,517,17,-1.452174,-1.350725,-0.828986,-1.301449,-1.872464,-1.115942,-1.289855,-1.498551,-0.747826,-1.553623,-1.811594,-1.576812,-1.689855,-1.269565,-1.802899,-0.286957,-0.617391,-2.521739,-0.886957,-1.472464,0,0.000803,0.001633,0.001209,0.00236,0.000699,0.000916,0.001492,0.001841,0.001086,0.000727,0.000245,0.000217,0.001539,0.00135,0.001747,0.001322,0.001114,0.001822,0.000774,26,97,13,89,8,113,26,12,5,58,38,2034,3203,563,595,30,-1.137157,-0.76808,-1.002494,-1.144638,-0.793017,-0.513716,-0.693267,-1.760599,-0.638404,-1.44389,-1.331671,-0.785536,-1.129676,-1.790524,-1.007481,-0.329177,-0.244389,-2.356608,-1.643392,-1.147132,0,0.00071,0.000569,0.000668,0.002118,0.000871,0.000814,0.000297,0.001163,0.000308,0.000636,0.000694,0.000574,0.00037,0.001033,0.000657,0.000908,0.000668,0.000501,0.000396,Protein-NIP
12,23,12,27,2,33,9,3,4,30,9,790,1285,203,230,10,-0.51634,-0.79085,-0.705882,-1.156863,-1.51634,-0.313725,-0.411765,-1.836601,-1.20915,-0.666667,-0.352941,-0.431373,-0.248366,-1.24183,-1.235294,-0.333333,-0.189542,-2.20915,-1.143791,-0.588235,0.001889,0.0024,0.003472,0.002094,0.001736,0.003728,0.004545,0.000204,0.001072,0.00383,0.005719,0.003881,0.003881,0.002298,0.003013,0.002757,0.002962,0,0.001787,0.002808,37,113,27,106,8,104,33,12,9,74,37,2306,3606,598,704,19,-1.200436,-1.257081,-0.825708,-1.052288,-0.764706,-0.464052,-0.601307,-1.538126,-0.701525,-1.252723,-0.91939,-1.159041,-1.034858,-1.176471,-0.372549,0.285403,-0.276688,-1.352941,-1.058824,-0.893246,0,0.000316,0.000758,0.000845,0.001481,0.000921,0.001059,0.000438,0.001084,0.000565,0.000865,0.000453,0.00057,0.000957,0.001889,0.001777,0.000825,0.001486,0.000896,0.000687,Protein-NIP
19,64,11,74,1,53,13,6,1,44,14,1211,1922,358,353,9,-0.612,-0.64,-0.888,-1.44,-2.14,-0.376,-0.92,-1.172,-0.552,-1.156,-0.92,-0.752,-0.828,-1.596,-1.22,-0.164,-0.444,-2.484,-1.308,-0.808,0.000127,0.001841,0.000339,0,0.000233,0.001841,0.000423,0.000974,0.002138,0.000254,0.001312,0.000571,0.000487,0.000741,0.001439,0.001079,0.000212,0.000127,0.000593,0.000593,99,284,39,246,4,158,42,6,16,121,53,3959,6103,1059,1224,48,-0.455758,-1.090909,-0.992727,-1.018182,-1.158788,-0.368485,-0.375758,-0.756364,-0.882424,-1.591515,-1.078788,-0.972121,-1.21697,-1.57697,0.973333,0.441212,-0.18303,-2.076364,-1.432727,-1.052121,0.000062,0.000018,0.000056,0.000081,0.000268,0.000216,0.000232,0.000203,0.000181,0,0.000097,0.000025,0.000011,0.000091,0.001068,0.00045,0.000149,0.000194,0.00008,0.00003,Protein-NIP
14,34,9,31,1,29,5,1,0,23,9,722,1144,190,218,10,-0.597222,-0.958333,-0.805556,-1.159722,-1.673611,-0.416667,-0.548611,-1.756944,-1.159722,-0.909722,-0.763889,-0.597222,-0.555556,-1.430556,-1.208333,-0.159722,-0.118056,-2.291667,-1.256944,-0.756944,0.000071,0.001488,0.002338,0.00248,0.001842,0.003472,0.003827,0.000354,0.001488,0.00248,0.003685,0.002693,0.002126,0.002268,0.004393,0.003401,0.003827,0,0.000992,0.001417,51,110,12,71,2,68,13,4,2,40,7,1223,1971,351,389,13,-0.359551,-0.775281,-0.977528,-1.254682,-1.573034,-0.606742,-0.737828,-1.097378,-1.17603,-1.116105,-1.172285,-0.749064,-0.940075,-1.838951,0.067416,0.217228,0.531835,-2.348315,-1.535581,-0.790262,0.000429,0.000692,0.000417,0.000262,0.001014,0.000394,0.000632,0.000382,0.000632,0.00037,0.000298,0.000298,0.000322,0,0.003042,0.001885,0.002624,0.000632,0.000131,0.000584,Protein-NIP
13,35,7,27,0,31,6,3,0,21,3,541,922,160,166,6,-0.894737,-1.035088,-1.587719,-2.526316,-1.903509,-0.964912,-1.991228,-2.412281,-1.447368,-1.333333,-1.263158,-0.798246,-1.008772,-1.877193,-1.482456,-0.508772,-0.307018,-2.912281,-2.447368,-1.122807,0.001958,0.004699,0.001331,0.00047,0.005561,0.003446,0,0.000392,0.001566,0.00282,0.003368,0.006736,0.001566,0.001801,0.005482,0.003759,0.004699,0.001018,0.000392,0.003133,78,208,17,178,9,120,29,8,6,90,34,3231,4982,884,986,35,-0.969789,-0.820242,-0.734139,-1.294562,-1.567976,-0.570997,-0.646526,-1.444109,-0.68429,-0.904834,-1.164653,-0.924471,-1.067976,-1.338369,-0.415408,-0.02719,0.101208,-1.176737,-0.912387,-0.418429,0,0.000328,0.000471,0.00025,0.000552,0.000357,0.000469,0.00032,0.000539,0.000438,0.000294,0.000143,0.000081,0.000258,0.001141,0.00074,0.000888,0.001182,0.000617,0.000646,Protein-NIP
15,41,9,41,0,13,2,2,0,23,7,530,905,147,148,6,-0.745614,-0.631579,-1.210526,-2.385965,-1.859649,-0.780702,-1.517544,-2.096491,-1.447368,-0.95614,-0.824561,-0.561404,-0.798246,-2.008772,-1.359649,-0.5,-0.710526,-3.140351,-2.140351,-0.780702,0.003509,0.005789,0.004474,0.000175,0.006579,0.004211,0.002456,0.002193,0.003333,0.006316,0.007018,0.007632,0.004649,0.001579,0.006754,0.004561,0.001491,0.000351,0,0.005877,55,170,25,145,10,154,36,3,11,91,54,3173,4901,827,996,29,-0.827586,-0.811912,-0.435737,-0.794671,-0.905956,-0.200627,-0.360502,-1.274295,-0.346395,-1.032915,-0.791536,-0.630094,-0.716301,-1.103448,0.014107,0.163009,-0.148903,-1.512539,-0.92163,-0.741379,0,0.000154,0.000475,0.000423,0.000731,0.000603,0.000534,0.000162,0.000859,0.000205,0.000382,0.000244,0.000375,0.000295,0.001306,0.000811,0.00048,0.000888,0.000416,0.00029,Protein-NIP
12,20,11,44,5,43,12,1,4,40,19,1009,1580,270,280,10,-1.181818,-0.780749,-0.967914,-1.727273,-1.57754,-0.208556,-1.053476,-2.139037,-0.224599,-0.994652,-0.529412,-0.962567,-0.42246,-1.106952,-1.609626,-0.470588,-0.636364,-1.962567,-1.315508,-1.165775,0.000313,0.002389,0.00202,0.001166,0.0031,0.004096,0.001906,0,0.004551,0.001707,0.003356,0.001963,0.003271,0.002588,0.001195,0.00165,0.000996,0.002674,0.001195,0.000768,45,134,28,125,6,144,46,9,12,95,50,2838,4474,778,866,38,-1.289242,-1.375661,-1.271605,-1.712522,-1.126984,-1.391534,-1.410935,-2.031746,-1.324515,-1.243386,-1.188713,-1.308642,-0.945326,-1.749559,-1.987654,-0.657848,-1.038801,-2.716049,-1.587302,-1.231041,0,0.000535,0.000736,0.000589,0.001147,0.000252,0.000632,0.000256,0.000605,0.00076,0.000655,0.000481,0.000543,0.000388,0.000523,0.00062,0.00026,0.000446,0.000426,0.000504,Protein-NIP
60,144,16,111,2,82,16,5,4,57,18,1839,2917,527,576,18,-0.010076,-1.178841,-1.198992,-1.392947,-2.198992,-0.61461,-0.534005,-1.161209,-1.511335,-1.599496,-1.556675,-0.896725,-1.282116,-2.277078,1.148615,0.584383,1.005038,-2.926952,-2.173804,-0.879093,0.00046,0.000223,0.000072,0.000043,0.000184,0.000299,0.000394,0.000253,0.000131,0.000115,0.000158,0.0002,0.000135,0.000069,0.002338,0.001113,0.001596,0.000095,0,0.000194,55,170,25,145,10,154,36,3,11,91,54,3173,4901,827,996,29,-0.827586,-0.811912,-0.435737,-0.794671,-0.905956,-0.200627,-0.360502,-1.274295,-0.346395,-1.032915,-0.791536,-0.630094,-0.716301,-1.103448,0.014107,0.163009,-0.148903,-1.512539,-0.92163,-0.741379,0,0.000154,0.000475,0.000423,0.000731,0.000603,0.000534,0.000162,0.000859,0.000205,0.000382,0.000244,0.000375,0.000295,0.001306,0.000811,0.00048,0.000888,0.000416,0.00029,Protein-NIP
13,37,12,38,2,40,13,6,1,33,19,901,1453,243,257,12,-0.723164,-0.536723,-0.344633,-0.949153,-1.288136,-0.40113,-0.372881,-1.570621,-0.841808,-1.011299,-0.853107,-0.141243,-0.581921,-1.288136,-1.372881,-0.282486,-0.418079,-2.090395,-1.214689,-0.920904,0.000076,0.002634,0.004008,0.002023,0.00355,0.00229,0.003321,0.000687,0.002214,0.002138,0.002863,0.004466,0.001947,0.002214,0.001336,0.001603,0.000993,0,0.000878,0.001412,26,97,13,89,8,113,26,12,5,58,38,2034,3203,563,595,30,-1.137157,-0.76808,-1.002494,-1.144638,-0.793017,-0.513716,-0.693267,-1.760599,-0.638404,-1.44389,-1.331671,-0.785536,-1.129676,-1.790524,-1.007481,-0.329177,-0.244389,-2.356608,-1.643392,-1.147132,0,0.00071,0.000569,0.000668,0.002118,0.000871,0.000814,0.000297,0.001163,0.000308,0.000636,0.000694,0.000574,0.00037,0.001033,0.000657,0.000908,0.000668,0.000501,0.000396,Protein-NIP
60,144,16,111,2,82,16,5,4,57,18,1839,2917,527,576,18,-0.010076,-1.178841,-1.198992,-1.392947,-2.198992,-0.61461,-0.534005,-1.161209,-1.511335,-1.599496,-1.556675,-0.896725,-1.282116,-2.277078,1.148615,0.584383,1.005038,-2.926952,-2.173804,-0.879093,0.00046,0.000223,0.000072,0.000043,0.000184,0.000299,0.000394,0.000253,0.000131,0.000115,0.000158,0.0002,0.000135,0.000069,0.002338,0.001113,0.001596,0.000095,0,0.000194,64,171,39,177,5,74,20,4,11,99,19,2480,3809,643,743,17,-1.082677,-1.084646,-1.021654,-1.155512,-0.515748,-0.503937,-0.669291,-1.492126,-0.44685,-1.346457,-0.940945,-1.216535,-0.976378,-1.183071,-0.114173,0.220472,-0.438976,-1.084646,-1.137795,-0.931102,0,0.000163,0.000316,0.000443,0.00113,0.000556,0.000567,0.000207,0.000952,0.000225,0.000494,0.000069,0.000265,0.000483,0.001598,0.0011,0.00037,0.001395,0.000614,0.000298,Protein-NIP
15,34,8,40,0,38,11,8,0,34,9,815,1304,218,227,11,-0.842767,-0.672956,-0.798742,-1.389937,-1.792453,-0.591195,-0.836478,-1.754717,-1.144654,-1.018868,-0.949686,-0.553459,-0.830189,-1.100629,-1.63522,-0.503145,-0.433962,-2.018868,-1.081761,-1.062893,0,0.003785,0.003562,0.000946,0.002393,0.003172,0.002338,0.000167,0.001558,0.002727,0.003562,0.003729,0.001336,0.004119,0.00167,0.00167,0.002616,0.001113,0.002505,0.000835,36,96,20,109,7,89,30,11,6,70,32,2047,3179,555,584,16,-1.238693,-1.135678,-1.193467,-1.575377,-2.386935,-1.077889,-0.91206,-2.065327,-1.09799,-0.91206,-1.339196,-1.11809,-1.356784,-1.432161,-1.560302,-0.462312,-0.394472,-2.683417,-1.374372,-0.5,0.000008,0.000467,0.000581,0.000467,0.000655,0.000319,0.00081,0.000475,0.000647,0.001015,0.000417,0.000336,0,0.000336,0.001424,0.000892,0.00108,0.000221,0.000638,0.001563,Protein-NIP
41,144,12,92,1,111,42,10,10,34,37,2065,3336,600,679,11,-0.229545,-0.565909,-0.734091,-0.422727,-2.175,-0.072727,0.6,-1.215909,-1.231818,-1.752273,-1.445455,0.265909,-1.361364,-2.609091,1.188636,0.361364,-0.088636,-2.977273,-2.2,-1.156818,0.000295,0.00039,0.000225,0.000523,0.000095,0.000514,0.001167,0.000153,0.000225,0.000066,0.00024,0.00082,0.00013,0,0.002151,0.000736,0.000404,0.000029,0.000012,0.000165,38,127,29,119,3,125,33,8,20,83,35,2573,3962,644,823,21,-1.120388,-1.304854,-0.867961,-0.986408,-1.41165,-0.609709,-0.530097,-1.642718,-0.817476,-1.120388,-0.982524,-0.96699,-1.112621,-1.297087,-0.596117,0.192233,-0.196117,-1.887379,-1.248544,-0.759223,0,0.0003,0.000678,0.000951,0.000943,0.000686,0.001229,0.000269,0.000934,0.000582,0.000682,0.0004,0.000365,0.00073,0.001607,0.00152,0.000847,0.001073,0.000634,0.000808,Protein-NIP
14,39,13,55,0,54,11,3,4,45,19,1122,1753,299,330,9,-1.050691,-0.870968,-0.654378,-1.253456,-2.036866,-0.608295,-1.092166,-1.949309,-0.529954,-0.870968,-0.437788,-0.935484,-0.281106,-0.917051,-1.640553,-0.248848,-0.599078,-2.211982,-0.963134,-0.926267,0.000256,0.001459,0.00192,0.001664,0.001971,0.001895,0.001613,0,0.003482,0.001254,0.003047,0.001408,0.003021,0.002176,0.001382,0.002202,0.000512,0.001664,0.001408,0.000717,82,255,66,263,9,257,78,18,27,187,87,5471,8602,1422,1687,43,-1.124885,-0.809917,-0.463728,-0.891644,-1.323232,-0.681359,-0.540863,-1.603306,-0.46832,-0.810836,-1.024793,-0.73921,-0.684114,-1.197429,-0.912764,-0.1809,-0.323232,-2.072544,-0.801653,-0.747475,0,0.000331,0.000653,0.00053,0.000552,0.000288,0.000565,0.000225,0.00067,0.000508,0.000363,0.000338,0.000469,0.000349,0.000617,0.000609,0.000422,0.000509,0.000585,0.000488,Protein-NIP
16,44,11,50,3,55,15,3,5,49,14,1095,1775,291,328,19,-0.488584,-0.744292,-0.557078,-1.073059,-1.328767,-0.465753,-0.680365,-1.420091,-1.086758,-0.990868,-0.493151,-0.680365,-0.456621,-1.351598,-1.077626,0.063927,-0.100457,-2.09589,-1.356164,-0.885845,0.00034,0.001532,0.002354,0.000964,0.002297,0.001418,0.001702,0,0.000624,0.001078,0.002921,0.001191,0.001985,0.001078,0.001929,0.002978,0.001588,0.00017,0.000482,0.000312,60,146,23,132,4,107,38,10,9,79,41,2114,3333,567,675,34,-0.544643,-0.732143,-0.752232,-0.984375,-0.473214,-0.334821,-0.546875,-1.169643,-0.714286,-1.34375,-1.064732,-0.649554,-1.113839,-1.580357,-0.430804,-0.004464,0.035714,-2.238839,-1.430804,-0.955357,0,0.0003,0.000245,0.000323,0.001641,0.000545,0.000522,0.000226,0.000587,0.000065,0.000291,0.000213,0,0.000079,0.001174,0.000592,0.000661,0.000208,0.000005,0.000185,Protein-NIP
15,34,8,40,0,38,11,8,0,34,9,815,1304,218,227,11,-0.842767,-0.672956,-0.798742,-1.389937,-1.792453,-0.591195,-0.836478,-1.754717,-1.144654,-1.018868,-0.949686,-0.553459,-0.830189,-1.100629,-1.63522,-0.503145,-0.433962,-2.018868,-1.081761,-1.062893,0,0.003785,0.003562,0.000946,0.002393,0.003172,0.002338,0.000167,0.001558,0.002727,0.003562,0.003729,0.001336,0.004119,0.00167,0.00167,0.002616,0.001113,0.002505,0.000835,38,127,29,119,3,125,33,8,20,83,35,2573,3962,644,823,21,-1.120388,-1.304854,-0.867961,-0.986408,-1.41165,-0.609709,-0.530097,-1.642718,-0.817476,-1.120388,-0.982524,-0.96699,-1.112621,-1.297087,-0.596117,0.192233,-0.196117,-1.887379,-1.248544,-0.759223,0,0.0003,0.000678,0.000951,0.000943,0.000686,0.001229,0.000269,0.000934,0.000582,0.000682,0.0004,0.000365,0.00073,0.001607,0.00152,0.000847,0.001073,0.000634,0.000808,Protein-NIP
10,22,6,26,0,20,6,3,0,23,6,492,811,135,132,8,-0.908163,-1.214286,-1.683673,-2.704082,-1.642857,-1.112245,-2.091837,-2.428571,-1.336735,-1.316327,-1.27551,-0.897959,-0.846939,-1.663265,-2.030612,-0.663265,-0.693878,-2.602041,-2.173469,-0.979592,0.002695,0.00491,0.001637,0.000963,0.00722,0.003754,0.000096,0,0.002214,0.003273,0.003851,0.008086,0.002792,0.001733,0.003658,0.003947,0.002888,0.001733,0.001155,0.004332,44,100,7,91,3,68,14,6,2,51,18,1348,2144,414,419,30,-0.255973,-0.409556,-1.023891,-1.296928,-0.382253,-0.235495,-0.651877,-0.846416,-0.880546,-1.511945,-1.122867,-0.627986,-1.044369,-1.877133,-0.146758,-0.010239,-0.303754,-2.21843,-1.648464,-1.153584,0.000467,0.001347,0,0.000243,0.002874,0.001168,0.000665,0.000988,0.00097,0.000018,0.000413,0.000602,0.000207,0.000027,0.002308,0.000889,0.000539,0.000269,0.000009,0.000126,Protein-NIP
11,37,16,56,6,40,5,3,0,44,16,1086,1691,287,296,10,-0.941748,-0.84466,-0.912621,-1.432039,-1.728155,-0.538835,-0.941748,-1.902913,-0.762136,-0.936893,-0.533981,-0.800971,-0.34466,-1.019417,-1.820388,-0.461165,-0.563107,-2.354369,-1.203883,-0.912621,0.000302,0.002221,0.001728,0.001426,0.002441,0.002578,0.001947,0,0.002962,0.002167,0.003593,0.00203,0.002935,0.002907,0.000658,0.001481,0.000878,0.000686,0.000878,0.001179,76,258,46,220,14,210,39,8,9,160,61,4969,7617,1279,1487,45,-1.170582,-1.113381,-0.727273,-1.358529,-1.80286,-0.742594,-0.818182,-1.702758,-0.825332,-0.869254,-1.184883,-1.078652,-1.157303,-1.470889,-0.71808,0.089888,0.005107,-1.752809,-1.024515,-0.587334,0,0.000164,0.000441,0.000232,0.000286,0.000291,0.000341,0.000151,0.000382,0.000393,0.000232,0.000124,0.000071,0.000176,0.000808,0.000665,0.000641,0.000523,0.000382,0.000442,Protein-NIP
9,21,6,32,0,25,9,7,1,24,5,482,785,139,132,11,-1.010417,-1.208333,-1.84375,-2.739583,-1.84375,-1.260417,-2.302083,-2.572917,-1.53125,-1.333333,-1.260417,-1.052083,-1.020833,-1.708333,-2.03125,-0.802083,-0.802083,-3.010417,-2.354167,-0.96875,0.001979,0.005729,0.001563,0.000833,0.008021,0.002917,0.000729,0,0.001979,0.00375,0.003958,0.008125,0.002708,0.002708,0.004687,0.003958,0.002708,0.002188,0.001146,0.005,56,172,26,152,12,132,34,4,9,96,51,3111,4761,805,946,29,-0.901929,-0.844051,-0.512862,-0.991961,-0.782958,-0.234727,-0.458199,-1.42283,-0.176849,-1.067524,-0.906752,-0.745981,-0.702572,-1.173633,-0.180064,0.125402,-0.16881,-1.440514,-0.954984,-0.757235,0,0.000207,0.000448,0.000394,0.000916,0.000665,0.000531,0.000129,0.000979,0.000205,0.00035,0.000298,0.000396,0.000329,0.001344,0.000727,0.0005,0.000945,0.000445,0.000293,Protein-NIP
7,21,5,25,0,19,8,3,0,21,5,500,823,139,138,8,-0.949495,-1.292929,-1.878788,-2.777778,-1.787879,-1.191919,-2.191919,-2.575758,-1.454545,-1.444444,-1.363636,-0.939394,-0.89899,-1.767677,-2.10101,-0.868687,-0.808081,-2.979798,-2.40404,-1.121212,0.00236,0.004815,0.00151,0.001038,0.007458,0.003587,0.000378,0,0.00236,0.003021,0.004059,0.008024,0.002832,0.001982,0.004154,0.003776,0.002832,0.001605,0.001322,0.004531,79,301,31,269,7,167,42,14,10,120,44,4326,6694,1186,1314,31,-0.807135,-1.050167,-1.008919,-1.157191,-1.261984,-0.198439,-0.57748,-0.86845,-0.637681,-1.556299,-1.051282,-0.989967,-1.109253,-1.500557,0.468227,0.152731,-0.374582,-1.746934,-1.268673,-1.09699,0,0.000067,0.000119,0.000115,0.000317,0.000353,0.000199,0.000263,0.000293,0.000038,0.000125,0.000057,0.000076,0.000133,0.000981,0.000344,0.000156,0.000375,0.000191,0.000096,Protein-NIP
11,37,16,56,6,40,5,3,0,44,16,1086,1691,287,296,10,-0.941748,-0.84466,-0.912621,-1.432039,-1.728155,-0.538835,-0.941748,-1.902913,-0.762136,-0.936893,-0.533981,-0.800971,-0.34466,-1.019417,-1.820388,-0.461165,-0.563107,-2.354369,-1.203883,-0.912621,0.000302,0.002221,0.001728,0.001426,0.002441,0.002578,0.001947,0,0.002962,0.002167,0.003593,0.00203,0.002935,0.002907,0.000658,0.001481,0.000878,0.000686,0.000878,0.001179,91,302,61,277,22,255,56,17,13,193,76,5985,9202,1516,1755,63,-0.957082,-0.788841,-0.503863,-0.948498,-1.287554,-0.494421,-0.527039,-1.354506,-0.502146,-0.855794,-1.090987,-0.776824,-0.829185,-1.240343,-0.418026,0.156223,0.129614,-1.230043,-0.713305,-0.56309,0,0.000167,0.000372,0.000239,0.00044,0.000287,0.000327,0.000155,0.000452,0.000268,0.00018,0.000137,0.000177,0.000202,0.000704,0.000586,0.000537,0.000679,0.000437,0.000342,Protein-NIP
44,127,16,131,8,68,29,15,6,75,19,1995,3122,580,574,22,-0.918919,-0.230958,-0.786241,-1.051597,-2.186732,-0.498771,-0.805897,-1.592138,0.019656,-1.071253,-0.955774,-0.769042,-0.520885,-1.302211,-0.899263,-0.27027,-0.574939,-1.936118,-1.066339,-0.921376,0,0.001119,0.00045,0.000494,0.000569,0.000438,0.000544,0.000219,0.001857,0.000431,0.000706,0.000256,0.000738,0.000413,0.001132,0.000744,0.000156,0.000869,0.000469,0.000394,76,258,46,220,14,210,39,8,9,160,61,4969,7617,1279,1487,45,-1.170582,-1.113381,-0.727273,-1.358529,-1.80286,-0.742594,-0.818182,-1.702758,-0.825332,-0.869254,-1.184883,-1.078652,-1.157303,-1.470889,-0.71808,0.089888,0.005107,-1.752809,-1.024515,-0.587334,0,0.000164,0.000441,0.000232,0.000286,0.000291,0.000341,0.000151,0.000382,0.000393,0.000232,0.000124,0.000071,0.000176,0.000808,0.000665,0.000641,0.000523,0.000382,0.000442,Protein-NIP
11,34,5,27,2,28,6,3,0,24,6,583,965,163,173,12,-0.633333,-0.766667,-1.433333,-2.133333,-1.941667,-0.7,-1.625,-2.116667,-1.158333,-1.3,-1.15,-0.575,-1.008333,-1.625,-1.425,-0.633333,-0.483333,-2.325,-1.908333,-0.95,0.002827,0.004539,0.000893,0.000818,0.004762,0.003869,0.000521,0,0.001711,0.002009,0.002753,0.006473,0.001339,0.001488,0.004315,0.003423,0.002827,0.001488,0.000893,0.002827,38,96,13,73,3,60,18,6,5,39,23,1193,1889,345,371,28,-0.937255,-1.07451,-1.019608,-1.431373,0.152941,-0.623529,-0.870588,-1.411765,-0.670588,-1.615686,-1.647059,-0.992157,-1.282353,-1.784314,-0.419608,-0.215686,-0.145098,-2.215686,-1.533333,-1.172549,0,0.000356,0.000477,0.000384,0.0035,0.00073,0.000711,0.000608,0.001048,0.000225,0.000206,0.000356,0.000253,0.000431,0.001937,0.000927,0.001292,0.000796,0.00059,0.000402,Protein-NIP
65,181,25,133,3,130,29,5,7,67,36,2620,4144,744,840,21,-0.16065,-0.6787,-0.99278,-0.82491,-2.34657,-0.122744,-0.480144,-0.687726,-0.987365,-1.768953,-1.501805,-0.879061,-1.371841,-2.279783,1.231047,0.440433,0.292419,-2.714801,-2.021661,-1.234657,0.000186,0.000188,0.000053,0.000153,0.000051,0.000332,0.000221,0.000232,0.00017,0.000037,0.000116,0.000046,0.000032,0.000048,0.001636,0.0006,0.000464,0.000021,0,0.000014,24,76,41,146,5,59,14,7,2,125,13,1979,3121,487,521,25,-1.529101,-2.912698,-2.513228,-3.931217,-1.57672,-2.949735,-3.724868,-3.116402,-2.439153,-0.888889,-0.775132,-3.214286,-0.902116,-0.738095,-3.534392,-0.949735,-0.804233,-2.714286,-1.730159,-0.84127,0.000418,0.001101,0.00085,0.000412,0.001487,0.000212,0.000058,0,0.000824,0.002021,0.001886,0.000515,0.001197,0.002182,0.000406,0.0013,0.001017,0.000998,0.001519,0.001699,Protein-NIP
7,21,5,25,0,19,8,3,0,21,5,500,823,139,138,8,-0.949495,-1.292929,-1.878788,-2.777778,-1.787879,-1.191919,-2.191919,-2.575758,-1.454545,-1.444444,-1.363636,-0.939394,-0.89899,-1.767677,-2.10101,-0.868687,-0.808081,-2.979798,-2.40404,-1.121212,0.00236,0.004815,0.00151,0.001038,0.007458,0.003587,0.000378,0,0.00236,0.003021,0.004059,0.008024,0.002832,0.001982,0.004154,0.003776,0.002832,0.001605,0.001322,0.004531,51,110,12,71,2,68,13,4,2,40,7,1223,1971,351,389,13,-0.359551,-0.775281,-0.977528,-1.254682,-1.573034,-0.606742,-0.737828,-1.097378,-1.17603,-1.116105,-1.172285,-0.749064,-0.940075,-1.838951,0.067416,0.217228,0.531835,-2.348315,-1.535581,-0.790262,0.000429,0.000692,0.000417,0.000262,0.001014,0.000394,0.000632,0.000382,0.000632,0.00037,0.000298,0.000298,0.000322,0,0.003042,0.001885,0.002624,0.000632,0.000131,0.000584,Protein-NIP
8,21,3,26,3,26,4,1,0,19,5,477,742,124,140,7,-1.010753,-1.27957,-1.827957,-2.677419,-1.645161,-1.193548,-2.225806,-2.516129,-1.27957,-1.311828,-1.215054,-1.064516,-0.860215,-1.623656,-2.172043,-0.806452,-0.817204,-2.655914,-2.247312,-0.978495,0.002688,0.004731,0.001828,0.001075,0.008495,0.003656,0.000215,0,0.002796,0.003656,0.004409,0.007849,0.003441,0.002688,0.003118,0.003548,0.002473,0.002151,0.001505,0.004624,54,138,17,113,5,60,14,5,2,71,12,1832,2809,495,530,12,-1.048387,-1.045699,-1.13172,-1.58871,-1.290323,-0.841398,-1.024194,-1.607527,-0.827957,-1.048387,-1.247312,-1.357527,-1.045699,-1.518817,-0.924731,-0.08871,-0.212366,-1.301075,-1.274194,-0.556452,0.00012,0.000413,0.000638,0.000323,0.001337,0.000661,0.000526,0.000586,0.001201,0.000631,0.000601,0,0.000278,0.000345,0.00181,0.001322,0.001367,0.002087,0.000728,0.001111,Protein-NIP
14,35,10,33,0,18,5,3,0,26,5,490,848,152,140,6,-0.803738,-0.719626,-1.373832,-2.429907,-1.747664,-0.897196,-1.598131,-2.158879,-1.53271,-0.915888,-0.869159,-0.672897,-0.64486,-1.859813,-1.46729,-0.560748,-0.551402,-3.205607,-2.196262,-0.766355,0.004063,0.0064,0.004774,0.000914,0.007924,0.005181,0.003149,0.00193,0.002743,0.007517,0.008127,0.008228,0.005892,0.002336,0.007009,0.004571,0.002946,0.001219,0,0.006197,113,308,39,219,5,293,70,14,17,145,85,4980,7924,1434,1605,51,-0.725434,-0.793834,-0.465318,-1.00289,-1.234104,-0.631021,-0.779383,-1.229287,-0.815992,-1.145472,-1.027938,-0.753372,-0.823699,-1.641618,-0.864162,0.133911,-0.349711,-2.265896,-1.447013,-0.954721,0,0.000313,0.000523,0.000294,0.000429,0.000251,0.000262,0.000164,0.000365,0.000192,0.000212,0.000216,0.000232,0.000088,0.000574,0.000637,0.000292,0.000257,0.000088,0.00018,Protein-NIP
13,30,9,30,0,17,3,2,0,24,6,497,865,151,138,7,-0.728972,-0.747664,-1.252336,-2.411215,-1.813084,-0.962617,-1.64486,-2.158879,-1.542056,-0.943925,-0.934579,-0.560748,-0.719626,-1.906542,-1.53271,-0.523364,-0.616822,-3.17757,-2.299065,-0.719626,0.004283,0.006523,0.005062,0.000974,0.00808,0.004478,0.002823,0.001752,0.003213,0.007399,0.007593,0.00847,0.005452,0.002044,0.006717,0.004868,0.002629,0.000779,0,0.006328,23,58,34,128,12,60,18,5,4,106,14,1839,2802,434,474,22,-1.684211,-3.260234,-2.72807,-4.359649,-1.497076,-3.289474,-4.119883,-3.476608,-2.690058,-0.929825,-0.909357,-3.593567,-0.929825,-0.821637,-3.979532,-1.131579,-0.903509,-2.95614,-1.926901,-0.847953,0.00057,0.001235,0.000958,0.000373,0.001776,0.000205,0.000088,0,0.001023,0.002303,0.002083,0.000563,0.001345,0.002493,0.000431,0.00136,0.001053,0.001118,0.001637,0.001988,Protein-NIP
29,91,18,85,5,73,27,6,12,56,23,1730,2703,479,517,17,-1.452174,-1.350725,-0.828986,-1.301449,-1.872464,-1.115942,-1.289855,-1.498551,-0.747826,-1.553623,-1.811594,-1.576812,-1.689855,-1.269565,-1.802899,-0.286957,-0.617391,-2.521739,-0.886957,-1.472464,0,0.000803,0.001633,0.001209,0.00236,0.000699,0.000916,0.001492,0.001841,0.001086,0.000727,0.000245,0.000217,0.001539,0.00135,0.001747,0.001322,0.001114,0.001822,0.000774,37,124,26,149,5,97,47,14,10,100,31,2576,3986,700,752,29,-1.207031,-1.388672,-1.433594,-1.833984,-1.216797,-1.425781,-1.460938,-1.958984,-1.378906,-1.267578,-1.146484,-1.490234,-0.955078,-1.753906,-2.058594,-0.556641,-1.082031,-2.710938,-1.689453,-1.175781,0,0.000615,0.000499,0.000513,0.001179,0.000103,0.000522,0.000238,0.000461,0.00076,0.000755,0.000308,0.000573,0.000461,0.000485,0.000816,0.000163,0.000559,0.000392,0.000545,Protein-NIP
39,89,18,106,3,24,7,2,2,59,5,1200,1902,334,341,5,-0.200787,-0.767717,-1.145669,-1.23622,-1.732283,-0.53937,-0.905512,-0.976378,-1.015748,-1.311024,-0.590551,-0.877953,-0.84252,-1.468504,-0.440945,-0.070866,-0.346457,-2.216535,-1.535433,-0.633858,0.001291,0.00094,0,0.000669,0.000494,0.001211,0.000574,0.00118,0.001195,0.000016,0.001913,0.000239,0.000542,0.000654,0.002965,0.00161,0.000717,0.000669,0.000159,0.000956,98,239,22,166,8,130,35,8,11,93,35,2724,4353,779,883,50,-0.598319,-0.897479,-0.954622,-1.092437,0.122689,-0.457143,-0.660504,-1.072269,-0.709244,-1.773109,-1.606723,-1.026891,-1.302521,-1.865546,-0.17479,-0.065546,0.023529,-2.14958,-1.457143,-1.132773,0.000086,0.000197,0.000166,0.000201,0.001501,0.00031,0.000317,0.000248,0.000467,0,0.00006,0.00012,0.00016,0.000106,0.000847,0.000444,0.000553,0.000375,0.000196,0.000178,Protein-NIP
49,133,11,136,6,76,23,9,4,50,23,1816,2865,521,553,14,-0.672634,-0.913043,-1.327366,-1.235294,-2.360614,-0.595908,-0.890026,0.491049,-1.723785,-1.895141,-1.84399,-0.808184,-1.294118,-2.217391,0.55243,-0.659847,-0.964194,-3.340153,-2.245524,-1.634271,0.00007,0.000441,0.000078,0.000246,0.000187,0.00053,0.000374,0.002269,0.00016,0.000066,0.000097,0.000355,0.000152,0.000164,0.002285,0.000175,0.000183,0,0.000168,0.000055,22,60,31,134,13,49,7,7,0,112,4,1815,2754,436,455,17,-1.537538,-3.144144,-2.711712,-4.228228,-1.369369,-3.093093,-3.966967,-3.261261,-2.57958,-0.834835,-0.825826,-3.411411,-0.84985,-0.657658,-3.711712,-1.108108,-1.036036,-2.816817,-1.813814,-0.813814,0.000561,0.001198,0.00088,0.000364,0.00185,0.000212,0,0.000068,0.001039,0.002343,0.00204,0.000592,0.00135,0.002563,0.000501,0.001327,0.000827,0.00113,0.001714,0.00201,Protein-NIP
7,20,3,39,7,50,23,11,3,33,26,1134,1763,307,315,15,-1.115942,-0.661836,-0.961353,-1.603865,-1.463768,-0.198068,-1.019324,-2.004831,-0.227053,-1.004831,-0.396135,-0.888889,-0.478261,-1.169082,-1.47343,-0.318841,-0.589372,-1.782609,-1.376812,-1.048309,0.000246,0.002489,0.001725,0.001232,0.002637,0.003746,0.001824,0,0.004091,0.00143,0.003426,0.001873,0.002884,0.002218,0.001356,0.001996,0.000961,0.002194,0.000838,0.000912,95,225,23,184,8,145,45,14,15,103,44,2825,4424,814,919,48,-0.321429,-0.758117,-0.808442,-0.832792,0.24513,-0.358766,-0.436688,-0.787338,-0.712662,-1.62013,-1.394481,-0.917208,-1.11526,-1.652597,-0.081169,0.267857,0.198052,-2.105519,-1.50487,-1.060065,0.000166,0.000211,0.000155,0.000253,0.001425,0.00035,0.000369,0.000332,0.000384,0,0.000073,0.000071,0.000102,0.000121,0.000847,0.000573,0.00053,0.0003,0.000127,0.000132,Protein-NIP
12,20,11,44,5,43,12,1,4,40,19,1009,1580,270,280,10,-1.181818,-0.780749,-0.967914,-1.727273,-1.57754,-0.208556,-1.053476,-2.139037,-0.224599,-0.994652,-0.529412,-0.962567,-0.42246,-1.106952,-1.609626,-0.470588,-0.636364,-1.962567,-1.315508,-1.165775,0.000313,0.002389,0.00202,0.001166,0.0031,0.004096,0.001906,0,0.004551,0.001707,0.003356,0.001963,0.003271,0.002588,0.001195,0.00165,0.000996,0.002674,0.001195,0.000768,56,172,26,152,12,132,34,4,9,96,51,3111,4761,805,946,29,-0.901929,-0.844051,-0.512862,-0.991961,-0.782958,-0.234727,-0.458199,-1.42283,-0.176849,-1.067524,-0.906752,-0.745981,-0.702572,-1.173633,-0.180064,0.125402,-0.16881,-1.440514,-0.954984,-0.757235,0,0.000207,0.000448,0.000394,0.000916,0.000665,0.000531,0.000129,0.000979,0.000205,0.00035,0.000298,0.000396,0.000329,0.001344,0.000727,0.0005,0.000945,0.000445,0.000293,Protein-NIP
18,33,12,51,2,46,15,4,0,40,12,988,1591,281,279,14,-1.241026,-0.825641,-1.020513,-1.697436,-1.717949,-0.323077,-1.184615,-2.030769,-0.353846,-1.246154,-0.625641,-0.989744,-0.651282,-1.282051,-1.548718,-0.415385,-0.738462,-2,-1.512821,-1.282051,0,0.002019,0.0018,0.0012,0.002373,0.003546,0.0018,0,0.004064,0.000982,0.003164,0.001773,0.002455,0.002155,0.001037,0.001909,0.000682,0.002264,0.000764,0.0003,91,302,61,277,22,255,56,17,13,193,76,5985,9202,1516,1755,63,-0.957082,-0.788841,-0.503863,-0.948498,-1.287554,-0.494421,-0.527039,-1.354506,-0.502146,-0.855794,-1.090987,-0.776824,-0.829185,-1.240343,-0.418026,0.156223,0.129614,-1.230043,-0.713305,-0.56309,0,0.000167,0.000372,0.000239,0.00044,0.000287,0.000327,0.000155,0.000452,0.000268,0.00018,0.000137,0.000177,0.000202,0.000704,0.000586,0.000537,0.000679,0.000437,0.000342,Protein-NIP
14,39,13,55,0,54,11,3,4,45,19,1122,1753,299,330,9,-1.050691,-0.870968,-0.654378,-1.253456,-2.036866,-0.608295,-1.092166,-1.949309,-0.529954,-0.870968,-0.437788,-0.935484,-0.281106,-0.917051,-1.640553,-0.248848,-0.599078,-2.211982,-0.963134,-0.926267,0.000256,0.001459,0.00192,0.001664,0.001971,0.001895,0.001613,0,0.003482,0.001254,0.003047,0.001408,0.003021,0.002176,0.001382,0.002202,0.000512,0.001664,0.001408,0.000717,54,147,15,150,6,77,19,6,4,69,23,2046,3176,568,622,32,-0.843678,-0.841379,-0.931034,-1.218391,-0.232184,-0.418391,-0.521839,-1.216092,-0.652874,-1.547126,-1.354023,-0.949425,-1.151724,-1.770115,-0.278161,-0.124138,-0.073563,-2.156322,-1.731034,-1.105747,0,0.000342,0.000261,0.00024,0.001924,0.000636,0.000709,0.000351,0.00073,0.000135,0.000175,0.000192,0.000204,0.000143,0.001467,0.000603,0.000721,0.000505,0.000228,0.000318,Protein-NIP
28,93,16,91,4,98,32,12,6,62,31,2088,3306,600,611,23,-1.012136,-0.17233,-0.851942,-1.043689,-1.902913,-0.480583,-0.866505,-1.779126,0.17233,-1.026699,-0.966019,-0.728155,-0.364078,-1.082524,-0.927184,-0.32767,-0.628641,-1.402913,-0.951456,-0.910194,0,0.001268,0.000484,0.000513,0.00094,0.000542,0.000479,0.000029,0.001995,0.000507,0.00068,0.000415,0.001044,0.000628,0.00083,0.000732,0.000196,0.001459,0.00068,0.000479,78,240,39,237,12,160,50,14,22,134,49,4072,6339,1129,1231,42,-0.675481,-0.729567,-0.826923,-0.903846,-1.194712,-0.213942,-0.384615,-1.384615,-0.598558,-1.080529,-0.75,-0.776442,-0.769231,-1.338942,-0.442308,-0.120192,-0.495192,-2.004808,-1.183894,-0.727163,0,0.00026,0.000216,0.000358,0.000554,0.000563,0.000532,0.000133,0.000582,0.000189,0.000388,0.000117,0.000266,0.000264,0.000912,0.000405,0.000121,0.000346,0.000158,0.000271,Protein-NIP
10,33,8,42,4,50,13,6,2,32,16,1023,1607,289,299,6,-0.355,-0.655,-1.145,-1.2,-2.035,-0.23,-0.61,-1.23,-0.925,-1.44,-0.545,-0.785,-0.865,-1.57,-0.985,-0.25,-0.53,-2.265,-1.46,-1.16,0.001522,0.002329,0.000311,0.001118,0.000435,0.002857,0.001708,0.000901,0.002453,0,0.003261,0.000932,0.000839,0.000745,0.003106,0.002174,0.000342,0.00087,0.000839,0.000248,20,71,34,144,13,61,12,6,1,121,17,1892,2879,449,496,17,-1.507042,-2.949296,-2.574648,-3.957746,-1.442254,-2.969014,-3.749296,-3.078873,-2.487324,-0.856338,-0.822535,-3.312676,-0.856338,-0.794366,-3.583099,-0.929577,-0.892958,-2.757746,-1.808451,-0.805634,0.000462,0.001195,0.000811,0.000413,0.001636,0.000185,0.000085,0,0.000918,0.00212,0.002049,0.000484,0.001216,0.002333,0.000377,0.001337,0.000839,0.001031,0.001494,0.001821,Protein-NIP
10,26,6,29,0,22,6,2,0,24,7,489,804,134,140,7,-0.909091,-1.10101,-1.737374,-2.606061,-1.59596,-1,-2.080808,-2.40404,-1.191919,-1.474747,-1.262626,-0.828283,-0.838384,-1.737374,-1.979798,-0.656566,-0.636364,-2.565657,-2.383838,-1.010101,0.002039,0.004448,0.001297,0.000834,0.00797,0.003243,0.000185,0,0.002039,0.002502,0.003892,0.007877,0.002317,0.00139,0.003243,0.003614,0.00278,0.00139,0.001112,0.004448,26,97,13,89,8,113,26,12,5,58,38,2034,3203,563,595,30,-1.137157,-0.76808,-1.002494,-1.144638,-0.793017,-0.513716,-0.693267,-1.760599,-0.638404,-1.44389,-1.331671,-0.785536,-1.129676,-1.790524,-1.007481,-0.329177,-0.244389,-2.356608,-1.643392,-1.147132,0,0.00071,0.000569,0.000668,0.002118,0.000871,0.000814,0.000297,0.001163,0.000308,0.000636,0.000694,0.000574,0.00037,0.001033,0.000657,0.000908,0.000668,0.000501,0.000396,Protein-NIP
18,33,12,51,2,46,15,4,0,40,12,988,1591,281,279,14,-1.241026,-0.825641,-1.020513,-1.697436,-1.717949,-0.323077,-1.184615,-2.030769,-0.353846,-1.246154,-0.625641,-0.989744,-0.651282,-1.282051,-1.548718,-0.415385,-0.738462,-2,-1.512821,-1.282051,0,0.002019,0.0018,0.0012,0.002373,0.003546,0.0018,0,0.004064,0.000982,0.003164,0.001773,0.002455,0.002155,0.001037,0.001909,0.000682,0.002264,0.000764,0.0003,29,81,31,145,8,65,14,10,1,112,12,1926,3002,504,504,21,-1.607527,-3.145161,-2.55914,-4.067204,-1.580645,-3.077957,-3.895161,-3.236559,-2.569892,-0.930108,-0.846774,-3.443548,-0.795699,-0.741935,-3.733871,-1.010753,-0.857527,-2.819892,-1.75,-0.876344,0.000479,0.001128,0.000964,0.000466,0.00158,0.000197,0.000079,0,0.000918,0.002039,0.001974,0.000466,0.001429,0.002275,0.000485,0.001311,0.001016,0.001121,0.001678,0.00179,Protein-NIP
7,20,6,26,0,23,8,4,0,18,8,475,820,138,135,8,-1.030612,-1.112245,-1.428571,-2.704082,-2.265306,-0.989796,-1.928571,-2.459184,-1.918367,-0.938776,-1.071429,-0.714286,-0.867347,-2.163265,-1.795918,-0.897959,-0.795918,-3.357143,-2.55102,-0.846939,0.00317,0.00634,0.005746,0.000892,0.007034,0.005944,0.003269,0.00208,0.002774,0.008718,0.006836,0.009709,0.005548,0.002279,0.006142,0.003566,0.003566,0.001288,0,0.006737,25,56,9,59,6,62,14,3,3,42,18,1364,2077,373,396,16,-1.467681,-1.296578,-0.980989,-1.836502,-1.745247,-0.980989,-1.220532,-2.258555,-0.627376,-0.988593,-1.098859,-1.110266,-0.920152,-1.022814,-1.26616,-0.471483,-0.296578,-1.498099,-0.965779,-0.760456,0,0.001326,0.002198,0.000942,0.001901,0.001378,0.001343,0.000558,0.002651,0.001674,0.001291,0.00143,0.000959,0.001953,0.002546,0.00211,0.002233,0.003139,0.00218,0.001779,Protein-NIP
17,40,9,40,1,31,5,1,1,27,13,688,1134,190,204,18,-0.513889,-0.791667,-0.673611,-1.388889,-1.243056,-0.395833,-0.798611,-1.694444,-1.125,-1,-0.736111,-0.5625,-0.472222,-1.3125,-1.381944,-0.173611,0.076389,-2.284722,-1.229167,-0.798611,0.001689,0.003629,0.004505,0.001627,0.005943,0.004755,0.003253,0.001502,0.002065,0.003378,0.005255,0.004567,0.004004,0.003378,0.003316,0.004192,0.005693,0,0.002002,0.002753,25,71,37,131,11,59,9,4,1,117,13,1906,2932,448,497,24,-1.560563,-3.078873,-2.639437,-4.08169,-1.676056,-3.11831,-3.830986,-3.264789,-2.521127,-0.926761,-0.867606,-3.340845,-0.901408,-0.749296,-3.704225,-1.014085,-0.909859,-2.859155,-1.8,-0.895775,0.000444,0.001159,0.000895,0.000409,0.001464,0.000153,0.000056,0,0.000964,0.002137,0.001957,0.000562,0.001235,0.002366,0.000382,0.00127,0.00093,0.000916,0.001568,0.001859,Protein-NIP
10,22,8,42,0,34,12,7,2,30,12,686,1116,184,196,5,-0.686567,-0.738806,-0.88806,-1.30597,-1.850746,-0.350746,-0.597015,-1.634328,-1.126866,-0.895522,-0.701493,-0.619403,-0.365672,-1.470149,-1.708955,-0.447761,-0.11194,-2.231343,-1.238806,-0.813433,0.000068,0.002944,0.001575,0.001369,0.000479,0.003629,0.003492,0.001985,0.001369,0.003903,0.004998,0.003012,0.003149,0.001095,0.000685,0.001369,0.00356,0,0.000822,0.002465,46,142,28,115,2,101,33,13,8,72,30,2058,3320,600,657,28,-0.681818,-0.418182,-0.915909,-1.061364,0.440909,-0.375,-0.65,-1.159091,-0.309091,-1.356818,-1.204545,-0.893182,-0.845455,-1.563636,-0.329545,-0.240909,-0.256818,-1.434091,-1.352273,-0.961364,0.000041,0.000387,0.000114,0.000159,0.00191,0.00038,0.000359,0.000193,0.000663,0,0.000149,0.000031,0.000263,0.000024,0.000863,0.00038,0.000318,0.000767,0.000149,0.000155,Protein-NIP
31,85,8,80,14,68,18,6,3,51,14,1584,2430,440,466,12,-0.706625,-0.637224,-0.70347,-1.192429,-1.66877,-0.249211,-0.741325,-1.208202,-0.217666,-1.085174,-0.955836,-0.694006,-0.466877,-1.135647,-0.993691,-0.037855,-0.381703,-2.192429,-0.905363,-0.85489,0,0.000892,0.000779,0.000478,0.000943,0.001546,0.000704,0.00049,0.002137,0.000603,0.00088,0.000666,0.000968,0.000943,0.001232,0.00142,0.000339,0.000591,0.001194,0.000503,55,170,25,145,10,154,36,3,11,91,54,3173,4901,827,996,29,-0.827586,-0.811912,-0.435737,-0.794671,-0.905956,-0.200627,-0.360502,-1.274295,-0.346395,-1.032915,-0.791536,-0.630094,-0.716301,-1.103448,0.014107,0.163009,-0.148903,-1.512539,-0.92163,-0.741379,0,0.000154,0.000475,0.000423,0.000731,0.000603,0.000534,0.000162,0.000859,0.000205,0.000382,0.000244,0.000375,0.000295,0.001306,0.000811,0.00048,0.000888,0.000416,0.00029,Protein-NIP
112,260,30,278,7,186,53,15,12,155,47,4535,7066,1304,1352,46,-0.612004,-0.478028,-0.371919,-0.691318,-1.231511,-0.404073,-0.676313,-1.05895,-0.189711,-0.933548,-0.98821,-0.926045,-0.461951,-0.784566,-0.682744,-0.274384,-0.3612,-1.35477,-0.841372,-0.905681,0.000077,0.000424,0.000403,0.000414,0.00076,0.000272,0.000194,0.000265,0.00071,0.000168,0.000194,0,0.00039,0.000362,0.000629,0.000258,0.000171,0.000771,0.00033,0.000102,22,67,44,145,3,61,16,6,4,118,13,1890,2969,469,495,18,-1.588889,-3.177778,-2.597222,-4.125,-1.527778,-3.147222,-4.022222,-3.241667,-2.6,-0.975,-0.847222,-3.505556,-0.944444,-0.686111,-3.877778,-0.986111,-0.902778,-2.797222,-1.747222,-0.894444,0.000471,0.001123,0.000975,0.000585,0.001533,0.000121,0.000061,0,0.000834,0.001984,0.001877,0.000451,0.001251,0.002327,0.00037,0.001285,0.000935,0.000975,0.001574,0.001735,Protein-NIP
9,29,11,39,1,33,7,4,2,25,14,772,1255,213,220,6,-0.684211,-0.697368,-0.546053,-1.078947,-1.881579,-0.453947,-0.427632,-1.539474,-1.302632,-0.894737,-0.532895,-0.493421,-0.473684,-1.256579,-0.934211,-0.328947,-0.263158,-2.019737,-1.276316,-0.927632,0.000629,0.002689,0.004462,0.002346,0,0.002689,0.00389,0.000458,0,0.002803,0.004977,0.003032,0.002746,0.002231,0.004748,0.00246,0.002574,0.000973,0.000858,0.000629,91,302,61,277,22,255,56,17,13,193,76,5985,9202,1516,1755,63,-0.957082,-0.788841,-0.503863,-0.948498,-1.287554,-0.494421,-0.527039,-1.354506,-0.502146,-0.855794,-1.090987,-0.776824,-0.829185,-1.240343,-0.418026,0.156223,0.129614,-1.230043,-0.713305,-0.56309,0,0.000167,0.000372,0.000239,0.00044,0.000287,0.000327,0.000155,0.000452,0.000268,0.00018,0.000137,0.000177,0.000202,0.000704,0.000586,0.000537,0.000679,0.000437,0.000342,Protein-NIP
13,35,5,33,3,21,2,2,0,27,5,540,874,136,160,13,-0.787611,-1.097345,-1.557522,-2.20354,-1.619469,-0.911504,-1.707965,-2.141593,-1.292035,-1.053097,-1.079646,-0.955752,-0.973451,-1.584071,-1.654867,-0.672566,-0.681416,-2.345133,-1.920354,-0.707965,0.002646,0.003923,0.000639,0.00073,0.006478,0.003741,0.000547,0,0.002555,0.003741,0.003558,0.0052,0.002098,0.001642,0.003649,0.003832,0.002372,0.001642,0.000912,0.004835,42,112,26,124,9,123,38,14,11,88,34,2512,3987,697,747,32,-1.135458,-1.191235,-1.193227,-1.498008,-0.828685,-1.187251,-1.2251,-1.890438,-0.928287,-1.211155,-1.221116,-1.087649,-0.733068,-1.537849,-1.814741,-0.615538,-0.856574,-2.571713,-1.390438,-1.215139,0,0.000627,0.00056,0.000589,0.001298,0.000235,0.000646,0.000278,0.000919,0.000752,0.000555,0.000503,0.000824,0.000431,0.000656,0.000493,0.000283,0.000632,0.000426,0.000426,Protein-NIP
17,58,6,63,7,63,21,5,6,42,36,1374,2103,347,420,17,-0.899628,-0.832714,-0.70632,-0.877323,-1.137546,-0.446097,-0.624535,-1.587361,-0.724907,-1.163569,-1.003717,-0.561338,-0.635688,-1.286245,-0.806691,-0.133829,-0.315985,-2.241636,-1.159851,-0.907063,0,0.001089,0.001596,0.002084,0.002779,0.00214,0.002009,0.000563,0.001934,0.001127,0.001633,0.001765,0.001727,0.002084,0.002647,0.001934,0.001371,0.000958,0.001295,0.001371,82,255,66,263,9,257,78,18,27,187,87,5471,8602,1422,1687,43,-1.124885,-0.809917,-0.463728,-0.891644,-1.323232,-0.681359,-0.540863,-1.603306,-0.46832,-0.810836,-1.024793,-0.73921,-0.684114,-1.197429,-0.912764,-0.1809,-0.323232,-2.072544,-0.801653,-0.747475,0,0.000331,0.000653,0.00053,0.000552,0.000288,0.000565,0.000225,0.00067,0.000508,0.000363,0.000338,0.000469,0.000349,0.000617,0.000609,0.000422,0.000509,0.000585,0.000488,Protein-NIP
12,38,20,56,3,54,16,4,4,42,21,1145,1830,318,338,13,-1.14978,-0.920705,-0.643172,-1.317181,-1.779736,-0.647577,-1.039648,-1.9163,-0.572687,-0.964758,-0.53304,-0.920705,-0.325991,-0.942731,-1.669604,-0.259912,-0.603524,-2.132159,-0.907489,-0.964758,0.000095,0.001238,0.002119,0.001548,0.002024,0.002119,0.001524,0,0.00331,0.001167,0.002929,0.001786,0.002929,0.002119,0.001048,0.002143,0.000667,0.001929,0.001595,0.000571,98,239,22,166,8,130,35,8,11,93,35,2724,4353,779,883,50,-0.598319,-0.897479,-0.954622,-1.092437,0.122689,-0.457143,-0.660504,-1.072269,-0.709244,-1.773109,-1.606723,-1.026891,-1.302521,-1.865546,-0.17479,-0.065546,0.023529,-2.14958,-1.457143,-1.132773,0.000086,0.000197,0.000166,0.000201,0.001501,0.00031,0.000317,0.000248,0.000467,0,0.00006,0.00012,0.00016,0.000106,0.000847,0.000444,0.000553,0.000375,0.000196,0.000178,Protein-NIP
18,48,12,63,1,29,9,2,0,38,8,956,1538,264,272,7,-0.512953,-0.621762,-1.134715,-1.316062,-1.777202,-0.150259,-0.772021,-1.445596,-1.062176,-1.005181,-0.393782,-0.797927,-0.528497,-1.414508,-1.103627,-0.34715,-0.430052,-2.07772,-1.502591,-0.699482,0.000942,0.00314,0.000879,0.001413,0.00157,0.003423,0.001759,0.000754,0.00201,0.001602,0.004051,0.001382,0.001727,0.001507,0.003266,0.001727,0.001193,0.00135,0,0.002041,37,113,27,106,8,104,33,12,9,74,37,2306,3606,598,704,19,-1.200436,-1.257081,-0.825708,-1.052288,-0.764706,-0.464052,-0.601307,-1.538126,-0.701525,-1.252723,-0.91939,-1.159041,-1.034858,-1.176471,-0.372549,0.285403,-0.276688,-1.352941,-1.058824,-0.893246,0,0.000316,0.000758,0.000845,0.001481,0.000921,0.001059,0.000438,0.001084,0.000565,0.000865,0.000453,0.00057,0.000957,0.001889,0.001777,0.000825,0.001486,0.000896,0.000687,Protein-NIP
6,40,7,39,4,59,21,1,8,36,30,981,1531,253,315,13,-1.119171,-1.036269,-0.668394,-0.792746,-1.279793,-0.533679,-0.331606,-1.911917,-1.202073,-1.139896,-1.321244,-0.378238,-0.704663,-1.186528,-1.704663,-0.559585,-0.740933,-2.435233,-1.186528,-0.963731,0,0.001332,0.002902,0.003731,0.003257,0.00228,0.004027,0.000444,0.00148,0.001984,0.001273,0.002931,0.002191,0.003346,0.001451,0.001273,0.000681,0.000947,0.002043,0.00151,57,153,31,143,7,106,29,14,3,99,31,2499,3916,666,723,32,-0.868526,-0.972112,-0.984064,-1.26494,-0.920319,-0.62749,-0.938247,-1.749004,-0.575697,-0.904382,-0.721116,-0.904382,-0.894422,-1.079681,-0.976096,-0.276892,-0.474104,-2.091633,-1.00996,-0.679283,0,0.000483,0.000534,0.000539,0.00153,0.000718,0.00056,0.000073,0.00121,0.000654,0.000757,0.000474,0.000427,0.000774,0.001141,0.00071,0.000351,0.000825,0.000551,0.000718,Protein-NIP
15,41,9,41,0,13,2,2,0,23,7,530,905,147,148,6,-0.745614,-0.631579,-1.210526,-2.385965,-1.859649,-0.780702,-1.517544,-2.096491,-1.447368,-0.95614,-0.824561,-0.561404,-0.798246,-2.008772,-1.359649,-0.5,-0.710526,-3.140351,-2.140351,-0.780702,0.003509,0.005789,0.004474,0.000175,0.006579,0.004211,0.002456,0.002193,0.003333,0.006316,0.007018,0.007632,0.004649,0.001579,0.006754,0.004561,0.001491,0.000351,0,0.005877,38,99,39,158,3,58,15,5,1,122,7,1844,2896,494,500,21,-1.480978,-3.021739,-2.559783,-4.019022,-1.595109,-3.040761,-3.861413,-3.179348,-2.472826,-0.929348,-0.75,-3.36413,-0.88587,-0.774457,-3.733696,-0.915761,-0.815217,-2.75,-1.807065,-0.888587,0.000462,0.001145,0.000903,0.000435,0.001524,0.000179,0.000076,0,0.000972,0.002083,0.002062,0.000462,0.00131,0.002221,0.000317,0.001366,0.000993,0.001028,0.001504,0.001786,Protein-NIP
14,35,9,50,2,36,2,0,1,30,11,842,1333,217,245,7,-0.628743,-0.982036,-1,-1.353293,-1.832335,-0.532934,-0.958084,-1.646707,-1.047904,-0.730539,-0.245509,-0.886228,-0.431138,-1.538922,-1.11976,-0.365269,-0.323353,-2.191617,-1.431138,-0.814371,0,0.001335,0.001118,0.001299,0.000758,0.0022,0.00101,0.000289,0.001768,0.002273,0.004184,0.000974,0.001768,0.000289,0.002633,0.001299,0.001263,0.000649,0.000072,0.000866,88,311,59,255,15,262,60,13,22,164,87,5514,8577,1467,1684,43,-1.113947,-1.025524,-0.523245,-1.226071,-1.802188,-0.618961,-0.709207,-1.558797,-0.738377,-0.813127,-1.22516,-0.98268,-1.177758,-1.484047,-0.621696,0.191431,0.15041,-1.628988,-0.857794,-0.49134,0,0.000158,0.000461,0.000235,0.000295,0.000275,0.0003,0.000138,0.000311,0.000397,0.000167,0.00014,0.000064,0.000135,0.000742,0.000669,0.000651,0.00056,0.000414,0.000428,Protein-NIP
28,93,16,91,4,98,32,12,6,62,31,2088,3306,600,611,23,-1.012136,-0.17233,-0.851942,-1.043689,-1.902913,-0.480583,-0.866505,-1.779126,0.17233,-1.026699,-0.966019,-0.728155,-0.364078,-1.082524,-0.927184,-0.32767,-0.628641,-1.402913,-0.951456,-0.910194,0,0.001268,0.000484,0.000513,0.00094,0.000542,0.000479,0.000029,0.001995,0.000507,0.00068,0.000415,0.001044,0.000628,0.00083,0.000732,0.000196,0.001459,0.00068,0.000479,29,127,24,147,6,133,33,6,15,85,48,2794,4313,721,865,20,-1.001808,-1.094033,-0.76311,-0.947559,-1.108499,-0.361664,-0.385172,-1.339964,-0.504521,-0.974684,-0.853526,-0.860759,-0.797468,-1.186257,-0.372514,0.108499,-0.159132,-1.349005,-1.112116,-0.654611,0,0.000267,0.000572,0.000657,0.000984,0.000839,0.00111,0.000286,0.00101,0.000509,0.000683,0.00033,0.000501,0.000501,0.001504,0.001066,0.000665,0.00127,0.000535,0.00062,Protein-NIP
112,260,30,278,7,186,53,15,12,155,47,4535,7066,1304,1352,46,-0.612004,-0.478028,-0.371919,-0.691318,-1.231511,-0.404073,-0.676313,-1.05895,-0.189711,-0.933548,-0.98821,-0.926045,-0.461951,-0.784566,-0.682744,-0.274384,-0.3612,-1.35477,-0.841372,-0.905681,0.000077,0.000424,0.000403,0.000414,0.00076,0.000272,0.000194,0.000265,0.00071,0.000168,0.000194,0,0.00039,0.000362,0.000629,0.000258,0.000171,0.000771,0.00033,0.000102,113,308,39,219,5,293,70,14,17,145,85,4980,7924,1434,1605,51,-0.725434,-0.793834,-0.465318,-1.00289,-1.234104,-0.631021,-0.779383,-1.229287,-0.815992,-1.145472,-1.027938,-0.753372,-0.823699,-1.641618,-0.864162,0.133911,-0.349711,-2.265896,-1.447013,-0.954721,0,0.000313,0.000523,0.000294,0.000429,0.000251,0.000262,0.000164,0.000365,0.000192,0.000212,0.000216,0.000232,0.000088,0.000574,0.000637,0.000292,0.000257,0.000088,0.00018,Protein-NIP
16,39,10,45,1,39,9,1,2,39,14,885,1436,242,260,12,-0.938547,-0.854749,-1.027933,-1.519553,-1.927374,-0.592179,-1.061453,-2.189944,-0.865922,-1.067039,-0.642458,-0.709497,-0.620112,-1.167598,-2.162011,-0.564246,-0.826816,-2.72067,-1.368715,-1.067039,0.000324,0.002343,0.002163,0.001694,0.002739,0.002883,0.002018,0,0.003244,0.001802,0.003748,0.002631,0.002559,0.003424,0.000469,0.001261,0.000036,0.000649,0.001189,0.000937,71,174,23,169,12,119,25,4,10,93,31,3178,4876,876,933,30,-1.009449,-0.880315,-0.875591,-1.099213,-0.776378,-0.404724,-0.683465,-1.546457,-0.316535,-1.092913,-0.88189,-1.014173,-0.952756,-1.066142,-0.338583,-0.012598,-0.135433,-0.540157,-0.719685,-0.697638,0,0.000331,0.000353,0.00032,0.00086,0.00054,0.000487,0.000161,0.000796,0.000289,0.000457,0.000176,0.000225,0.000452,0.001101,0.000686,0.000536,0.00139,0.00058,0.000388,Protein-NIP
8,37,14,44,5,41,17,3,6,35,23,950,1502,250,275,7,-0.819672,-1.092896,-0.868852,-1.382514,-1.89071,-0.644809,-0.967213,-1.617486,-1.26776,-0.781421,-0.579235,-0.726776,-0.639344,-1.213115,-1.497268,-0.31694,-0.502732,-2.043716,-1.071038,-0.677596,0,0.002001,0.002963,0.001809,0.001424,0.002848,0.002232,0.001693,0.001424,0.003617,0.004079,0.002309,0.001886,0.002386,0.00254,0.002886,0.001308,0.001616,0.002732,0.002886,78,208,17,178,9,120,29,8,6,90,34,3231,4982,884,986,35,-0.969789,-0.820242,-0.734139,-1.294562,-1.567976,-0.570997,-0.646526,-1.444109,-0.68429,-0.904834,-1.164653,-0.924471,-1.067976,-1.338369,-0.415408,-0.02719,0.101208,-1.176737,-0.912387,-0.418429,0,0.000328,0.000471,0.00025,0.000552,0.000357,0.000469,0.00032,0.000539,0.000438,0.000294,0.000143,0.000081,0.000258,0.001141,0.00074,0.000888,0.001182,0.000617,0.000646,Protein-NIP
14,34,9,31,1,29,5,1,0,23,9,722,1144,190,218,10,-0.597222,-0.958333,-0.805556,-1.159722,-1.673611,-0.416667,-0.548611,-1.756944,-1.159722,-0.909722,-0.763889,-0.597222,-0.555556,-1.430556,-1.208333,-0.159722,-0.118056,-2.291667,-1.256944,-0.756944,0.000071,0.001488,0.002338,0.00248,0.001842,0.003472,0.003827,0.000354,0.001488,0.00248,0.003685,0.002693,0.002126,0.002268,0.004393,0.003401,0.003827,0,0.000992,0.001417,44,100,7,91,3,68,14,6,2,51,18,1348,2144,414,419,30,-0.255973,-0.409556,-1.023891,-1.296928,-0.382253,-0.235495,-0.651877,-0.846416,-0.880546,-1.511945,-1.122867,-0.627986,-1.044369,-1.877133,-0.146758,-0.010239,-0.303754,-2.21843,-1.648464,-1.153584,0.000467,0.001347,0,0.000243,0.002874,0.001168,0.000665,0.000988,0.00097,0.000018,0.000413,0.000602,0.000207,0.000027,0.002308,0.000889,0.000539,0.000269,0.000009,0.000126,Protein-NIP
47,109,18,101,7,56,19,11,1,57,8,1705,2715,513,480,15,-1.077143,-0.102857,-1.077143,-1.34,-2.791429,-0.722857,-1.005714,-2.077143,-0.165714,-1.265714,-1.045714,-0.854286,-0.954286,-1.577143,-1.311429,-0.368571,-0.782857,-2.351429,-1.4,-1,0.000063,0.002032,0.000635,0.000553,0.000671,0.000735,0.000662,0,0.002032,0.00068,0.001098,0.000544,0.000744,0.000717,0.001188,0.000961,0.000209,0.000916,0.000535,0.000671,116,351,72,337,17,314,98,26,29,219,101,6729,10634,1798,2057,59,-1.081858,-0.840708,-0.45649,-0.859145,-1.500737,-0.677729,-0.545723,-1.573009,-0.466077,-0.842183,-1.073009,-0.69764,-0.64528,-1.057522,-0.912979,-0.111357,-0.257375,-1.880531,-0.684366,-0.727139,0,0.000255,0.000519,0.000397,0.00042,0.000242,0.000426,0.000165,0.000543,0.000363,0.000245,0.000261,0.000329,0.000269,0.000529,0.000504,0.000375,0.000418,0.00047,0.000361,Protein-NIP
8,19,7,30,1,19,6,1,0,26,6,496,815,137,138,6,-0.727273,-0.848485,-1.323232,-2.444444,-1.808081,-0.939394,-1.767677,-2.232323,-1.525253,-0.919192,-0.969697,-0.767677,-0.606061,-1.868687,-1.555556,-0.646465,-0.525253,-3.111111,-2.171717,-0.727273,0.003099,0.005739,0.004362,0.000344,0.00815,0.004936,0.002296,0.000689,0.001837,0.007805,0.006772,0.00792,0.006084,0.002181,0.00551,0.00287,0.00287,0.000344,0,0.006657,48,167,16,140,6,97,23,5,5,72,18,2819,4383,747,852,22,-0.872822,-1.207317,-1.04007,-1.146341,-1.468641,-0.426829,-0.545296,-1.364111,-0.853659,-1.209059,-0.883275,-0.909408,-1.015679,-1.343206,-0.083624,0.205575,-0.203833,-1.736934,-1.318815,-0.83101,0,0.000092,0.000236,0.000288,0.000504,0.000555,0.000594,0.000177,0.000547,0.000208,0.000414,0.000182,0.000159,0.000267,0.001457,0.000866,0.000432,0.000663,0.000295,0.000331,Protein-NIP
13,37,12,38,2,40,13,6,1,33,19,901,1453,243,257,12,-0.723164,-0.536723,-0.344633,-0.949153,-1.288136,-0.40113,-0.372881,-1.570621,-0.841808,-1.011299,-0.853107,-0.141243,-0.581921,-1.288136,-1.372881,-0.282486,-0.418079,-2.090395,-1.214689,-0.920904,0.000076,0.002634,0.004008,0.002023,0.00355,0.00229,0.003321,0.000687,0.002214,0.002138,0.002863,0.004466,0.001947,0.002214,0.001336,0.001603,0.000993,0,0.000878,0.001412,56,156,27,168,6,99,26,8,10,94,28,2537,3898,694,754,30,-0.919386,-0.882917,-0.96737,-1.111324,-0.664107,-0.464491,-0.635317,-1.151631,-0.520154,-1.274472,-0.865643,-1.088292,-0.894434,-1.09405,-0.095969,0.165067,-0.307102,-1.088292,-0.948177,-0.927063,0,0.000262,0.000283,0.000328,0.001263,0.000537,0.000569,0.000468,0.000722,0.000168,0.000461,0.000038,0.000286,0.000468,0.001591,0.000886,0.000377,0.001382,0.000583,0.000269,Protein-NIP
10,33,8,42,4,50,13,6,2,32,16,1023,1607,289,299,6,-0.355,-0.655,-1.145,-1.2,-2.035,-0.23,-0.61,-1.23,-0.925,-1.44,-0.545,-0.785,-0.865,-1.57,-0.985,-0.25,-0.53,-2.265,-1.46,-1.16,0.001522,0.002329,0.000311,0.001118,0.000435,0.002857,0.001708,0.000901,0.002453,0,0.003261,0.000932,0.000839,0.000745,0.003106,0.002174,0.000342,0.00087,0.000839,0.000248,54,155,18,141,3,54,17,7,2,55,8,2022,3149,569,590,11,-0.976303,-0.843602,-0.962085,-1.419431,-1.345972,-0.663507,-0.902844,-1.578199,-0.590047,-1.004739,-1.047393,-1.080569,-0.959716,-1.417062,-0.763033,-0.075829,-0.177725,-1.156398,-1.14218,-0.514218,0,0.000435,0.000527,0.000251,0.001016,0.000459,0.00038,0.000349,0.001029,0.000478,0.00052,0.000092,0.000171,0.000245,0.001653,0.000998,0.000974,0.001757,0.000661,0.000869,Protein-NIP
23,50,11,71,1,27,6,3,2,44,7,1004,1593,263,287,11,-0.521739,-0.830918,-1.144928,-1.352657,-1.927536,-0.111111,-0.700483,-1.652174,-1.043478,-1.043478,-0.342995,-0.772947,-0.594203,-1.589372,-1.091787,-0.26087,-0.275362,-2.492754,-1.584541,-0.850242,0.000543,0.000878,0.000388,0.000775,0.000749,0.003178,0.001447,0.000233,0.001602,0.000801,0.003255,0.000827,0.001421,0.000956,0.001963,0.001214,0.000956,0.000129,0,0.000517,49,161,25,129,6,98,23,8,6,75,24,2287,3563,647,676,19,-0.886752,-0.897436,-0.876068,-1.305556,-1.376068,-0.67094,-0.82906,-1.529915,-0.600427,-0.918803,-1.00641,-1.096154,-0.886752,-1.34188,-0.448718,0.044872,-0.117521,-1.098291,-1.119658,-0.557692,0,0.000481,0.000467,0.000337,0.000756,0.000472,0.000399,0.000241,0.000881,0.000395,0.000476,0.000091,0.000231,0.000332,0.001651,0.001073,0.000881,0.00155,0.000582,0.00063,Protein-NIP
8,31,6,33,4,49,22,10,4,29,20,865,1370,236,251,8,-0.993976,-0.662651,-0.5,-1.090361,-2.355422,-0.204819,-0.590361,-2.03012,-1.120482,-1.084337,-0.915663,-0.108434,-0.566265,-1.415663,-2.090361,-0.524096,-0.771084,-2.481928,-1.307229,-1.174699,0,0.003282,0.004171,0.002626,0.000734,0.00363,0.002973,0.000039,0.001545,0.002703,0.003167,0.004634,0.002935,0.003089,0.000618,0.001815,0.000309,0.00112,0.001506,0.001352,20,71,34,144,13,61,12,6,1,121,17,1892,2879,449,496,17,-1.507042,-2.949296,-2.574648,-3.957746,-1.442254,-2.969014,-3.749296,-3.078873,-2.487324,-0.856338,-0.822535,-3.312676,-0.856338,-0.794366,-3.583099,-0.929577,-0.892958,-2.757746,-1.808451,-0.805634,0.000462,0.001195,0.000811,0.000413,0.001636,0.000185,0.000085,0,0.000918,0.00212,0.002049,0.000484,0.001216,0.002333,0.000377,0.001337,0.000839,0.001031,0.001494,0.001821,Protein-NIP
18,59,15,68,6,82,24,2,6,56,33,1447,2240,390,435,14,-0.83274,-0.708185,-0.683274,-1.234875,-1.644128,-0.323843,-0.814947,-1.19573,-0.288256,-0.989324,-0.786477,-0.768683,-0.370107,-1.024911,-1.284698,-0.053381,-0.341637,-2.153025,-0.914591,-0.765125,0,0.001352,0.001305,0.00087,0.00157,0.002113,0.001197,0.000901,0.002797,0.000995,0.001663,0.001181,0.001585,0.001492,0.001197,0.00188,0.000917,0.001243,0.001538,0.001072,27,79,15,84,0,30,10,5,1,30,7,831,1358,244,246,5,-0.076087,-0.51087,-1.076087,-1.081522,-1.61413,-0.472826,-0.625,-0.690217,-1.13587,-1.483696,-1,-0.663043,-0.98913,-1.98913,1.320652,-0.141304,-0.054348,-2.086957,-1.788043,-1.054348,0.001212,0.001484,0.000228,0.000756,0.000899,0.000984,0.000813,0.001441,0.000856,0.000242,0.000827,0.000542,0.000428,0.0002,0.005321,0.000927,0.001327,0.00087,0,0.000528,Protein-NIP
16,40,11,43,1,49,20,7,4,40,19,955,1524,258,289,15,-1.232804,-0.719577,-1.079365,-1.746032,-1.534392,-0.201058,-1.121693,-2.084656,-0.243386,-1.089947,-0.587302,-1.010582,-0.518519,-1.137566,-1.619048,-0.354497,-0.677249,-1.84127,-1.359788,-1.269841,0.000168,0.002408,0.00182,0.001176,0.003079,0.003975,0.002184,0,0.004479,0.0014,0.003275,0.002044,0.002799,0.002464,0.001148,0.002044,0.000868,0.002632,0.001064,0.000588,41,110,16,94,4,52,12,5,4,52,12,1315,2075,373,403,26,-1.014134,-0.706714,-1.162544,-1.480565,-0.169611,-0.607774,-0.975265,-1.473498,-0.600707,-1.734982,-1.565371,-1.151943,-1.314488,-1.876325,-0.321555,-0.137809,-0.017668,-1.961131,-1.833922,-1.084806,0,0.000718,0.000405,0.00038,0.003096,0.000826,0.000685,0.000495,0.001115,0.000182,0.000388,0.000421,0.000281,0.000396,0.001924,0.000883,0.00123,0.001139,0.000355,0.000636,Protein-NIP
25,76,13,103,6,57,16,8,2,51,15,1441,2224,370,390,16,-0.658363,-0.725979,-0.985765,-1.530249,-1.562278,-0.373665,-1.067616,-1.113879,-0.466192,-1.199288,-0.871886,-0.864769,-0.55516,-1.177936,-0.686833,-0.192171,-0.448399,-1.846975,-1,-0.811388,0,0.000712,0.000401,0.000039,0.000841,0.001216,0.000116,0.000582,0.001566,0.000116,0.00088,0.000285,0.000634,0.000867,0.002498,0.000984,0.000246,0.00088,0.000893,0.000414,52,145,22,132,4,96,38,13,5,71,29,2210,3495,613,670,35,-0.824176,-0.685714,-0.936264,-1.217582,0.120879,-0.391209,-0.663736,-1.334066,-0.417582,-1.391209,-1.164835,-0.830769,-0.995604,-1.556044,-0.417582,-0.175824,-0.268132,-1.608791,-1.498901,-0.973626,0,0.000387,0.000278,0.000295,0.001916,0.000552,0.000485,0.00025,0.000812,0.000105,0.000345,0.000193,0.000359,0.000162,0.001097,0.000531,0.000524,0.000802,0.000299,0.00025,Protein-NIP
10,33,14,36,1,26,7,3,1,27,6,611,1004,168,171,5,-0.716667,-0.916667,-1.558333,-2.441667,-1.741667,-0.95,-1.916667,-2.266667,-1.025,-1.366667,-1.241667,-0.625,-0.916667,-1.65,-1.316667,-0.516667,-0.425,-2.55,-2.208333,-0.941667,0.001965,0.003455,0.001152,0.000271,0.005149,0.002575,0.000271,0,0.002033,0.002168,0.003117,0.006369,0.001965,0.001016,0.004675,0.003388,0.002507,0.000407,0.000136,0.003184,51,110,12,71,2,68,13,4,2,40,7,1223,1971,351,389,13,-0.359551,-0.775281,-0.977528,-1.254682,-1.573034,-0.606742,-0.737828,-1.097378,-1.17603,-1.116105,-1.172285,-0.749064,-0.940075,-1.838951,0.067416,0.217228,0.531835,-2.348315,-1.535581,-0.790262,0.000429,0.000692,0.000417,0.000262,0.001014,0.000394,0.000632,0.000382,0.000632,0.00037,0.000298,0.000298,0.000322,0,0.003042,0.001885,0.002624,0.000632,0.000131,0.000584,Protein-NIP
11,30,12,26,0,41,15,11,0,18,22,620,1074,184,172,5,-0.864,-0.4,-1.112,-2.296,-1.864,-0.544,-1.392,-2.008,-1.264,-1.032,-1.168,-0.152,-0.824,-2.128,-1.104,-0.528,-0.44,-3.232,-2.216,-0.968,0.001359,0.005333,0.002824,0.000157,0.004131,0.004392,0.001778,0.001307,0.002614,0.004549,0.003242,0.007425,0.002667,0.00115,0.004288,0.002614,0.002196,0.000889,0,0.003242,80,228,43,254,9,140,22,7,10,133,36,4129,6393,1113,1199,42,-1.240431,-1.061005,-0.735646,-1.344498,-1.641148,-0.706938,-0.807416,-1.656699,-0.763158,-0.845694,-1.221292,-1.150718,-1.22488,-1.407895,-0.827751,0.07177,-0.005981,-1.608852,-1.087321,-0.502392,0,0.000182,0.000491,0.000311,0.00043,0.00034,0.000426,0.000235,0.000413,0.000486,0.000279,0.000105,0.000075,0.000227,0.000942,0.000797,0.000737,0.000725,0.00047,0.000598,Protein-NIP
8,31,6,33,4,49,22,10,4,29,20,865,1370,236,251,8,-0.993976,-0.662651,-0.5,-1.090361,-2.355422,-0.204819,-0.590361,-2.03012,-1.120482,-1.084337,-0.915663,-0.108434,-0.566265,-1.415663,-2.090361,-0.524096,-0.771084,-2.481928,-1.307229,-1.174699,0,0.003282,0.004171,0.002626,0.000734,0.00363,0.002973,0.000039,0.001545,0.002703,0.003167,0.004634,0.002935,0.003089,0.000618,0.001815,0.000309,0.00112,0.001506,0.001352,91,302,61,277,22,255,56,17,13,193,76,5985,9202,1516,1755,63,-0.957082,-0.788841,-0.503863,-0.948498,-1.287554,-0.494421,-0.527039,-1.354506,-0.502146,-0.855794,-1.090987,-0.776824,-0.829185,-1.240343,-0.418026,0.156223,0.129614,-1.230043,-0.713305,-0.56309,0,0.000167,0.000372,0.000239,0.00044,0.000287,0.000327,0.000155,0.000452,0.000268,0.00018,0.000137,0.000177,0.000202,0.000704,0.000586,0.000537,0.000679,0.000437,0.000342,Protein-NIP
25,55,10,56,3,33,12,5,2,36,9,980,1583,279,277,6,-0.225,-0.13,-1.35,-1.52,-1.565,-0.485,-0.885,-1.31,-0.94,-1.4,-0.535,-0.815,-0.865,-1.785,-0.305,-0.385,-0.365,-1.785,-1.76,-0.885,0.002177,0.004167,0.000188,0.001048,0.002124,0.002231,0.001559,0.000914,0.002446,0.000538,0.003387,0.001371,0.001371,0.000565,0.004247,0.001694,0.001532,0.002634,0,0.001478,31,85,18,84,2,72,15,4,3,47,24,1331,2100,368,412,24,-1.115523,-0.99639,-1.288809,-1.570397,-0.115523,-0.610108,-0.855596,-1.642599,-0.740072,-1.685921,-1.527076,-1.086643,-1.32852,-1.906137,-0.444043,-0.274368,-0.093863,-2.173285,-1.768953,-1.238267,0,0.000622,0.000482,0.00057,0.003216,0.000999,0.001069,0.000526,0.001297,0.000438,0.000421,0.000587,0.000421,0.000526,0.001805,0.000929,0.001227,0.001139,0.000473,0.000622,Protein-NIP
6,40,7,39,4,59,21,1,8,36,30,981,1531,253,315,13,-1.119171,-1.036269,-0.668394,-0.792746,-1.279793,-0.533679,-0.331606,-1.911917,-1.202073,-1.139896,-1.321244,-0.378238,-0.704663,-1.186528,-1.704663,-0.559585,-0.740933,-2.435233,-1.186528,-0.963731,0,0.001332,0.002902,0.003731,0.003257,0.00228,0.004027,0.000444,0.00148,0.001984,0.001273,0.002931,0.002191,0.003346,0.001451,0.001273,0.000681,0.000947,0.002043,0.00151,78,208,17,178,9,120,29,8,6,90,34,3231,4982,884,986,35,-0.969789,-0.820242,-0.734139,-1.294562,-1.567976,-0.570997,-0.646526,-1.444109,-0.68429,-0.904834,-1.164653,-0.924471,-1.067976,-1.338369,-0.415408,-0.02719,0.101208,-1.176737,-0.912387,-0.418429,0,0.000328,0.000471,0.00025,0.000552,0.000357,0.000469,0.00032,0.000539,0.000438,0.000294,0.000143,0.000081,0.000258,0.001141,0.00074,0.000888,0.001182,0.000617,0.000646,Protein-NIP
15,34,8,40,0,38,11,8,0,34,9,815,1304,218,227,11,-0.842767,-0.672956,-0.798742,-1.389937,-1.792453,-0.591195,-0.836478,-1.754717,-1.144654,-1.018868,-0.949686,-0.553459,-0.830189,-1.100629,-1.63522,-0.503145,-0.433962,-2.018868,-1.081761,-1.062893,0,0.003785,0.003562,0.000946,0.002393,0.003172,0.002338,0.000167,0.001558,0.002727,0.003562,0.003729,0.001336,0.004119,0.00167,0.00167,0.002616,0.001113,0.002505,0.000835,57,153,31,143,7,106,29,14,3,99,31,2499,3916,666,723,32,-0.868526,-0.972112,-0.984064,-1.26494,-0.920319,-0.62749,-0.938247,-1.749004,-0.575697,-0.904382,-0.721116,-0.904382,-0.894422,-1.079681,-0.976096,-0.276892,-0.474104,-2.091633,-1.00996,-0.679283,0,0.000483,0.000534,0.000539,0.00153,0.000718,0.00056,0.000073,0.00121,0.000654,0.000757,0.000474,0.000427,0.000774,0.001141,0.00071,0.000351,0.000825,0.000551,0.000718,Protein-NIP
10,50,13,38,3,38,11,5,2,21,8,765,1224,228,225,9,-0.980645,-0.541935,-1.16129,-1.754839,-1.296774,-0.670968,-1.148387,-2.141935,-0.767742,-1.296774,-1.193548,-0.819355,-0.941935,-1.735484,-1.129032,-0.251613,-0.380645,-2.83871,-1.445161,-0.690323,0,0.00336,0.001299,0.000582,0.004435,0.001344,0.000762,0.00009,0.002643,0.001478,0.001254,0.00112,0.001344,0.000358,0.00345,0.002016,0.001478,0.000269,0.001075,0.002464,52,160,30,164,9,98,29,5,9,83,30,2759,4212,728,812,17,-1.029038,-1.072595,-0.84755,-0.956443,-0.76588,-0.375681,-0.562613,-1.281307,-0.593466,-1.326679,-0.84392,-1.047187,-0.950998,-1.114338,-0.121597,0.352087,-0.297641,-1.437387,-1.056261,-0.891107,0,0.00015,0.00039,0.000478,0.001018,0.000657,0.00066,0.000332,0.000771,0.000218,0.00054,0.00013,0.000394,0.000556,0.001542,0.001275,0.000488,0.00106,0.000524,0.000286,Protein-NIP
12,23,12,27,2,33,9,3,4,30,9,790,1285,203,230,10,-0.51634,-0.79085,-0.705882,-1.156863,-1.51634,-0.313725,-0.411765,-1.836601,-1.20915,-0.666667,-0.352941,-0.431373,-0.248366,-1.24183,-1.235294,-0.333333,-0.189542,-2.20915,-1.143791,-0.588235,0.001889,0.0024,0.003472,0.002094,0.001736,0.003728,0.004545,0.000204,0.001072,0.00383,0.005719,0.003881,0.003881,0.002298,0.003013,0.002757,0.002962,0,0.001787,0.002808,28,93,23,104,3,74,18,4,4,70,22,1936,3024,536,549,23,-1.34127,-0.915344,-0.753968,-1.375661,-1.031746,-0.518519,-0.775132,-1.820106,-0.457672,-0.87037,-0.910053,-0.955026,-0.650794,-0.886243,-0.777778,-0.34127,-0.238095,-0.857143,-0.78836,-0.666667,0,0.00061,0.000971,0.000523,0.001612,0.000865,0.000977,0.000293,0.001438,0.000778,0.000859,0.000622,0.000878,0.001096,0.001425,0.000741,0.000946,0.002372,0.001071,0.00089,Protein-NIP
39,89,18,106,3,24,7,2,2,59,5,1200,1902,334,341,5,-0.200787,-0.767717,-1.145669,-1.23622,-1.732283,-0.53937,-0.905512,-0.976378,-1.015748,-1.311024,-0.590551,-0.877953,-0.84252,-1.468504,-0.440945,-0.070866,-0.346457,-2.216535,-1.535433,-0.633858,0.001291,0.00094,0,0.000669,0.000494,0.001211,0.000574,0.00118,0.001195,0.000016,0.001913,0.000239,0.000542,0.000654,0.002965,0.00161,0.000717,0.000669,0.000159,0.000956,55,170,25,145,10,154,36,3,11,91,54,3173,4901,827,996,29,-0.827586,-0.811912,-0.435737,-0.794671,-0.905956,-0.200627,-0.360502,-1.274295,-0.346395,-1.032915,-0.791536,-0.630094,-0.716301,-1.103448,0.014107,0.163009,-0.148903,-1.512539,-0.92163,-0.741379,0,0.000154,0.000475,0.000423,0.000731,0.000603,0.000534,0.000162,0.000859,0.000205,0.000382,0.000244,0.000375,0.000295,0.001306,0.000811,0.00048,0.000888,0.000416,0.00029,Protein-NIP
65,181,25,133,3,130,29,5,7,67,36,2620,4144,744,840,21,-0.16065,-0.6787,-0.99278,-0.82491,-2.34657,-0.122744,-0.480144,-0.687726,-0.987365,-1.768953,-1.501805,-0.879061,-1.371841,-2.279783,1.231047,0.440433,0.292419,-2.714801,-2.021661,-1.234657,0.000186,0.000188,0.000053,0.000153,0.000051,0.000332,0.000221,0.000232,0.00017,0.000037,0.000116,0.000046,0.000032,0.000048,0.001636,0.0006,0.000464,0.000021,0,0.000014,76,258,46,220,14,210,39,8,9,160,61,4969,7617,1279,1487,45,-1.170582,-1.113381,-0.727273,-1.358529,-1.80286,-0.742594,-0.818182,-1.702758,-0.825332,-0.869254,-1.184883,-1.078652,-1.157303,-1.470889,-0.71808,0.089888,0.005107,-1.752809,-1.024515,-0.587334,0,0.000164,0.000441,0.000232,0.000286,0.000291,0.000341,0.000151,0.000382,0.000393,0.000232,0.000124,0.000071,0.000176,0.000808,0.000665,0.000641,0.000523,0.000382,0.000442,Protein-NIP
12,23,12,27,2,33,9,3,4,30,9,790,1285,203,230,10,-0.51634,-0.79085,-0.705882,-1.156863,-1.51634,-0.313725,-0.411765,-1.836601,-1.20915,-0.666667,-0.352941,-0.431373,-0.248366,-1.24183,-1.235294,-0.333333,-0.189542,-2.20915,-1.143791,-0.588235,0.001889,0.0024,0.003472,0.002094,0.001736,0.003728,0.004545,0.000204,0.001072,0.00383,0.005719,0.003881,0.003881,0.002298,0.003013,0.002757,0.002962,0,0.001787,0.002808,78,225,48,255,13,219,64,23,18,180,65,5051,7749,1321,1506,57,-1.062437,-0.795569,-0.526687,-0.943605,-1.466264,-0.673716,-0.574018,-1.618328,-0.593152,-0.784491,-0.992951,-0.698892,-0.664653,-1.20141,-0.977845,-0.204431,-0.284995,-2.035247,-0.752266,-0.694864,0,0.000403,0.000715,0.000563,0.000653,0.000356,0.000672,0.000233,0.000696,0.00058,0.000401,0.000401,0.000486,0.000436,0.000677,0.000615,0.000549,0.000552,0.000719,0.000556,Protein-NIP
15,39,7,36,2,25,4,4,0,26,10,582,946,166,159,10,-0.714286,-0.747899,-1.336134,-2.487395,-1.563025,-0.865546,-1.941176,-2.159664,-1.151261,-1.470588,-1.218487,-0.663866,-0.882353,-1.857143,-1.411765,-0.394958,-0.327731,-2.647059,-2.361345,-1.05042,0.00158,0.004812,0.002227,0.000144,0.006392,0.003448,0,0.000575,0.002442,0.002011,0.003017,0.006536,0.002514,0.001077,0.004525,0.003878,0.003735,0.001365,0.00079,0.002801,51,122,30,149,12,92,33,10,7,113,25,2527,3971,697,727,33,-1.128713,-1.30297,-1.322772,-1.580198,-0.790099,-1.174257,-1.241584,-1.908911,-0.992079,-0.99802,-1.132673,-1.253465,-0.730693,-1.540594,-1.706931,-0.623762,-0.89505,-2.49505,-1.332673,-1.130693,0,0.000489,0.000358,0.000494,0.001273,0.000213,0.000589,0.00015,0.000802,0.000757,0.000539,0.000308,0.000698,0.00039,0.000585,0.000476,0.000131,0.000575,0.000363,0.000417,Protein-NIP
60,144,16,111,2,82,16,5,4,57,18,1839,2917,527,576,18,-0.010076,-1.178841,-1.198992,-1.392947,-2.198992,-0.61461,-0.534005,-1.161209,-1.511335,-1.599496,-1.556675,-0.896725,-1.282116,-2.277078,1.148615,0.584383,1.005038,-2.926952,-2.173804,-0.879093,0.00046,0.000223,0.000072,0.000043,0.000184,0.000299,0.000394,0.000253,0.000131,0.000115,0.000158,0.0002,0.000135,0.000069,0.002338,0.001113,0.001596,0.000095,0,0.000194,32,110,11,100,2,59,13,5,2,41,13,1254,2021,385,384,22,-0.963899,-1.209386,-1.227437,-1.703971,0.574007,-0.812274,-1.093863,-1.451264,-0.794224,-1.620939,-1.480144,-1.061372,-1.296029,-1.707581,-0.501805,-0.180505,-0.148014,-1.916968,-1.981949,-1.191336,0,0.000265,0.000114,0.000064,0.003081,0.000436,0.000315,0.000322,0.000693,0.000214,0.0002,0.000265,0.000129,0.000157,0.001437,0.000686,0.000958,0.000693,0.000072,0.000307,Protein-NIP
49,135,14,139,3,95,39,15,5,68,27,2464,3929,723,701,16,-0.722555,0.135729,-0.772455,-0.964072,-1.606786,-0.239521,-0.654691,-1.231537,0.153693,-1.143713,-0.878244,-0.61477,-0.487026,-1.323353,-0.309381,-0.187625,-0.578842,-1.325349,-0.998004,-0.932136,0.000062,0.001228,0.000234,0.000226,0.000575,0.000501,0.000238,0.000242,0.001565,0.000234,0.000452,0.000234,0.000546,0.000246,0.001261,0.000509,0,0.001092,0.000329,0.000214,46,142,28,115,2,101,33,13,8,72,30,2058,3320,600,657,28,-0.681818,-0.418182,-0.915909,-1.061364,0.440909,-0.375,-0.65,-1.159091,-0.309091,-1.356818,-1.204545,-0.893182,-0.845455,-1.563636,-0.329545,-0.240909,-0.256818,-1.434091,-1.352273,-0.961364,0.000041,0.000387,0.000114,0.000159,0.00191,0.00038,0.000359,0.000193,0.000663,0,0.000149,0.000031,0.000263,0.000024,0.000863,0.00038,0.000318,0.000767,0.000149,0.000155,Protein-NIP
8,21,3,26,3,26,4,1,0,19,5,477,742,124,140,7,-1.010753,-1.27957,-1.827957,-2.677419,-1.645161,-1.193548,-2.225806,-2.516129,-1.27957,-1.311828,-1.215054,-1.064516,-0.860215,-1.623656,-2.172043,-0.806452,-0.817204,-2.655914,-2.247312,-0.978495,0.002688,0.004731,0.001828,0.001075,0.008495,0.003656,0.000215,0,0.002796,0.003656,0.004409,0.007849,0.003441,0.002688,0.003118,0.003548,0.002473,0.002151,0.001505,0.004624,64,180,29,165,6,83,26,7,11,74,22,2665,4009,679,802,23,-1.079926,-1.217472,-0.975836,-1.007435,-0.827138,-0.496283,-0.552045,-1.33829,-0.630112,-1.45539,-1.040892,-1.208178,-1.180297,-1.263941,-0.314126,0.211896,-0.39777,-1.349442,-1.172862,-1.10223,0,0.000229,0.000466,0.000737,0.001245,0.000642,0.000787,0.000444,0.00097,0.000254,0.000561,0.000113,0.000353,0.00055,0.00157,0.00128,0.00055,0.001358,0.000593,0.000335,Protein-NIP
120,360,55,331,23,259,79,20,17,225,74,5844,9098,1636,1790,96,-1.478045,-1.086993,-0.230323,-0.341342,1.060481,-0.909693,-1.006628,-1.085336,-0.233637,-1.316487,-1.839271,-1.405137,-1.21541,-1.636288,-1.329743,-0.458161,-0.603977,-1.908036,-1.062966,-1.363712,0,0.000077,0.000216,0.000243,0.000766,0.000056,0.000067,0.00015,0.000245,0.000089,0.000046,0.000012,0.000061,0.000062,0.000129,0.00009,0.00009,0.000208,0.000127,0.000052,95,225,23,184,8,145,45,14,15,103,44,2825,4424,814,919,48,-0.321429,-0.758117,-0.808442,-0.832792,0.24513,-0.358766,-0.436688,-0.787338,-0.712662,-1.62013,-1.394481,-0.917208,-1.11526,-1.652597,-0.081169,0.267857,0.198052,-2.105519,-1.50487,-1.060065,0.000166,0.000211,0.000155,0.000253,0.001425,0.00035,0.000369,0.000332,0.000384,0,0.000073,0.000071,0.000102,0.000121,0.000847,0.000573,0.00053,0.0003,0.000127,0.000132,Protein-NIP
17,58,6,63,7,63,21,5,6,42,36,1374,2103,347,420,17,-0.899628,-0.832714,-0.70632,-0.877323,-1.137546,-0.446097,-0.624535,-1.587361,-0.724907,-1.163569,-1.003717,-0.561338,-0.635688,-1.286245,-0.806691,-0.133829,-0.315985,-2.241636,-1.159851,-0.907063,0,0.001089,0.001596,0.002084,0.002779,0.00214,0.002009,0.000563,0.001934,0.001127,0.001633,0.001765,0.001727,0.002084,0.002647,0.001934,0.001371,0.000958,0.001295,0.001371,30,75,31,135,10,66,18,6,4,125,12,1936,3006,464,517,30,-1.455285,-2.905149,-2.523035,-3.902439,-1.636856,-3,-3.707317,-3.067751,-2.428184,-0.97832,-0.753388,-3.227642,-0.934959,-0.775068,-3.517615,-0.913279,-0.772358,-2.764228,-1.742547,-0.867209,0.000439,0.001091,0.000878,0.000425,0.001379,0.000185,0.000027,0,0.000878,0.001962,0.001942,0.000453,0.00118,0.002209,0.000419,0.001352,0.001063,0.000988,0.001571,0.001791,Protein-NIP
15,34,8,40,0,38,11,8,0,34,9,815,1304,218,227,11,-0.842767,-0.672956,-0.798742,-1.389937,-1.792453,-0.591195,-0.836478,-1.754717,-1.144654,-1.018868,-0.949686,-0.553459,-0.830189,-1.100629,-1.63522,-0.503145,-0.433962,-2.018868,-1.081761,-1.062893,0,0.003785,0.003562,0.000946,0.002393,0.003172,0.002338,0.000167,0.001558,0.002727,0.003562,0.003729,0.001336,0.004119,0.00167,0.00167,0.002616,0.001113,0.002505,0.000835,95,225,23,184,8,145,45,14,15,103,44,2825,4424,814,919,48,-0.321429,-0.758117,-0.808442,-0.832792,0.24513,-0.358766,-0.436688,-0.787338,-0.712662,-1.62013,-1.394481,-0.917208,-1.11526,-1.652597,-0.081169,0.267857,0.198052,-2.105519,-1.50487,-1.060065,0.000166,0.000211,0.000155,0.000253,0.001425,0.00035,0.000369,0.000332,0.000384,0,0.000073,0.000071,0.000102,0.000121,0.000847,0.000573,0.00053,0.0003,0.000127,0.000132,Protein-NIP
19,64,11,74,1,53,13,6,1,44,14,1211,1922,358,353,9,-0.612,-0.64,-0.888,-1.44,-2.14,-0.376,-0.92,-1.172,-0.552,-1.156,-0.92,-0.752,-0.828,-1.596,-1.22,-0.164,-0.444,-2.484,-1.308,-0.808,0.000127,0.001841,0.000339,0,0.000233,0.001841,0.000423,0.000974,0.002138,0.000254,0.001312,0.000571,0.000487,0.000741,0.001439,0.001079,0.000212,0.000127,0.000593,0.000593,31,85,18,84,2,72,15,4,3,47,24,1331,2100,368,412,24,-1.115523,-0.99639,-1.288809,-1.570397,-0.115523,-0.610108,-0.855596,-1.642599,-0.740072,-1.685921,-1.527076,-1.086643,-1.32852,-1.906137,-0.444043,-0.274368,-0.093863,-2.173285,-1.768953,-1.238267,0,0.000622,0.000482,0.00057,0.003216,0.000999,0.001069,0.000526,0.001297,0.000438,0.000421,0.000587,0.000421,0.000526,0.001805,0.000929,0.001227,0.001139,0.000473,0.000622,Protein-NIP
14,29,9,25,0,29,8,4,2,22,9,600,1026,174,187,7,-0.625,-0.578125,-1.054688,-2.046875,-1.890625,-0.726563,-1.28125,-1.84375,-1.210938,-1.007813,-0.726563,-0.5,-0.671875,-1.921875,-1.070313,-0.3125,-0.492188,-2.984375,-1.945313,-0.828125,0.003199,0.005655,0.004018,0.001042,0.005432,0.004092,0.002604,0.002232,0.003497,0.004985,0.00692,0.006473,0.004464,0.001265,0.005952,0.005208,0.002902,0.000446,0,0.004539,70,177,27,139,2,91,26,7,6,83,25,2159,3456,642,666,32,-0.617521,-0.393162,-0.944444,-1.059829,0.352564,-0.205128,-0.557692,-1.076923,-0.40812,-1.527778,-1.262821,-0.83547,-1.029915,-1.549145,-0.185897,-0.181624,-0.258547,-1.647436,-1.275641,-1.032051,0.000132,0.000444,0.000097,0.000151,0.001796,0.00047,0.00037,0.00028,0.000653,0,0.000142,0.000032,0.000216,0.000064,0.000972,0.000325,0.000306,0.000682,0.000142,0.000103,Protein-NIP
71,196,38,228,1,71,27,4,8,110,12,2622,4237,767,761,16,-0.432143,-0.158929,-1.0625,-1.133929,-1.964286,-0.267857,-0.648214,-0.891071,-0.4125,-1.382143,-0.6375,-0.844643,-0.844643,-1.417857,-0.191071,-0.092857,-0.408929,-1.553571,-1.364286,-0.860714,0.000167,0.000858,0,0.000154,0.000236,0.000521,0.000292,0.000423,0.000881,0.00001,0.000691,0,0.00017,0.000147,0.001337,0.000475,0.000144,0.000754,0.000043,0.000151,41,110,16,94,4,52,12,5,4,52,12,1315,2075,373,403,26,-1.014134,-0.706714,-1.162544,-1.480565,-0.169611,-0.607774,-0.975265,-1.473498,-0.600707,-1.734982,-1.565371,-1.151943,-1.314488,-1.876325,-0.321555,-0.137809,-0.017668,-1.961131,-1.833922,-1.084806,0,0.000718,0.000405,0.00038,0.003096,0.000826,0.000685,0.000495,0.001115,0.000182,0.000388,0.000421,0.000281,0.000396,0.001924,0.000883,0.00123,0.001139,0.000355,0.000636,Protein-NIP
28,93,16,91,4,98,32,12,6,62,31,2088,3306,600,611,23,-1.012136,-0.17233,-0.851942,-1.043689,-1.902913,-0.480583,-0.866505,-1.779126,0.17233,-1.026699,-0.966019,-0.728155,-0.364078,-1.082524,-0.927184,-0.32767,-0.628641,-1.402913,-0.951456,-0.910194,0,0.001268,0.000484,0.000513,0.00094,0.000542,0.000479,0.000029,0.001995,0.000507,0.00068,0.000415,0.001044,0.000628,0.00083,0.000732,0.000196,0.001459,0.00068,0.000479,99,284,39,246,4,158,42,6,16,121,53,3959,6103,1059,1224,48,-0.455758,-1.090909,-0.992727,-1.018182,-1.158788,-0.368485,-0.375758,-0.756364,-0.882424,-1.591515,-1.078788,-0.972121,-1.21697,-1.57697,0.973333,0.441212,-0.18303,-2.076364,-1.432727,-1.052121,0.000062,0.000018,0.000056,0.000081,0.000268,0.000216,0.000232,0.000203,0.000181,0,0.000097,0.000025,0.000011,0.000091,0.001068,0.00045,0.000149,0.000194,0.00008,0.00003,Protein-NIP
9,25,7,37,3,39,9,2,2,30,18,904,1443,251,265,14,-1,-0.814607,-1.039326,-1.438202,-1.994382,-0.662921,-1,-1.977528,-0.853933,-0.988764,-0.634831,-0.617978,-0.561798,-1.179775,-1.955056,-0.561798,-0.646067,-2.713483,-1.314607,-1.011236,0.000628,0.002957,0.002292,0.001959,0.002883,0.002735,0.002329,0,0.00292,0.002513,0.004177,0.003733,0.003474,0.003326,0.000813,0.001959,0.000961,0.000296,0.001515,0.001368,51,153,29,137,11,151,31,10,10,103,53,3216,4979,829,975,27,-1.022258,-0.880763,-0.556439,-1.017488,-1.108108,-0.470588,-0.653418,-1.448331,-0.45628,-0.969793,-1.009539,-0.871224,-0.759936,-1.192369,-0.578696,-0.007949,-0.171701,-1.214626,-1.063593,-0.759936,0,0.000386,0.000785,0.000549,0.001135,0.00063,0.000605,0.000277,0.001007,0.000505,0.000533,0.000316,0.000486,0.000511,0.001174,0.000899,0.000688,0.001365,0.000541,0.000544,Protein-NIP
17,53,15,76,3,43,13,3,2,51,7,1152,1825,313,337,6,-0.815451,-0.781116,-0.982833,-1.570815,-1.849785,-0.347639,-0.978541,-1.223176,-0.339056,-1.128755,-0.7897,-0.862661,-0.51073,-1.167382,-1.296137,-0.171674,-0.381974,-2.248927,-0.918455,-0.708155,0,0.001275,0.000932,0.000392,0.00076,0.002305,0.000834,0.001153,0.002771,0.000564,0.001913,0.001006,0.001349,0.001619,0.001447,0.001888,0.000932,0.000883,0.001594,0.001275,29,127,24,147,6,133,33,6,15,85,48,2794,4313,721,865,20,-1.001808,-1.094033,-0.76311,-0.947559,-1.108499,-0.361664,-0.385172,-1.339964,-0.504521,-0.974684,-0.853526,-0.860759,-0.797468,-1.186257,-0.372514,0.108499,-0.159132,-1.349005,-1.112116,-0.654611,0,0.000267,0.000572,0.000657,0.000984,0.000839,0.00111,0.000286,0.00101,0.000509,0.000683,0.00033,0.000501,0.000501,0.001504,0.001066,0.000665,0.00127,0.000535,0.00062,Protein-NIP
12,20,11,44,5,43,12,1,4,40,19,1009,1580,270,280,10,-1.181818,-0.780749,-0.967914,-1.727273,-1.57754,-0.208556,-1.053476,-2.139037,-0.224599,-0.994652,-0.529412,-0.962567,-0.42246,-1.106952,-1.609626,-0.470588,-0.636364,-1.962567,-1.315508,-1.165775,0.000313,0.002389,0.00202,0.001166,0.0031,0.004096,0.001906,0,0.004551,0.001707,0.003356,0.001963,0.003271,0.002588,0.001195,0.00165,0.000996,0.002674,0.001195,0.000768,37,126,43,159,13,128,46,13,11,113,56,2963,4629,773,847,24,-1.188049,-0.724077,-0.70123,-1.098418,-1.240773,-0.56239,-0.727592,-1.760984,-0.275923,-0.759227,-0.963093,-0.817223,-0.58348,-1.054482,-1.11775,-0.40246,-0.432337,-1.567663,-0.827768,-0.627417,0,0.000522,0.000651,0.000474,0.001158,0.00047,0.000684,0.000263,0.001284,0.000644,0.000588,0.000396,0.00071,0.000529,0.000844,0.000548,0.000388,0.001387,0.000758,0.00064,Protein-NIP
13,30,9,30,0,17,3,2,0,24,6,497,865,151,138,7,-0.728972,-0.747664,-1.252336,-2.411215,-1.813084,-0.962617,-1.64486,-2.158879,-1.542056,-0.943925,-0.934579,-0.560748,-0.719626,-1.906542,-1.53271,-0.523364,-0.616822,-3.17757,-2.299065,-0.719626,0.004283,0.006523,0.005062,0.000974,0.00808,0.004478,0.002823,0.001752,0.003213,0.007399,0.007593,0.00847,0.005452,0.002044,0.006717,0.004868,0.002629,0.000779,0,0.006328,30,75,31,135,10,66,18,6,4,125,12,1936,3006,464,517,30,-1.455285,-2.905149,-2.523035,-3.902439,-1.636856,-3,-3.707317,-3.067751,-2.428184,-0.97832,-0.753388,-3.227642,-0.934959,-0.775068,-3.517615,-0.913279,-0.772358,-2.764228,-1.742547,-0.867209,0.000439,0.001091,0.000878,0.000425,0.001379,0.000185,0.000027,0,0.000878,0.001962,0.001942,0.000453,0.00118,0.002209,0.000419,0.001352,0.001063,0.000988,0.001571,0.001791,Protein-NIP
32,96,9,66,1,32,12,6,2,33,6,933,1515,279,284,13,-1.135266,-0.304348,-1.222222,-1.52657,-0.478261,-0.415459,-0.710145,-2.256039,-0.68599,-1.84058,-1.584541,-0.637681,-1.352657,-2.082126,-0.743961,-0.463768,-0.782609,-2.956522,-1.695652,-1.164251,0,0.00189,0.000639,0.000512,0.004248,0.001421,0.001378,0.000171,0.001733,0.000327,0.000512,0.001023,0.000426,0.00044,0.002401,0.000867,0.000583,0.000583,0.000355,0.000824,79,301,31,269,7,167,42,14,10,120,44,4326,6694,1186,1314,31,-0.807135,-1.050167,-1.008919,-1.157191,-1.261984,-0.198439,-0.57748,-0.86845,-0.637681,-1.556299,-1.051282,-0.989967,-1.109253,-1.500557,0.468227,0.152731,-0.374582,-1.746934,-1.268673,-1.09699,0,0.000067,0.000119,0.000115,0.000317,0.000353,0.000199,0.000263,0.000293,0.000038,0.000125,0.000057,0.000076,0.000133,0.000981,0.000344,0.000156,0.000375,0.000191,0.000096,Protein-NIP
12,45,11,58,1,37,3,0,0,45,12,1041,1603,259,285,13,-0.798995,-0.994975,-0.919598,-1.527638,-1.61809,-0.542714,-0.884422,-1.819095,-0.934673,-0.824121,-0.61809,-0.733668,-0.472362,-0.98995,-1.21608,-0.341709,-0.301508,-1.984925,-0.894472,-0.929648,0,0.00116,0.002255,0.000773,0.001965,0.002319,0.001643,0.000773,0.002384,0.002674,0.003543,0.001675,0.002352,0.003092,0.003221,0.002062,0.001804,0.001417,0.002223,0.001063,40,97,13,109,3,54,21,6,3,50,7,1416,2262,434,411,23,-1,-0.72,-0.966667,-1.303333,-0.363333,-0.543333,-0.946667,-1.636667,-0.496667,-1.676667,-1.48,-0.83,-1.043333,-1.816667,-0.806667,-0.29,-0.143333,-2.04,-1.57,-1.26,0.000075,0.000632,0.000361,0.000309,0.002777,0.000594,0.000467,0.000241,0.001114,0,0.000489,0.000429,0.000391,0.000196,0.001114,0.000625,0.000971,0.00076,0.000263,0.000233,Protein-NIP
15,41,9,41,0,13,2,2,0,23,7,530,905,147,148,6,-0.745614,-0.631579,-1.210526,-2.385965,-1.859649,-0.780702,-1.517544,-2.096491,-1.447368,-0.95614,-0.824561,-0.561404,-0.798246,-2.008772,-1.359649,-0.5,-0.710526,-3.140351,-2.140351,-0.780702,0.003509,0.005789,0.004474,0.000175,0.006579,0.004211,0.002456,0.002193,0.003333,0.006316,0.007018,0.007632,0.004649,0.001579,0.006754,0.004561,0.001491,0.000351,0,0.005877,42,134,27,142,6,147,34,8,15,103,58,2876,4447,729,859,17,-1.220826,-1.046679,-0.734291,-1.314183,-0.956912,-0.680431,-0.737882,-1.59605,-0.416517,-0.725314,-1.096948,-0.951526,-0.651706,-0.978456,-0.737882,-0.039497,0.030521,-1.023339,-0.782765,-0.5386,0,0.000319,0.00068,0.000425,0.000933,0.00054,0.00069,0.000195,0.00099,0.000677,0.000486,0.000342,0.000521,0.000629,0.000994,0.000971,0.000914,0.001578,0.000827,0.000744,Protein-NIP
25,55,10,56,3,33,12,5,2,36,9,980,1583,279,277,6,-0.225,-0.13,-1.35,-1.52,-1.565,-0.485,-0.885,-1.31,-0.94,-1.4,-0.535,-0.815,-0.865,-1.785,-0.305,-0.385,-0.365,-1.785,-1.76,-0.885,0.002177,0.004167,0.000188,0.001048,0.002124,0.002231,0.001559,0.000914,0.002446,0.000538,0.003387,0.001371,0.001371,0.000565,0.004247,0.001694,0.001532,0.002634,0,0.001478,38,96,13,73,3,60,18,6,5,39,23,1193,1889,345,371,28,-0.937255,-1.07451,-1.019608,-1.431373,0.152941,-0.623529,-0.870588,-1.411765,-0.670588,-1.615686,-1.647059,-0.992157,-1.282353,-1.784314,-0.419608,-0.215686,-0.145098,-2.215686,-1.533333,-1.172549,0,0.000356,0.000477,0.000384,0.0035,0.00073,0.000711,0.000608,0.001048,0.000225,0.000206,0.000356,0.000253,0.000431,0.001937,0.000927,0.001292,0.000796,0.00059,0.000402,Protein-NIP
13,30,9,30,0,17,3,2,0,24,6,497,865,151,138,7,-0.728972,-0.747664,-1.252336,-2.411215,-1.813084,-0.962617,-1.64486,-2.158879,-1.542056,-0.943925,-0.934579,-0.560748,-0.719626,-1.906542,-1.53271,-0.523364,-0.616822,-3.17757,-2.299065,-0.719626,0.004283,0.006523,0.005062,0.000974,0.00808,0.004478,0.002823,0.001752,0.003213,0.007399,0.007593,0.00847,0.005452,0.002044,0.006717,0.004868,0.002629,0.000779,0,0.006328,25,71,37,131,11,59,9,4,1,117,13,1906,2932,448,497,24,-1.560563,-3.078873,-2.639437,-4.08169,-1.676056,-3.11831,-3.830986,-3.264789,-2.521127,-0.926761,-0.867606,-3.340845,-0.901408,-0.749296,-3.704225,-1.014085,-0.909859,-2.859155,-1.8,-0.895775,0.000444,0.001159,0.000895,0.000409,0.001464,0.000153,0.000056,0,0.000964,0.002137,0.001957,0.000562,0.001235,0.002366,0.000382,0.00127,0.00093,0.000916,0.001568,0.001859,Protein-NIP
18,59,15,68,6,82,24,2,6,56,33,1447,2240,390,435,14,-0.83274,-0.708185,-0.683274,-1.234875,-1.644128,-0.323843,-0.814947,-1.19573,-0.288256,-0.989324,-0.786477,-0.768683,-0.370107,-1.024911,-1.284698,-0.053381,-0.341637,-2.153025,-0.914591,-0.765125,0,0.001352,0.001305,0.00087,0.00157,0.002113,0.001197,0.000901,0.002797,0.000995,0.001663,0.001181,0.001585,0.001492,0.001197,0.00188,0.000917,0.001243,0.001538,0.001072,30,75,35,133,6,71,10,6,1,115,13,1946,3044,488,522,27,-1.529412,-3.074866,-2.489305,-3.90107,-1.614973,-3.074866,-3.818182,-3.128342,-2.393048,-0.86631,-0.842246,-3.358289,-0.818182,-0.729947,-3.649733,-0.893048,-0.807487,-2.713904,-1.76738,-0.882353,0.000444,0.001026,0.00095,0.000463,0.001394,0.000158,0.000051,0,0.000969,0.002034,0.001755,0.000482,0.00128,0.002243,0.000317,0.001343,0.000969,0.000938,0.001508,0.00166,Protein-NIP
15,35,11,29,0,17,3,2,0,24,6,493,851,151,141,6,-0.738318,-0.841121,-1.299065,-2.448598,-1.813084,-1.084112,-1.728972,-2.158879,-1.588785,-0.943925,-0.943925,-0.71028,-0.626168,-1.915888,-1.439252,-0.607477,-0.588785,-3.224299,-2.271028,-0.813084,0.00447,0.006197,0.005181,0.00061,0.008025,0.004267,0.002438,0.001524,0.003454,0.007517,0.007314,0.007619,0.00579,0.002032,0.007314,0.004267,0.002641,0.000406,0,0.006197,31,85,18,84,2,72,15,4,3,47,24,1331,2100,368,412,24,-1.115523,-0.99639,-1.288809,-1.570397,-0.115523,-0.610108,-0.855596,-1.642599,-0.740072,-1.685921,-1.527076,-1.086643,-1.32852,-1.906137,-0.444043,-0.274368,-0.093863,-2.173285,-1.768953,-1.238267,0,0.000622,0.000482,0.00057,0.003216,0.000999,0.001069,0.000526,0.001297,0.000438,0.000421,0.000587,0.000421,0.000526,0.001805,0.000929,0.001227,0.001139,0.000473,0.000622,Protein-NIP
9,21,6,32,0,25,9,7,1,24,5,482,785,139,132,11,-1.010417,-1.208333,-1.84375,-2.739583,-1.84375,-1.260417,-2.302083,-2.572917,-1.53125,-1.333333,-1.260417,-1.052083,-1.020833,-1.708333,-2.03125,-0.802083,-0.802083,-3.010417,-2.354167,-0.96875,0.001979,0.005729,0.001563,0.000833,0.008021,0.002917,0.000729,0,0.001979,0.00375,0.003958,0.008125,0.002708,0.002708,0.004687,0.003958,0.002708,0.002188,0.001146,0.005,25,56,9,59,6,62,14,3,3,42,18,1364,2077,373,396,16,-1.467681,-1.296578,-0.980989,-1.836502,-1.745247,-0.980989,-1.220532,-2.258555,-0.627376,-0.988593,-1.098859,-1.110266,-0.920152,-1.022814,-1.26616,-0.471483,-0.296578,-1.498099,-0.965779,-0.760456,0,0.001326,0.002198,0.000942,0.001901,0.001378,0.001343,0.000558,0.002651,0.001674,0.001291,0.00143,0.000959,0.001953,0.002546,0.00211,0.002233,0.003139,0.00218,0.001779,Protein-NIP
22,56,16,77,4,37,3,0,0,46,7,1026,1581,267,280,5,-0.858537,-0.858537,-0.985366,-1.497561,-2,-0.44878,-1.029268,-1.229268,-0.258537,-1.214634,-0.946341,-0.887805,-0.580488,-1.229268,-1.2,-0.278049,-0.468293,-2.370732,-1.029268,-0.790244,0,0.001346,0.000925,0.000421,0.000645,0.001878,0.000589,0.001542,0.003364,0.000673,0.002019,0.000841,0.001205,0.001738,0.002271,0.001738,0.001121,0.000617,0.001794,0.001093,38,133,25,130,8,105,32,12,7,102,32,2525,4001,695,746,35,-1.300589,-1.516699,-1.451866,-1.685658,-0.978389,-1.438114,-1.424361,-2.220039,-1.170923,-1.218075,-1.257367,-1.375246,-0.925344,-1.687623,-2.017682,-0.831041,-1.02947,-2.666012,-1.56778,-1.220039,0,0.000585,0.000534,0.000622,0.0013,0.000288,0.000701,0.000223,0.000896,0.000864,0.000725,0.000502,0.000827,0.000497,0.000636,0.000474,0.000283,0.000627,0.000474,0.000585,Protein-NIP
14,35,10,33,0,18,5,3,0,26,5,490,848,152,140,6,-0.803738,-0.719626,-1.373832,-2.429907,-1.747664,-0.897196,-1.598131,-2.158879,-1.53271,-0.915888,-0.869159,-0.672897,-0.64486,-1.859813,-1.46729,-0.560748,-0.551402,-3.205607,-2.196262,-0.766355,0.004063,0.0064,0.004774,0.000914,0.007924,0.005181,0.003149,0.00193,0.002743,0.007517,0.008127,0.008228,0.005892,0.002336,0.007009,0.004571,0.002946,0.001219,0,0.006197,78,208,17,178,9,120,29,8,6,90,34,3231,4982,884,986,35,-0.969789,-0.820242,-0.734139,-1.294562,-1.567976,-0.570997,-0.646526,-1.444109,-0.68429,-0.904834,-1.164653,-0.924471,-1.067976,-1.338369,-0.415408,-0.02719,0.101208,-1.176737,-0.912387,-0.418429,0,0.000328,0.000471,0.00025,0.000552,0.000357,0.000469,0.00032,0.000539,0.000438,0.000294,0.000143,0.000081,0.000258,0.001141,0.00074,0.000888,0.001182,0.000617,0.000646,Protein-NIP
15,39,7,36,2,25,4,4,0,26,10,582,946,166,159,10,-0.714286,-0.747899,-1.336134,-2.487395,-1.563025,-0.865546,-1.941176,-2.159664,-1.151261,-1.470588,-1.218487,-0.663866,-0.882353,-1.857143,-1.411765,-0.394958,-0.327731,-2.647059,-2.361345,-1.05042,0.00158,0.004812,0.002227,0.000144,0.006392,0.003448,0,0.000575,0.002442,0.002011,0.003017,0.006536,0.002514,0.001077,0.004525,0.003878,0.003735,0.001365,0.00079,0.002801,55,158,32,192,3,87,26,6,6,113,17,2780,4350,780,814,32,-1.017452,-1.333333,-1.328098,-1.722513,-1.13089,-1.289703,-1.399651,-1.937173,-1.310646,-1.247818,-1.17801,-1.453752,-0.968586,-1.74171,-1.760908,-0.530541,-0.965096,-2.881326,-1.687609,-1.115183,0,0.000455,0.000365,0.000282,0.000989,0.00015,0.000346,0.000109,0.000399,0.000485,0.000466,0.000105,0.000365,0.000275,0.000666,0.000606,0.00012,0.000248,0.000241,0.000399,Protein-NIP
8,31,6,33,4,49,22,10,4,29,20,865,1370,236,251,8,-0.993976,-0.662651,-0.5,-1.090361,-2.355422,-0.204819,-0.590361,-2.03012,-1.120482,-1.084337,-0.915663,-0.108434,-0.566265,-1.415663,-2.090361,-0.524096,-0.771084,-2.481928,-1.307229,-1.174699,0,0.003282,0.004171,0.002626,0.000734,0.00363,0.002973,0.000039,0.001545,0.002703,0.003167,0.004634,0.002935,0.003089,0.000618,0.001815,0.000309,0.00112,0.001506,0.001352,56,172,26,152,12,132,34,4,9,96,51,3111,4761,805,946,29,-0.901929,-0.844051,-0.512862,-0.991961,-0.782958,-0.234727,-0.458199,-1.42283,-0.176849,-1.067524,-0.906752,-0.745981,-0.702572,-1.173633,-0.180064,0.125402,-0.16881,-1.440514,-0.954984,-0.757235,0,0.000207,0.000448,0.000394,0.000916,0.000665,0.000531,0.000129,0.000979,0.000205,0.00035,0.000298,0.000396,0.000329,0.001344,0.000727,0.0005,0.000945,0.000445,0.000293,Protein-NIP
17,40,9,40,1,31,5,1,1,27,13,688,1134,190,204,18,-0.513889,-0.791667,-0.673611,-1.388889,-1.243056,-0.395833,-0.798611,-1.694444,-1.125,-1,-0.736111,-0.5625,-0.472222,-1.3125,-1.381944,-0.173611,0.076389,-2.284722,-1.229167,-0.798611,0.001689,0.003629,0.004505,0.001627,0.005943,0.004755,0.003253,0.001502,0.002065,0.003378,0.005255,0.004567,0.004004,0.003378,0.003316,0.004192,0.005693,0,0.002002,0.002753,29,127,24,147,6,133,33,6,15,85,48,2794,4313,721,865,20,-1.001808,-1.094033,-0.76311,-0.947559,-1.108499,-0.361664,-0.385172,-1.339964,-0.504521,-0.974684,-0.853526,-0.860759,-0.797468,-1.186257,-0.372514,0.108499,-0.159132,-1.349005,-1.112116,-0.654611,0,0.000267,0.000572,0.000657,0.000984,0.000839,0.00111,0.000286,0.00101,0.000509,0.000683,0.00033,0.000501,0.000501,0.001504,0.001066,0.000665,0.00127,0.000535,0.00062,Protein-NIP
30,69,18,88,7,46,13,4,3,46,7,1182,1864,336,334,7,-0.9375,-0.8875,-1.116667,-1.704167,-1.991667,-0.55,-1.195833,-1.4125,-0.516667,-1.179167,-0.891667,-0.9375,-0.554167,-1.229167,-1.179167,-0.345833,-0.541667,-2.308333,-1.1,-0.825,0,0.001468,0.001136,0.000355,0.000497,0.002131,0.000734,0.001184,0.002652,0.000758,0.001941,0.001018,0.001468,0.001705,0.002438,0.001657,0.000758,0.000971,0.001847,0.001681,57,133,24,149,7,105,38,13,7,119,29,2471,3945,691,721,34,-1.178926,-1.230616,-1.234592,-1.620278,-0.793241,-1.172962,-1.254473,-1.93837,-0.95825,-1.170974,-1.190855,-1.260437,-0.739563,-1.681909,-1.815109,-0.630219,-0.93837,-2.512922,-1.435388,-1.15507,0,0.000601,0.000519,0.00051,0.001319,0.000241,0.000596,0.000237,0.000814,0.000742,0.000541,0.000378,0.000864,0.0004,0.00066,0.00045,0.0002,0.00071,0.000409,0.000473,Protein-NIP
6,41,3,57,0,36,12,6,3,27,5,897,1443,265,249,16,-0.75,-0.255556,-1.161111,-1.522222,-1.388889,-0.7,-0.85,-1.772222,-0.794444,-1.3,-0.8,-0.861111,-0.855556,-1.555556,-0.522222,-0.372222,-0.455556,-2.45,-1.338889,-0.755556,0,0.002961,0.000427,0.000366,0.003327,0.000855,0.000916,0.000122,0.001984,0.000488,0.001252,0.000336,0.000641,0.000153,0.003907,0.000763,0.000458,0.00058,0.000672,0.00119,42,134,27,142,6,147,34,8,15,103,58,2876,4447,729,859,17,-1.220826,-1.046679,-0.734291,-1.314183,-0.956912,-0.680431,-0.737882,-1.59605,-0.416517,-0.725314,-1.096948,-0.951526,-0.651706,-0.978456,-0.737882,-0.039497,0.030521,-1.023339,-0.782765,-0.5386,0,0.000319,0.00068,0.000425,0.000933,0.00054,0.00069,0.000195,0.00099,0.000677,0.000486,0.000342,0.000521,0.000629,0.000994,0.000971,0.000914,0.001578,0.000827,0.000744,Protein-NIP
52,118,8,104,4,93,42,18,12,51,29,1942,3097,621,587,29,-0.410194,-0.242718,-0.820388,-1.089806,-1.167476,-0.354369,-0.381068,-1.004854,-0.796117,-1.662621,-1.492718,-0.509709,-1.220874,-1.946602,-0.412621,-0.13835,-0.519417,-2.26699,-1.599515,-1.126214,0.000502,0.001489,0.0002,0.000321,0.001634,0.00089,0.000999,0.001005,0.000853,0,0.000145,0.000569,0.000103,0,0.001907,0.000581,0.000272,0.000636,0.000006,0.000278,18,81,14,60,4,100,34,14,4,37,32,1623,2655,477,509,23,-1.035821,-0.653731,-0.823881,-1.21194,-0.316418,-0.38806,-0.692537,-1.585075,-0.379104,-1.423881,-1.340299,-0.707463,-0.907463,-1.761194,-1.122388,-0.423881,-0.379104,-2.071642,-1.376119,-1.20597,0,0.000605,0.000632,0.000498,0.002521,0.000666,0.000766,0.000296,0.001264,0.000242,0.000403,0.000498,0.000585,0.000161,0.000753,0.000484,0.000645,0.001035,0.000558,0.000309,Protein-NIP
28,93,16,91,4,98,32,12,6,62,31,2088,3306,600,611,23,-1.012136,-0.17233,-0.851942,-1.043689,-1.902913,-0.480583,-0.866505,-1.779126,0.17233,-1.026699,-0.966019,-0.728155,-0.364078,-1.082524,-0.927184,-0.32767,-0.628641,-1.402913,-0.951456,-0.910194,0,0.001268,0.000484,0.000513,0.00094,0.000542,0.000479,0.000029,0.001995,0.000507,0.00068,0.000415,0.001044,0.000628,0.00083,0.000732,0.000196,0.001459,0.00068,0.000479,51,153,29,137,11,151,31,10,10,103,53,3216,4979,829,975,27,-1.022258,-0.880763,-0.556439,-1.017488,-1.108108,-0.470588,-0.653418,-1.448331,-0.45628,-0.969793,-1.009539,-0.871224,-0.759936,-1.192369,-0.578696,-0.007949,-0.171701,-1.214626,-1.063593,-0.759936,0,0.000386,0.000785,0.000549,0.001135,0.00063,0.000605,0.000277,0.001007,0.000505,0.000533,0.000316,0.000486,0.000511,0.001174,0.000899,0.000688,0.001365,0.000541,0.000544,Protein-NIP
36,105,21,101,8,104,39,20,7,63,24,1976,3105,587,571,15,-1.05303,-0.093434,-0.994949,-1.141414,-1.79798,-0.39899,-0.926768,-1.638889,0.174242,-1.131313,-0.957071,-0.777778,-0.436869,-1.224747,-0.744949,-0.386364,-0.638889,-1.396465,-0.989899,-0.984848,0,0.001324,0.000419,0.00045,0.001195,0.00061,0.000468,0.000142,0.002051,0.000487,0.000702,0.000382,0.001029,0.00048,0.001127,0.000641,0.000074,0.001417,0.000634,0.000419,54,138,17,113,5,60,14,5,2,71,12,1832,2809,495,530,12,-1.048387,-1.045699,-1.13172,-1.58871,-1.290323,-0.841398,-1.024194,-1.607527,-0.827957,-1.048387,-1.247312,-1.357527,-1.045699,-1.518817,-0.924731,-0.08871,-0.212366,-1.301075,-1.274194,-0.556452,0.00012,0.000413,0.000638,0.000323,0.001337,0.000661,0.000526,0.000586,0.001201,0.000631,0.000601,0,0.000278,0.000345,0.00181,0.001322,0.001367,0.002087,0.000728,0.001111,Protein-NIP
14,39,13,55,0,54,11,3,4,45,19,1122,1753,299,330,9,-1.050691,-0.870968,-0.654378,-1.253456,-2.036866,-0.608295,-1.092166,-1.949309,-0.529954,-0.870968,-0.437788,-0.935484,-0.281106,-0.917051,-1.640553,-0.248848,-0.599078,-2.211982,-0.963134,-0.926267,0.000256,0.001459,0.00192,0.001664,0.001971,0.001895,0.001613,0,0.003482,0.001254,0.003047,0.001408,0.003021,0.002176,0.001382,0.002202,0.000512,0.001664,0.001408,0.000717,80,228,43,254,9,140,22,7,10,133,36,4129,6393,1113,1199,42,-1.240431,-1.061005,-0.735646,-1.344498,-1.641148,-0.706938,-0.807416,-1.656699,-0.763158,-0.845694,-1.221292,-1.150718,-1.22488,-1.407895,-0.827751,0.07177,-0.005981,-1.608852,-1.087321,-0.502392,0,0.000182,0.000491,0.000311,0.00043,0.00034,0.000426,0.000235,0.000413,0.000486,0.000279,0.000105,0.000075,0.000227,0.000942,0.000797,0.000737,0.000725,0.00047,0.000598,Protein-NIP
8,19,7,30,1,19,6,1,0,26,6,496,815,137,138,6,-0.727273,-0.848485,-1.323232,-2.444444,-1.808081,-0.939394,-1.767677,-2.232323,-1.525253,-0.919192,-0.969697,-0.767677,-0.606061,-1.868687,-1.555556,-0.646465,-0.525253,-3.111111,-2.171717,-0.727273,0.003099,0.005739,0.004362,0.000344,0.00815,0.004936,0.002296,0.000689,0.001837,0.007805,0.006772,0.00792,0.006084,0.002181,0.00551,0.00287,0.00287,0.000344,0,0.006657,36,79,11,85,2,38,13,2,5,47,7,1122,1734,326,332,28,-1.020747,-0.896266,-1.228216,-1.572614,-0.219917,-0.593361,-0.883817,-1.564315,-1.112033,-1.763485,-1.572614,-1.020747,-1.485477,-1.858921,-0.958506,-0.3361,-0.149378,-2.551867,-1.821577,-1.112033,0,0.000739,0.000441,0.00064,0.003631,0.001048,0.001104,0.000828,0.000916,0.000364,0.000486,0.000651,0.000221,0.000607,0.001622,0.000839,0.001435,0.000706,0.000353,0.000684,Protein-NIP
13,30,9,30,0,17,3,2,0,24,6,497,865,151,138,7,-0.728972,-0.747664,-1.252336,-2.411215,-1.813084,-0.962617,-1.64486,-2.158879,-1.542056,-0.943925,-0.934579,-0.560748,-0.719626,-1.906542,-1.53271,-0.523364,-0.616822,-3.17757,-2.299065,-0.719626,0.004283,0.006523,0.005062,0.000974,0.00808,0.004478,0.002823,0.001752,0.003213,0.007399,0.007593,0.00847,0.005452,0.002044,0.006717,0.004868,0.002629,0.000779,0,0.006328,41,110,16,94,4,52,12,5,4,52,12,1315,2075,373,403,26,-1.014134,-0.706714,-1.162544,-1.480565,-0.169611,-0.607774,-0.975265,-1.473498,-0.600707,-1.734982,-1.565371,-1.151943,-1.314488,-1.876325,-0.321555,-0.137809,-0.017668,-1.961131,-1.833922,-1.084806,0,0.000718,0.000405,0.00038,0.003096,0.000826,0.000685,0.000495,0.001115,0.000182,0.000388,0.000421,0.000281,0.000396,0.001924,0.000883,0.00123,0.001139,0.000355,0.000636,Protein-NIP
